# Supplementary material for: Quantifying hexagonal stacking in diamond
Source: Sci Rep. 2019 Jul 17;9:10334. doi: 10.1038/s41598-019-46556-3 (PMC6637244; doi:10.1038/s41598-019-46556-3)
Supplement: Supplementary file 2 — Supplementary Dataset 1 [file 41598_2019_46556_MOESM2_ESM.zip]

Archive with 10 entries (10 files):
- ccc.txt
- diamond_1.txt
- diamond_2.txt
- diamond_3.txt
- diamond_4.txt
- diamond_5.txt
- diamond_6.txt
- diamond_7.txt
- hchc.txt
- hh.txt
