# Supplementary material for: Quantifying hexagonal stacking in diamond
Source: Sci Rep. 2019 Jul 17;9:10334. doi: 10.1038/s41598-019-46556-3 (PMC6637244; doi:10.1038/s41598-019-46556-3)
Supplement: Supplementary file 2 — Supplementary Dataset 1 [file 41598_2019_46556_MOESM2_ESM.zip › ccc.txt]

0.000000000 15.014034000
1.000000000 15.036546000
2.000000000 15.059121000
3.000000000 15.081759000
4.000000000 15.104439000
5.000000000 15.127161000
6.000000000 15.149946000
7.000000000 15.172773000
8.000000000 15.195663000
9.000000000 15.218595000
10.000000000 15.241590000
11.000000000 15.264627000
12.000000000 15.287727000
13.000000000 15.310869000
14.000000000 15.334074000
15.000000000 15.357321000
16.000000000 15.380631000
17.000000000 15.403983000
18.000000000 15.427398000
19.000000000 15.450855000
20.000000000 15.474375000
21.000000000 15.497937000
22.000000000 15.521562000
23.000000000 15.545250000
24.000000000 15.568980000
25.000000000 15.592773000
26.000000000 15.616608000
27.000000000 15.640506000
28.000000000 15.664467000
29.000000000 15.688470000
30.000000000 15.712536000
31.000000000 15.736644000
32.000000000 15.760815000
33.000000000 15.785049000
34.000000000 15.809325000
35.000000000 15.833664000
36.000000000 15.858066000
37.000000000 15.882531000
38.000000000 15.907038000
39.000000000 15.931608000
40.000000000 15.956220000
41.000000000 15.980916000
42.000000000 16.005654000
43.000000000 16.030434000
44.000000000 16.055298000
45.000000000 16.080204000
46.000000000 16.105173000
47.000000000 16.130205000
48.000000000 16.155279000
49.000000000 16.180437000
50.000000000 16.205637000
51.000000000 16.230900000
52.000000000 16.256226000
53.000000000 16.281594000
54.000000000 16.307046000
55.000000000 16.332540000
56.000000000 16.358097000
57.000000000 16.383717000
58.000000000 16.409400000
59.000000000 16.435146000
60.000000000 16.460934000
61.000000000 16.486806000
62.000000000 16.512720000
63.000000000 16.538697000
64.000000000 16.564758000
65.000000000 16.590861000
66.000000000 16.617027000
67.000000000 16.643256000
68.000000000 16.669548000
69.000000000 16.695903000
70.000000000 16.722321000
71.000000000 16.748802000
72.000000000 16.775346000
73.000000000 16.801953000
74.000000000 16.828623000
75.000000000 16.855356000
76.000000000 16.882152000
77.000000000 16.909011000
78.000000000 16.935933000
79.000000000 16.962939000
80.000000000 16.989987000
81.000000000 17.017098000
82.000000000 17.044293000
83.000000000 17.071530000
84.000000000 17.098851000
85.000000000 17.126235000
86.000000000 17.153682000
87.000000000 17.181192000
88.000000000 17.208765000
89.000000000 17.236401000
90.000000000 17.264121000
91.000000000 17.291904000
92.000000000 17.319750000
93.000000000 17.347659000
94.000000000 17.375631000
95.000000000 17.403687000
96.000000000 17.431806000
97.000000000 17.459988000
98.000000000 17.488233000
99.000000000 17.516562000
100.000000000 17.544954000
101.000000000 17.573409000
102.000000000 17.601927000
103.000000000 17.630529000
104.000000000 17.659194000
105.000000000 17.687943000
106.000000000 17.716755000
107.000000000 17.745630000
108.000000000 17.774568000
109.000000000 17.803590000
110.000000000 17.832675000
111.000000000 17.861844000
112.000000000 17.891076000
113.000000000 17.920392000
114.000000000 17.949771000
115.000000000 17.979213000
116.000000000 18.008739000
117.000000000 18.038328000
118.000000000 18.068001000
119.000000000 18.097737000
120.000000000 18.127557000
121.000000000 18.157440000
122.000000000 18.187407000
123.000000000 18.217437000
124.000000000 18.247551000
125.000000000 18.277749000
126.000000000 18.308010000
127.000000000 18.338334000
128.000000000 18.368742000
129.000000000 18.399234000
130.000000000 18.429810000
131.000000000 18.460449000
132.000000000 18.491151000
133.000000000 18.521958000
134.000000000 18.552828000
135.000000000 18.583761000
136.000000000 18.614799000
137.000000000 18.645900000
138.000000000 18.677085000
139.000000000 18.708333000
140.000000000 18.739665000
141.000000000 18.771081000
142.000000000 18.802581000
143.000000000 18.834165000
144.000000000 18.865812000
145.000000000 18.897543000
146.000000000 18.929358000
147.000000000 18.961257000
148.000000000 18.993240000
149.000000000 19.025286000
150.000000000 19.057416000
151.000000000 19.089651000
152.000000000 19.121949000
153.000000000 19.154331000
154.000000000 19.186797000
155.000000000 19.219347000
156.000000000 19.251960000
157.000000000 19.284678000
158.000000000 19.317480000
159.000000000 19.350366000
160.000000000 19.383315000
161.000000000 19.416369000
162.000000000 19.449507000
163.000000000 19.482729000
164.000000000 19.516035000
165.000000000 19.549425000
166.000000000 19.582899000
167.000000000 19.616457000
168.000000000 19.650099000
169.000000000 19.683846000
170.000000000 19.717656000
171.000000000 19.751571000
172.000000000 19.785570000
173.000000000 19.819653000
174.000000000 19.853820000
175.000000000 19.888071000
176.000000000 19.922427000
177.000000000 19.956867000
178.000000000 19.991391000
179.000000000 20.025999000
180.000000000 20.060712000
181.000000000 20.095509000
182.000000000 20.130411000
183.000000000 20.165376000
184.000000000 20.200446000
185.000000000 20.235621000
186.000000000 20.270859000
187.000000000 20.306202000
188.000000000 20.341650000
189.000000000 20.377182000
190.000000000 20.412798000
191.000000000 20.448519000
192.000000000 20.484345000
193.000000000 20.520234000
194.000000000 20.556249000
195.000000000 20.592327000
196.000000000 20.628531000
197.000000000 20.664819000
198.000000000 20.701191000
199.000000000 20.737668000
200.000000000 20.774250000
201.000000000 20.810916000
202.000000000 20.847687000
203.000000000 20.884563000
204.000000000 20.921523000
205.000000000 20.958588000
206.000000000 20.995737000
207.000000000 21.032970000
208.000000000 21.070350000
209.000000000 21.107730000
210.000000000 21.145320000
211.000000000 21.183120000
212.000000000 21.220710000
213.000000000 21.258720000
214.000000000 21.296520000
215.000000000 21.334740000
216.000000000 21.372750000
217.000000000 21.411180000
218.000000000 21.449400000
219.000000000 21.488040000
220.000000000 21.526470000
221.000000000 21.565320000
222.000000000 21.603960000
223.000000000 21.642810000
224.000000000 21.681870000
225.000000000 21.720930000
226.000000000 21.760200000
227.000000000 21.799470000
228.000000000 21.838950000
229.000000000 21.878430000
230.000000000 21.918120000
231.000000000 21.957810000
232.000000000 21.997710000
233.000000000 22.037610000
234.000000000 22.077720000
235.000000000 22.117830000
236.000000000 22.158150000
237.000000000 22.198680000
238.000000000 22.239000000
239.000000000 22.279740000
240.000000000 22.320480000
241.000000000 22.361220000
242.000000000 22.402170000
243.000000000 22.443330000
244.000000000 22.484490000
245.000000000 22.525860000
246.000000000 22.567230000
247.000000000 22.608810000
248.000000000 22.650390000
249.000000000 22.692180000
250.000000000 22.733970000
251.000000000 22.775970000
252.000000000 22.817970000
253.000000000 22.860180000
254.000000000 22.902600000
255.000000000 22.945020000
256.000000000 22.987650000
257.000000000 23.030280000
258.000000000 23.073120000
259.000000000 23.115960000
260.000000000 23.159010000
261.000000000 23.202270000
262.000000000 23.245530000
263.000000000 23.289000000
264.000000000 23.332470000
265.000000000 23.376150000
266.000000000 23.419830000
267.000000000 23.463720000
268.000000000 23.507820000
269.000000000 23.551920000
270.000000000 23.596230000
271.000000000 23.640540000
272.000000000 23.685060000
273.000000000 23.729790000
274.000000000 23.774520000
275.000000000 23.819460000
276.000000000 23.864610000
277.000000000 23.909760000
278.000000000 23.954910000
279.000000000 24.000270000
280.000000000 24.045840000
281.000000000 24.091620000
282.000000000 24.137400000
283.000000000 24.183390000
284.000000000 24.229380000
285.000000000 24.275580000
286.000000000 24.321990000
287.000000000 24.368400000
288.000000000 24.415020000
289.000000000 24.461640000
290.000000000 24.508470000
291.000000000 24.555510000
292.000000000 24.602760000
293.000000000 24.650010000
294.000000000 24.697260000
295.000000000 24.744930000
296.000000000 24.792600000
297.000000000 24.840270000
298.000000000 24.888360000
299.000000000 24.936450000
300.000000000 24.984750000
301.000000000 25.033050000
302.000000000 25.081560000
303.000000000 25.130280000
304.000000000 25.179000000
305.000000000 25.227930000
306.000000000 25.277070000
307.000000000 25.326210000
308.000000000 25.375560000
309.000000000 25.425120000
310.000000000 25.474680000
311.000000000 25.524660000
312.000000000 25.574430000
313.000000000 25.624620000
314.000000000 25.674810000
315.000000000 25.725210000
316.000000000 25.775820000
317.000000000 25.826430000
318.000000000 25.877250000
319.000000000 25.928280000
320.000000000 25.979520000
321.000000000 26.030760000
322.000000000 26.082210000
323.000000000 26.133870000
324.000000000 26.185530000
325.000000000 26.237400000
326.000000000 26.289480000
327.000000000 26.341770000
328.000000000 26.394060000
329.000000000 26.446560000
330.000000000 26.499270000
331.000000000 26.552190000
332.000000000 26.605110000
333.000000000 26.658240000
334.000000000 26.711580000
335.000000000 26.765130000
336.000000000 26.818680000
337.000000000 26.872440000
338.000000000 26.926410000
339.000000000 26.980590000
340.000000000 27.034980000
341.000000000 27.089370000
342.000000000 27.143970000
343.000000000 27.198780000
344.000000000 27.253590000
345.000000000 27.308820000
346.000000000 27.364050000
347.000000000 27.419490000
348.000000000 27.475140000
349.000000000 27.531000000
350.000000000 27.586860000
351.000000000 27.642930000
352.000000000 27.699210000
353.000000000 27.755700000
354.000000000 27.812400000
355.000000000 27.869310000
356.000000000 27.926220000
357.000000000 27.983340000
358.000000000 28.040670000
359.000000000 28.098210000
360.000000000 28.155960000
361.000000000 28.213920000
362.000000000 28.271880000
363.000000000 28.330050000
364.000000000 28.388430000
365.000000000 28.447230000
366.000000000 28.505820000
367.000000000 28.564830000
368.000000000 28.624050000
369.000000000 28.683270000
370.000000000 28.742910000
371.000000000 28.802550000
372.000000000 28.862400000
373.000000000 28.922460000
374.000000000 28.982730000
375.000000000 29.043210000
376.000000000 29.103900000
377.000000000 29.164590000
378.000000000 29.225700000
379.000000000 29.286810000
380.000000000 29.348340000
381.000000000 29.409870000
382.000000000 29.471610000
383.000000000 29.533560000
384.000000000 29.595720000
385.000000000 29.658090000
386.000000000 29.720670000
387.000000000 29.783460000
388.000000000 29.846460000
389.000000000 29.909670000
390.000000000 29.973090000
391.000000000 30.036510000
392.000000000 30.100350000
393.000000000 30.164400000
394.000000000 30.228450000
395.000000000 30.292920000
396.000000000 30.357390000
397.000000000 30.422280000
398.000000000 30.487170000
399.000000000 30.552480000
400.000000000 30.617790000
401.000000000 30.683520000
402.000000000 30.749460000
403.000000000 30.815400000
404.000000000 30.881760000
405.000000000 30.948120000
406.000000000 31.014900000
407.000000000 31.081890000
408.000000000 31.148880000
409.000000000 31.216290000
410.000000000 31.283910000
411.000000000 31.351530000
412.000000000 31.419570000
413.000000000 31.487820000
414.000000000 31.556280000
415.000000000 31.624950000
416.000000000 31.693830000
417.000000000 31.762920000
418.000000000 31.832430000
419.000000000 31.901940000
420.000000000 31.971660000
421.000000000 32.041800000
422.000000000 32.112150000
423.000000000 32.182500000
424.000000000 32.253270000
425.000000000 32.324250000
426.000000000 32.395440000
427.000000000 32.466840000
428.000000000 32.538450000
429.000000000 32.610480000
430.000000000 32.682510000
431.000000000 32.754960000
432.000000000 32.827620000
433.000000000 32.900490000
434.000000000 32.973570000
435.000000000 33.046860000
436.000000000 33.120570000
437.000000000 33.194490000
438.000000000 33.268410000
439.000000000 33.342750000
440.000000000 33.417510000
441.000000000 33.492270000
442.000000000 33.567450000
443.000000000 33.642630000
444.000000000 33.718230000
445.000000000 33.794250000
446.000000000 33.870270000
447.000000000 33.946710000
448.000000000 34.023360000
449.000000000 34.100220000
450.000000000 34.177290000
451.000000000 34.254780000
452.000000000 34.332480000
453.000000000 34.410390000
454.000000000 34.488510000
455.000000000 34.567050000
456.000000000 34.645800000
457.000000000 34.724760000
458.000000000 34.804140000
459.000000000 34.883520000
460.000000000 34.963530000
461.000000000 35.043540000
462.000000000 35.123970000
463.000000000 35.204610000
464.000000000 35.285460000
465.000000000 35.366730000
466.000000000 35.448210000
467.000000000 35.529900000
468.000000000 35.612010000
469.000000000 35.694330000
470.000000000 35.777070000
471.000000000 35.859810000
472.000000000 35.943180000
473.000000000 36.026550000
474.000000000 36.110340000
475.000000000 36.194340000
476.000000000 36.278760000
477.000000000 36.363390000
478.000000000 36.448440000
479.000000000 36.533700000
480.000000000 36.619170000
481.000000000 36.705060000
482.000000000 36.791370000
483.000000000 36.877680000
484.000000000 36.964410000
485.000000000 37.051560000
486.000000000 37.138920000
487.000000000 37.226700000
488.000000000 37.314690000
489.000000000 37.402890000
490.000000000 37.491720000
491.000000000 37.580550000
492.000000000 37.669800000
493.000000000 37.759470000
494.000000000 37.849350000
495.000000000 37.939440000
496.000000000 38.030160000
497.000000000 38.120880000
498.000000000 38.212230000
499.000000000 38.303580000
500.000000000 38.395560000
501.000000000 38.487750000
502.000000000 38.580150000
503.000000000 38.673180000
504.000000000 38.766210000
505.000000000 38.859870000
506.000000000 38.953740000
507.000000000 39.047820000
508.000000000 39.142320000
509.000000000 39.237240000
510.000000000 39.332580000
511.000000000 39.428130000
512.000000000 39.524100000
513.000000000 39.620280000
514.000000000 39.716880000
515.000000000 39.813900000
516.000000000 39.911340000
517.000000000 40.008990000
518.000000000 40.107060000
519.000000000 40.205550000
520.000000000 40.304250000
521.000000000 40.403370000
522.000000000 40.502910000
523.000000000 40.602870000
524.000000000 40.703040000
525.000000000 40.803630000
526.000000000 40.904640000
527.000000000 41.006070000
528.000000000 41.107920000
529.000000000 41.209980000
530.000000000 41.312460000
531.000000000 41.415360000
532.000000000 41.518680000
533.000000000 41.622210000
534.000000000 41.726370000
535.000000000 41.830740000
536.000000000 41.935740000
537.000000000 42.040950000
538.000000000 42.146580000
539.000000000 42.252630000
540.000000000 42.358890000
541.000000000 42.465780000
542.000000000 42.573090000
543.000000000 42.680610000
544.000000000 42.788760000
545.000000000 42.897120000
546.000000000 43.006110000
547.000000000 43.115310000
548.000000000 43.225140000
549.000000000 43.335180000
550.000000000 43.445640000
551.000000000 43.556730000
552.000000000 43.668030000
553.000000000 43.779960000
554.000000000 43.892100000
555.000000000 44.004870000
556.000000000 44.118060000
557.000000000 44.231460000
558.000000000 44.345490000
559.000000000 44.459940000
560.000000000 44.574810000
561.000000000 44.690100000
562.000000000 44.806020000
563.000000000 44.922150000
564.000000000 45.038910000
565.000000000 45.156090000
566.000000000 45.273690000
567.000000000 45.391710000
568.000000000 45.510150000
569.000000000 45.629220000
570.000000000 45.748500000
571.000000000 45.868620000
572.000000000 45.988950000
573.000000000 46.109700000
574.000000000 46.231080000
575.000000000 46.352880000
576.000000000 46.475310000
577.000000000 46.597950000
578.000000000 46.721220000
579.000000000 46.845120000
580.000000000 46.969230000
581.000000000 47.093970000
582.000000000 47.219340000
583.000000000 47.345130000
584.000000000 47.471340000
585.000000000 47.597970000
586.000000000 47.725230000
587.000000000 47.853120000
588.000000000 47.981430000
589.000000000 48.110160000
590.000000000 48.239520000
591.000000000 48.369300000
592.000000000 48.499710000
593.000000000 48.630750000
594.000000000 48.762000000
595.000000000 48.894090000
596.000000000 49.026600000
597.000000000 49.159530000
598.000000000 49.293090000
599.000000000 49.427280000
600.000000000 49.562100000
601.000000000 49.697130000
602.000000000 49.833000000
603.000000000 49.969290000
604.000000000 50.106210000
605.000000000 50.243760000
606.000000000 50.381730000
607.000000000 50.520330000
608.000000000 50.659560000
609.000000000 50.799210000
610.000000000 50.939700000
611.000000000 51.080610000
612.000000000 51.221940000
613.000000000 51.364110000
614.000000000 51.506700000
615.000000000 51.650130000
616.000000000 51.793980000
617.000000000 51.938460000
618.000000000 52.083360000
619.000000000 52.229100000
620.000000000 52.375470000
621.000000000 52.522260000
622.000000000 52.669890000
623.000000000 52.817940000
624.000000000 52.966830000
625.000000000 53.116140000
626.000000000 53.266290000
627.000000000 53.416860000
628.000000000 53.568270000
629.000000000 53.720310000
630.000000000 53.872770000
631.000000000 54.026070000
632.000000000 54.180000000
633.000000000 54.334560000
634.000000000 54.489750000
635.000000000 54.645780000
636.000000000 54.802230000
637.000000000 54.959520000
638.000000000 55.117440000
639.000000000 55.276200000
640.000000000 55.435380000
641.000000000 55.595400000
642.000000000 55.756050000
643.000000000 55.917540000
644.000000000 56.079450000
645.000000000 56.242410000
646.000000000 56.405790000
647.000000000 56.570010000
648.000000000 56.734860000
649.000000000 56.900550000
650.000000000 57.066870000
651.000000000 57.234030000
652.000000000 57.401820000
653.000000000 57.570450000
654.000000000 57.739710000
655.000000000 57.909810000
656.000000000 58.080750000
657.000000000 58.252320000
658.000000000 58.424520000
659.000000000 58.597770000
660.000000000 58.771650000
661.000000000 58.946160000
662.000000000 59.121720000
663.000000000 59.297910000
664.000000000 59.474940000
665.000000000 59.652810000
666.000000000 59.831310000
667.000000000 60.010650000
668.000000000 60.190830000
669.000000000 60.371850000
670.000000000 60.553710000
671.000000000 60.736410000
672.000000000 60.919950000
673.000000000 61.104330000
674.000000000 61.289340000
675.000000000 61.475400000
676.000000000 61.662300000
677.000000000 61.850040000
678.000000000 62.038620000
679.000000000 62.228040000
680.000000000 62.418300000
681.000000000 62.609400000
682.000000000 62.801550000
683.000000000 62.994330000
684.000000000 63.188160000
685.000000000 63.383040000
686.000000000 63.578550000
687.000000000 63.775110000
688.000000000 63.972510000
689.000000000 64.170960000
690.000000000 64.370250000
691.000000000 64.570380000
692.000000000 64.771560000
693.000000000 64.973580000
694.000000000 65.176650000
695.000000000 65.380770000
696.000000000 65.585730000
697.000000000 65.791530000
698.000000000 65.998380000
699.000000000 66.206280000
700.000000000 66.415230000
701.000000000 66.625020000
702.000000000 66.835860000
703.000000000 67.047750000
704.000000000 67.260480000
705.000000000 67.474470000
706.000000000 67.689300000
707.000000000 67.905180000
708.000000000 68.122110000
709.000000000 68.340090000
710.000000000 68.559120000
711.000000000 68.779200000
712.000000000 69.000330000
713.000000000 69.222510000
714.000000000 69.445950000
715.000000000 69.670230000
716.000000000 69.895770000
717.000000000 70.122360000
718.000000000 70.350000000
719.000000000 70.578690000
720.000000000 70.808640000
721.000000000 71.039640000
722.000000000 71.271900000
723.000000000 71.505000000
724.000000000 71.739570000
725.000000000 71.975190000
726.000000000 72.211860000
727.000000000 72.449790000
728.000000000 72.688980000
729.000000000 72.929220000
730.000000000 73.170720000
731.000000000 73.413270000
732.000000000 73.657290000
733.000000000 73.902360000
734.000000000 74.148690000
735.000000000 74.396280000
736.000000000 74.645130000
737.000000000 74.895240000
738.000000000 75.146400000
739.000000000 75.399030000
740.000000000 75.652920000
741.000000000 75.908070000
742.000000000 76.164480000
743.000000000 76.422150000
744.000000000 76.681290000
745.000000000 76.941690000
746.000000000 77.203350000
747.000000000 77.466480000
748.000000000 77.730870000
749.000000000 77.996520000
750.000000000 78.263640000
751.000000000 78.532020000
752.000000000 78.801870000
753.000000000 79.073190000
754.000000000 79.345980000
755.000000000 79.620030000
756.000000000 79.895550000
757.000000000 80.172330000
758.000000000 80.450790000
759.000000000 80.730510000
760.000000000 81.011910000
761.000000000 81.294570000
762.000000000 81.578910000
763.000000000 81.864510000
764.000000000 82.151790000
765.000000000 82.440540000
766.000000000 82.730760000
767.000000000 83.022660000
768.000000000 83.316030000
769.000000000 83.610870000
770.000000000 83.907390000
771.000000000 84.205590000
772.000000000 84.505050000
773.000000000 84.806400000
774.000000000 85.109220000
775.000000000 85.413720000
776.000000000 85.719900000
777.000000000 86.027760000
778.000000000 86.337090000
779.000000000 86.648310000
780.000000000 86.961000000
781.000000000 87.275580000
782.000000000 87.591840000
783.000000000 87.909780000
784.000000000 88.229400000
785.000000000 88.550700000
786.000000000 88.873890000
787.000000000 89.198760000
788.000000000 89.525520000
789.000000000 89.854170000
790.000000000 90.184500000
791.000000000 90.516510000
792.000000000 90.850620000
793.000000000 91.186410000
794.000000000 91.524090000
795.000000000 91.863870000
796.000000000 92.205330000
797.000000000 92.548680000
798.000000000 92.893920000
799.000000000 93.241260000
800.000000000 93.590490000
801.000000000 93.941610000
802.000000000 94.294830000
803.000000000 94.649940000
804.000000000 95.007150000
805.000000000 95.366250000
806.000000000 95.727450000
807.000000000 96.090750000
808.000000000 96.456150000
809.000000000 96.823650000
810.000000000 97.193040000
811.000000000 97.564740000
812.000000000 97.938540000
813.000000000 98.314440000
814.000000000 98.692650000
815.000000000 99.072960000
816.000000000 99.455370000
817.000000000 99.840090000
818.000000000 100.227120000
819.000000000 100.616250000
820.000000000 101.007900000
821.000000000 101.401650000
822.000000000 101.797710000
823.000000000 102.196080000
824.000000000 102.596970000
825.000000000 102.999960000
826.000000000 103.405470000
827.000000000 103.813290000
828.000000000 104.223630000
829.000000000 104.636490000
830.000000000 105.051660000
831.000000000 105.469350000
832.000000000 105.889560000
833.000000000 106.312290000
834.000000000 106.737540000
835.000000000 107.165310000
836.000000000 107.595600000
837.000000000 108.028620000
838.000000000 108.464160000
839.000000000 108.902430000
840.000000000 109.343220000
841.000000000 109.786740000
842.000000000 110.232990000
843.000000000 110.682180000
844.000000000 111.133890000
845.000000000 111.588330000
846.000000000 112.045710000
847.000000000 112.505820000
848.000000000 112.968660000
849.000000000 113.434650000
850.000000000 113.903370000
851.000000000 114.375030000
852.000000000 114.849420000
853.000000000 115.326960000
854.000000000 115.807440000
855.000000000 116.291070000
856.000000000 116.777640000
857.000000000 117.267150000
858.000000000 117.759810000
859.000000000 118.255620000
860.000000000 118.754580000
861.000000000 119.256690000
862.000000000 119.762160000
863.000000000 120.270570000
864.000000000 120.782340000
865.000000000 121.297470000
866.000000000 121.815750000
867.000000000 122.337390000
868.000000000 122.862390000
869.000000000 123.390960000
870.000000000 123.922680000
871.000000000 124.457970000
872.000000000 124.996830000
873.000000000 125.539050000
874.000000000 126.084840000
875.000000000 126.634200000
876.000000000 127.187130000
877.000000000 127.743630000
878.000000000 128.303910000
879.000000000 128.867970000
880.000000000 129.435600000
881.000000000 130.007010000
882.000000000 130.582200000
883.000000000 131.161380000
884.000000000 131.744130000
885.000000000 132.331080000
886.000000000 132.921810000
887.000000000 133.516530000
888.000000000 134.115030000
889.000000000 134.717940000
890.000000000 135.324630000
891.000000000 135.935520000
892.000000000 136.550610000
893.000000000 137.169900000
894.000000000 137.793390000
895.000000000 138.421080000
896.000000000 139.053180000
897.000000000 139.689480000
898.000000000 140.330190000
899.000000000 140.975310000
900.000000000 141.625050000
901.000000000 142.279200000
902.000000000 142.937760000
903.000000000 143.600940000
904.000000000 144.268950000
905.000000000 144.941370000
906.000000000 145.618620000
907.000000000 146.300700000
908.000000000 146.987610000
909.000000000 147.679140000
910.000000000 148.375710000
911.000000000 149.077320000
912.000000000 149.783760000
913.000000000 150.495240000
914.000000000 151.211760000
915.000000000 151.933530000
916.000000000 152.660550000
917.000000000 153.392610000
918.000000000 154.130130000
919.000000000 154.872900000
920.000000000 155.620920000
921.000000000 156.374610000
922.000000000 157.133550000
923.000000000 157.898160000
924.000000000 158.668440000
925.000000000 159.444180000
926.000000000 160.225800000
927.000000000 161.013090000
928.000000000 161.806050000
929.000000000 162.605100000
930.000000000 163.410030000
931.000000000 164.221050000
932.000000000 165.037950000
933.000000000 165.860940000
934.000000000 166.690230000
935.000000000 167.525820000
936.000000000 168.367500000
937.000000000 169.215690000
938.000000000 170.070180000
939.000000000 170.931180000
940.000000000 171.798900000
941.000000000 172.673130000
942.000000000 173.554080000
943.000000000 174.441750000
944.000000000 175.336140000
945.000000000 176.237670000
946.000000000 177.145920000
947.000000000 178.061520000
948.000000000 178.984050000
949.000000000 179.913720000
950.000000000 180.850740000
951.000000000 181.794900000
952.000000000 182.746620000
953.000000000 183.705900000
954.000000000 184.672740000
955.000000000 185.647140000
956.000000000 186.629310000
957.000000000 187.619460000
958.000000000 188.617170000
959.000000000 189.623070000
960.000000000 190.637160000
961.000000000 191.659230000
962.000000000 192.689490000
963.000000000 193.728150000
964.000000000 194.775210000
965.000000000 195.830880000
966.000000000 196.895160000
967.000000000 197.968050000
968.000000000 199.049760000
969.000000000 200.140290000
970.000000000 201.239850000
971.000000000 202.348440000
972.000000000 203.466480000
973.000000000 204.593550000
974.000000000 205.730070000
975.000000000 206.876040000
976.000000000 208.031670000
977.000000000 209.196960000
978.000000000 210.371700000
979.000000000 211.558200000
980.000000000 212.753100000
981.000000000 213.958500000
982.000000000 215.172300000
983.000000000 216.398700000
984.000000000 217.635600000
985.000000000 218.883000000
986.000000000 220.140900000
987.000000000 221.409300000
988.000000000 222.688200000
989.000000000 223.979700000
990.000000000 225.281700000
991.000000000 226.596300000
992.000000000 227.919300000
993.000000000 229.257000000
994.000000000 230.605200000
995.000000000 231.966000000
996.000000000 233.337300000
997.000000000 234.723300000
998.000000000 236.119800000
999.000000000 237.528900000
1000.000000000 238.950600000
1001.000000000 240.387000000
1002.000000000 241.833900000
1003.000000000 243.295500000
1004.000000000 244.769700000
1005.000000000 246.258600000
1006.000000000 247.760100000
1007.000000000 249.274200000
1008.000000000 250.803000000
1009.000000000 252.346500000
1010.000000000 253.904700000
1011.000000000 255.475500000
1012.000000000 257.063100000
1013.000000000 258.663300000
1014.000000000 260.280300000
1015.000000000 261.912000000
1016.000000000 263.560500000
1017.000000000 265.221600000
1018.000000000 266.901600000
1019.000000000 268.594200000
1020.000000000 270.305700000
1021.000000000 272.031900000
1022.000000000 273.777000000
1023.000000000 275.536800000
1024.000000000 277.313400000
1025.000000000 279.108900000
1026.000000000 280.921200000
1027.000000000 282.750300000
1028.000000000 284.598300000
1029.000000000 286.465200000
1030.000000000 288.348900000
1031.000000000 290.251500000
1032.000000000 292.173000000
1033.000000000 294.115500000
1034.000000000 296.074800000
1035.000000000 298.055100000
1036.000000000 300.056400000
1037.000000000 302.076600000
1038.000000000 304.115700000
1039.000000000 306.177900000
1040.000000000 308.261100000
1041.000000000 310.365300000
1042.000000000 312.490500000
1043.000000000 314.636700000
1044.000000000 316.808100000
1045.000000000 318.998400000
1046.000000000 321.213900000
1047.000000000 323.452500000
1048.000000000 325.714200000
1049.000000000 327.999000000
1050.000000000 330.309000000
1051.000000000 332.642100000
1052.000000000 335.002500000
1053.000000000 337.386000000
1054.000000000 339.794700000
1055.000000000 342.230700000
1056.000000000 344.691900000
1057.000000000 347.180400000
1058.000000000 349.696200000
1059.000000000 352.239300000
1060.000000000 354.809700000
1061.000000000 357.407400000
1062.000000000 360.036600000
1063.000000000 362.693100000
1064.000000000 365.379000000
1065.000000000 368.094300000
1066.000000000 370.841100000
1067.000000000 373.619400000
1068.000000000 376.427100000
1069.000000000 379.268400000
1070.000000000 382.141200000
1071.000000000 385.045500000
1072.000000000 387.985500000
1073.000000000 390.957000000
1074.000000000 393.964200000
1075.000000000 397.005000000
1076.000000000 400.081500000
1077.000000000 403.195800000
1078.000000000 406.343700000
1079.000000000 409.531500000
1080.000000000 412.755000000
1081.000000000 416.016300000
1082.000000000 419.317500000
1083.000000000 422.658600000
1084.000000000 426.039600000
1085.000000000 429.460500000
1086.000000000 432.923400000
1087.000000000 436.428300000
1088.000000000 439.975200000
1089.000000000 443.566200000
1090.000000000 447.201300000
1091.000000000 450.880500000
1092.000000000 454.605900000
1093.000000000 458.379600000
1094.000000000 462.197400000
1095.000000000 466.063500000
1096.000000000 469.980000000
1097.000000000 473.944800000
1098.000000000 477.960000000
1099.000000000 482.027700000
1100.000000000 486.145800000
1101.000000000 490.318500000
1102.000000000 494.543700000
1103.000000000 498.825600000
1104.000000000 503.162100000
1105.000000000 507.555300000
1106.000000000 512.005200000
1107.000000000 516.516000000
1108.000000000 521.085600000
1109.000000000 525.716100000
1110.000000000 530.409600000
1111.000000000 535.164000000
1112.000000000 539.985600000
1113.000000000 544.870200000
1114.000000000 549.822000000
1115.000000000 554.841000000
1116.000000000 559.931400000
1117.000000000 565.089000000
1118.000000000 570.320100000
1119.000000000 575.624700000
1120.000000000 581.002800000
1121.000000000 586.456500000
1122.000000000 591.987900000
1123.000000000 597.597000000
1124.000000000 603.285900000
1125.000000000 609.058800000
1126.000000000 614.913600000
1127.000000000 620.852400000
1128.000000000 626.877300000
1129.000000000 632.992500000
1130.000000000 639.195900000
1131.000000000 645.491700000
1132.000000000 651.879900000
1133.000000000 658.364700000
1134.000000000 664.946100000
1135.000000000 671.626200000
1136.000000000 678.407100000
1137.000000000 685.293000000
1138.000000000 692.283900000
1139.000000000 699.381900000
1140.000000000 706.589100000
1141.000000000 713.907600000
1142.000000000 721.341600000
1143.000000000 728.893200000
1144.000000000 736.562400000
1145.000000000 744.353400000
1146.000000000 752.268300000
1147.000000000 760.311300000
1148.000000000 768.484500000
1149.000000000 776.787900000
1150.000000000 785.227800000
1151.000000000 793.806300000
1152.000000000 802.525500000
1153.000000000 811.389600000
1154.000000000 820.400700000
1155.000000000 829.563000000
1156.000000000 838.880700000
1157.000000000 848.355900000
1158.000000000 857.990700000
1159.000000000 867.793500000
1160.000000000 877.762200000
1161.000000000 887.905200000
1162.000000000 898.224600000
1163.000000000 908.726700000
1164.000000000 919.411500000
1165.000000000 930.287400000
1166.000000000 941.356500000
1167.000000000 952.625100000
1168.000000000 964.095300000
1169.000000000 975.775500000
1170.000000000 987.669900000
1171.000000000 999.782700000
1172.000000000 1012.118100000
1173.000000000 1024.684500000
1174.000000000 1037.486100000
1175.000000000 1050.529200000
1176.000000000 1063.820100000
1177.000000000 1077.363000000
1178.000000000 1091.168400000
1179.000000000 1105.238400000
1180.000000000 1119.583500000
1181.000000000 1134.210000000
1182.000000000 1149.126300000
1183.000000000 1164.336600000
1184.000000000 1179.851400000
1185.000000000 1195.677000000
1186.000000000 1211.826000000
1187.000000000 1228.302600000
1188.000000000 1245.117300000
1189.000000000 1262.278500000
1190.000000000 1279.798800000
1191.000000000 1297.686600000
1192.000000000 1315.950300000
1193.000000000 1334.602500000
1194.000000000 1353.653700000
1195.000000000 1373.116500000
1196.000000000 1393.003500000
1197.000000000 1413.323100000
1198.000000000 1434.090000000
1199.000000000 1455.321000000
1200.000000000 1477.024500000
1201.000000000 1499.217300000
1202.000000000 1521.914100000
1203.000000000 1545.129600000
1204.000000000 1568.880600000
1205.000000000 1593.183900000
1206.000000000 1618.054200000
1207.000000000 1643.512500000
1208.000000000 1669.577700000
1209.000000000 1696.266600000
1210.000000000 1723.598100000
1211.000000000 1751.597400000
1212.000000000 1780.285500000
1213.000000000 1809.681300000
1214.000000000 1839.814200000
1215.000000000 1870.703100000
1216.000000000 1902.377400000
1217.000000000 1934.862300000
1218.000000000 1968.185100000
1219.000000000 2002.377300000
1220.000000000 2037.466200000
1221.000000000 2073.487500000
1222.000000000 2110.479000000
1223.000000000 2148.447000000
1224.000000000 2187.465000000
1225.000000000 2227.554000000
1226.000000000 2268.756000000
1227.000000000 2311.113000000
1228.000000000 2354.646000000
1229.000000000 2399.439000000
1230.000000000 2445.534000000
1231.000000000 2492.952000000
1232.000000000 2541.756000000
1233.000000000 2592.009000000
1234.000000000 2643.774000000
1235.000000000 2697.114000000
1236.000000000 2752.071000000
1237.000000000 2808.729000000
1238.000000000 2867.151000000
1239.000000000 2927.400000000
1240.000000000 2989.581000000
1241.000000000 3053.778000000
1242.000000000 3120.033000000
1243.000000000 3188.493000000
1244.000000000 3259.221000000
1245.000000000 3332.322000000
1246.000000000 3407.901000000
1247.000000000 3486.105000000
1248.000000000 3567.018000000
1249.000000000 3650.766000000
1250.000000000 3737.496000000
1251.000000000 3827.376000000
1252.000000000 3920.511000000
1253.000000000 4017.090000000
1254.000000000 4117.281000000
1255.000000000 4221.273000000
1256.000000000 4329.255000000
1257.000000000 4441.416000000
1258.000000000 4557.987000000
1259.000000000 4679.199000000
1260.000000000 4805.325000000
1261.000000000 4936.617000000
1262.000000000 5073.348000000
1263.000000000 5215.833000000
1264.000000000 5364.387000000
1265.000000000 5519.388000000
1266.000000000 5681.193000000
1267.000000000 5850.222000000
1268.000000000 6026.874000000
1269.000000000 6211.653000000
1270.000000000 6405.063000000
1271.000000000 6607.629000000
1272.000000000 6819.939000000
1273.000000000 7042.623000000
1274.000000000 7276.395000000
1275.000000000 7521.990000000
1276.000000000 7780.185000000
1277.000000000 8051.904000000
1278.000000000 8338.092000000
1279.000000000 8639.778000000
1280.000000000 8958.096000000
1281.000000000 9294.327000000
1282.000000000 9649.794000000
1283.000000000 10026.009000000
1284.000000000 10424.610000000
1285.000000000 10847.424000000
1286.000000000 11296.425000000
1287.000000000 11773.818000000
1288.000000000 12282.039000000
1289.000000000 12823.818000000
1290.000000000 13402.158000000
1291.000000000 14020.398000000
1292.000000000 14682.276000000
1293.000000000 15392.013000000
1294.000000000 16154.334000000
1295.000000000 16974.489000000
1296.000000000 17858.505000000
1297.000000000 18813.123000000
1298.000000000 19846.092000000
1299.000000000 20966.127000000
1300.000000000 22183.350000000
1301.000000000 23509.080000000
1302.000000000 24956.610000000
1303.000000000 26541.480000000
1304.000000000 28281.330000000
1305.000000000 30196.740000000
1306.000000000 32312.490000000
1307.000000000 34656.720000000
1308.000000000 37263.450000000
1309.000000000 40173.420000000
1310.000000000 43434.720000000
1311.000000000 47105.520000000
1312.000000000 51257.010000000
1313.000000000 55975.710000000
1314.000000000 61368.090000000
1315.000000000 67566.870000000
1316.000000000 74738.790000000
1317.000000000 83094.060000000
1318.000000000 92902.740000000
1319.000000000 104513.220000000
1320.000000000 118382.880000000
1321.000000000 135117.360000000
1322.000000000 155531.040000000
1323.000000000 180733.980000000
1324.000000000 212259.600000000
1325.000000000 252258.300000000
1326.000000000 303765.000000000
1327.000000000 371109.900000000
1328.000000000 460399.800000000
1329.000000000 579969.600000000
1330.000000000 740065.200000000
1331.000000000 949632.600000000
1332.000000000 1205337.000000000
1333.000000000 1468324.200000000
1334.000000000 1646759.100000000
1335.000000000 1644039.600000000
1336.000000000 1461856.200000000
1337.000000000 1198083.600000000
1338.000000000 943334.700000000
1339.000000000 735147.000000000
1340.000000000 576275.700000000
1341.000000000 457648.800000000
1342.000000000 369047.700000000
1343.000000000 302198.400000000
1344.000000000 251048.700000000
1345.000000000 211314.600000000
1346.000000000 179982.600000000
1347.000000000 154925.820000000
1348.000000000 134623.860000000
1349.000000000 117975.900000000
1350.000000000 104174.280000000
1351.000000000 92617.350000000
1352.000000000 82852.140000000
1353.000000000 74531.730000000
1354.000000000 67388.580000000
1355.000000000 61213.320000000
1356.000000000 55840.680000000
1357.000000000 51138.570000000
1358.000000000 47001.150000000
1359.000000000 43341.900000000
1360.000000000 40090.890000000
1361.000000000 37189.740000000
1362.000000000 34590.360000000
1363.000000000 32252.640000000
1364.000000000 30142.980000000
1365.000000000 28232.400000000
1366.000000000 26496.960000000
1367.000000000 24916.080000000
1368.000000000 23471.910000000
1369.000000000 22149.120000000
1370.000000000 20934.816000000
1371.000000000 19817.238000000
1372.000000000 18786.495000000
1373.000000000 17833.872000000
1374.000000000 16951.662000000
1375.000000000 16133.124000000
1376.000000000 15372.294000000
1377.000000000 14663.901000000
1378.000000000 14003.241000000
1379.000000000 13386.114000000
1380.000000000 12808.803000000
1381.000000000 12267.969000000
1382.000000000 11760.609000000
1383.000000000 11283.993000000
1384.000000000 10835.727000000
1385.000000000 10413.606000000
1386.000000000 10015.614000000
1387.000000000 9639.987000000
1388.000000000 9285.045000000
1389.000000000 8949.318000000
1390.000000000 8631.462000000
1391.000000000 8330.217000000
1392.000000000 8044.428000000
1393.000000000 7773.087000000
1394.000000000 7515.228000000
1395.000000000 7269.969000000
1396.000000000 7036.512000000
1397.000000000 6814.101000000
1398.000000000 6602.064000000
1399.000000000 6399.750000000
1400.000000000 6206.592000000
1401.000000000 6022.023000000
1402.000000000 5845.581000000
1403.000000000 5676.762000000
1404.000000000 5515.146000000
1405.000000000 5360.313000000
1406.000000000 5211.927000000
1407.000000000 5069.589000000
1408.000000000 4933.005000000
1409.000000000 4801.881000000
1410.000000000 4675.881000000
1411.000000000 4554.795000000
1412.000000000 4438.350000000
1413.000000000 4326.294000000
1414.000000000 4218.438000000
1415.000000000 4114.551000000
1416.000000000 4014.465000000
1417.000000000 3917.970000000
1418.000000000 3824.919000000
1419.000000000 3735.144000000
1420.000000000 3648.477000000
1421.000000000 3564.792000000
1422.000000000 3483.963000000
1423.000000000 3405.843000000
1424.000000000 3330.327000000
1425.000000000 3257.289000000
1426.000000000 3186.624000000
1427.000000000 3118.227000000
1428.000000000 3052.014000000
1429.000000000 2987.901000000
1430.000000000 2925.762000000
1431.000000000 2865.555000000
1432.000000000 2807.175000000
1433.000000000 2750.580000000
1434.000000000 2695.665000000
1435.000000000 2642.367000000
1436.000000000 2590.644000000
1437.000000000 2540.433000000
1438.000000000 2491.650000000
1439.000000000 2444.274000000
1440.000000000 2398.221000000
1441.000000000 2353.470000000
1442.000000000 2309.958000000
1443.000000000 2267.643000000
1444.000000000 2226.462000000
1445.000000000 2186.415000000
1446.000000000 2147.418000000
1447.000000000 2109.471000000
1448.000000000 2072.506800000
1449.000000000 2036.512800000
1450.000000000 2001.447000000
1451.000000000 1967.277900000
1452.000000000 1933.978200000
1453.000000000 1901.514300000
1454.000000000 1869.863100000
1455.000000000 1838.993100000
1456.000000000 1808.883300000
1457.000000000 1779.506400000
1458.000000000 1750.837200000
1459.000000000 1722.856800000
1460.000000000 1695.540000000
1461.000000000 1668.867900000
1462.000000000 1642.821600000
1463.000000000 1617.380100000
1464.000000000 1592.522400000
1465.000000000 1568.235900000
1466.000000000 1544.499600000
1467.000000000 1521.296700000
1468.000000000 1498.614600000
1469.000000000 1476.434400000
1470.000000000 1454.743500000
1471.000000000 1433.527200000
1472.000000000 1412.770800000
1473.000000000 1392.463800000
1474.000000000 1372.589400000
1475.000000000 1353.137100000
1476.000000000 1334.096400000
1477.000000000 1315.454700000
1478.000000000 1297.199400000
1479.000000000 1279.324200000
1480.000000000 1261.814400000
1481.000000000 1244.661600000
1482.000000000 1227.855300000
1483.000000000 1211.387100000
1484.000000000 1195.248600000
1485.000000000 1179.429300000
1486.000000000 1163.922900000
1487.000000000 1148.721000000
1488.000000000 1133.815200000
1489.000000000 1119.195000000
1490.000000000 1104.858300000
1491.000000000 1090.794600000
1492.000000000 1076.995500000
1493.000000000 1063.458900000
1494.000000000 1050.176400000
1495.000000000 1037.139600000
1496.000000000 1024.344300000
1497.000000000 1011.784200000
1498.000000000 999.453000000
1499.000000000 987.346500000
1500.000000000 975.460500000
1501.000000000 963.784500000
1502.000000000 952.318500000
1503.000000000 941.056200000
1504.000000000 929.993400000
1505.000000000 919.121700000
1506.000000000 908.441100000
1507.000000000 897.945300000
1508.000000000 887.630100000
1509.000000000 877.493400000
1510.000000000 867.526800000
1511.000000000 857.730300000
1512.000000000 848.099700000
1513.000000000 838.628700000
1514.000000000 829.315200000
1515.000000000 820.157100000
1516.000000000 811.150200000
1517.000000000 802.290300000
1518.000000000 793.573200000
1519.000000000 784.998900000
1520.000000000 776.563200000
1521.000000000 768.261900000
1522.000000000 760.092900000
1523.000000000 752.054100000
1524.000000000 744.141300000
1525.000000000 736.354500000
1526.000000000 728.687400000
1527.000000000 721.140000000
1528.000000000 713.710200000
1529.000000000 706.393800000
1530.000000000 699.188700000
1531.000000000 692.094900000
1532.000000000 685.106100000
1533.000000000 678.224400000
1534.000000000 671.445600000
1535.000000000 664.767600000
1536.000000000 658.188300000
1537.000000000 651.707700000
1538.000000000 645.321600000
1539.000000000 639.027900000
1540.000000000 632.826600000
1541.000000000 626.715600000
1542.000000000 620.690700000
1543.000000000 614.754000000
1544.000000000 608.901300000
1545.000000000 603.132600000
1546.000000000 597.445800000
1547.000000000 591.838800000
1548.000000000 586.309500000
1549.000000000 580.857900000
1550.000000000 575.481900000
1551.000000000 570.179400000
1552.000000000 564.950400000
1553.000000000 559.792800000
1554.000000000 554.706600000
1555.000000000 549.687600000
1556.000000000 544.737900000
1557.000000000 539.855400000
1558.000000000 535.035900000
1559.000000000 530.281500000
1560.000000000 525.590100000
1561.000000000 520.961700000
1562.000000000 516.394200000
1563.000000000 511.885500000
1564.000000000 507.435600000
1565.000000000 503.044500000
1566.000000000 498.710100000
1567.000000000 494.430300000
1568.000000000 490.205100000
1569.000000000 486.034500000
1570.000000000 481.918500000
1571.000000000 477.852900000
1572.000000000 473.837700000
1573.000000000 469.875000000
1574.000000000 465.960600000
1575.000000000 462.094500000
1576.000000000 458.276700000
1577.000000000 454.505100000
1578.000000000 450.781800000
1579.000000000 447.102600000
1580.000000000 443.469600000
1581.000000000 439.880700000
1582.000000000 436.333800000
1583.000000000 432.828900000
1584.000000000 429.368100000
1585.000000000 425.947200000
1586.000000000 422.568300000
1587.000000000 419.229300000
1588.000000000 415.930200000
1589.000000000 412.668900000
1590.000000000 409.445400000
1591.000000000 406.259700000
1592.000000000 403.111800000
1593.000000000 399.999600000
1594.000000000 396.923100000
1595.000000000 393.882300000
1596.000000000 390.877200000
1597.000000000 387.905700000
1598.000000000 384.967800000
1599.000000000 382.063500000
1600.000000000 379.190700000
1601.000000000 376.351500000
1602.000000000 373.543800000
1603.000000000 370.767600000
1604.000000000 368.020800000
1605.000000000 365.305500000
1606.000000000 362.621700000
1607.000000000 359.965200000
1608.000000000 357.338100000
1609.000000000 354.740400000
1610.000000000 352.170000000
1611.000000000 349.626900000
1612.000000000 347.113200000
1613.000000000 344.624700000
1614.000000000 342.165600000
1615.000000000 339.729600000
1616.000000000 337.320900000
1617.000000000 334.937400000
1618.000000000 332.579100000
1619.000000000 330.246000000
1620.000000000 327.938100000
1621.000000000 325.653300000
1622.000000000 323.391600000
1623.000000000 321.155100000
1624.000000000 318.939600000
1625.000000000 316.749300000
1626.000000000 314.580000000
1627.000000000 312.433800000
1628.000000000 310.308600000
1629.000000000 308.204400000
1630.000000000 306.123300000
1631.000000000 304.061100000
1632.000000000 302.022000000
1633.000000000 300.001800000
1634.000000000 298.002600000
1635.000000000 296.022300000
1636.000000000 294.063000000
1637.000000000 292.122600000
1638.000000000 290.201100000
1639.000000000 288.298500000
1640.000000000 286.414800000
1641.000000000 284.547900000
1642.000000000 282.702000000
1643.000000000 280.872900000
1644.000000000 279.060600000
1645.000000000 277.265100000
1646.000000000 275.488500000
1647.000000000 273.728700000
1648.000000000 271.985700000
1649.000000000 270.259500000
1650.000000000 268.550100000
1651.000000000 266.855400000
1652.000000000 265.177500000
1653.000000000 263.514300000
1654.000000000 261.867900000
1655.000000000 260.236200000
1656.000000000 258.621300000
1657.000000000 257.021100000
1658.000000000 255.433500000
1659.000000000 253.862700000
1660.000000000 252.304500000
1661.000000000 250.763100000
1662.000000000 249.234300000
1663.000000000 247.718100000
1664.000000000 246.218700000
1665.000000000 244.729800000
1666.000000000 243.255600000
1667.000000000 241.796100000
1668.000000000 240.347100000
1669.000000000 238.912800000
1670.000000000 237.491100000
1671.000000000 236.082000000
1672.000000000 234.685500000
1673.000000000 233.301600000
1674.000000000 231.928200000
1675.000000000 230.569500000
1676.000000000 229.221300000
1677.000000000 227.883600000
1678.000000000 226.560600000
1679.000000000 225.246000000
1680.000000000 223.944000000
1681.000000000 222.654600000
1682.000000000 221.375700000
1683.000000000 220.107300000
1684.000000000 218.849400000
1685.000000000 217.602000000
1686.000000000 216.367200000
1687.000000000 215.140800000
1688.000000000 213.924900000
1689.000000000 212.719500000
1690.000000000 211.524600000
1691.000000000 210.340200000
1692.000000000 209.165670000
1693.000000000 208.000590000
1694.000000000 206.845170000
1695.000000000 205.699410000
1696.000000000 204.563100000
1697.000000000 203.436240000
1698.000000000 202.318620000
1699.000000000 201.210240000
1700.000000000 200.110890000
1701.000000000 199.020570000
1702.000000000 197.939070000
1703.000000000 196.866390000
1704.000000000 195.802530000
1705.000000000 194.747070000
1706.000000000 193.700220000
1707.000000000 192.661770000
1708.000000000 191.631720000
1709.000000000 190.609650000
1710.000000000 189.595980000
1711.000000000 188.590290000
1712.000000000 187.592580000
1713.000000000 186.602850000
1714.000000000 185.620890000
1715.000000000 184.646700000
1716.000000000 183.680070000
1717.000000000 182.721000000
1718.000000000 181.769490000
1719.000000000 180.825330000
1720.000000000 179.888520000
1721.000000000 178.959060000
1722.000000000 178.036740000
1723.000000000 177.121560000
1724.000000000 176.213310000
1725.000000000 175.312200000
1726.000000000 174.417810000
1727.000000000 173.530350000
1728.000000000 172.649610000
1729.000000000 171.775590000
1730.000000000 170.908080000
1731.000000000 170.047080000
1732.000000000 169.192800000
1733.000000000 168.344820000
1734.000000000 167.503140000
1735.000000000 166.667970000
