# Supplementary material for: Quantifying hexagonal stacking in diamond
Source: Sci Rep. 2019 Jul 17;9:10334. doi: 10.1038/s41598-019-46556-3 (PMC6637244; doi:10.1038/s41598-019-46556-3)
Supplement: Supplementary file 2 — Supplementary Dataset 1 [file 41598_2019_46556_MOESM2_ESM.zip › diamond_1.txt]

  0.00000E+00  2.06294E+01  
  1.00000E+00  2.06624E+01  
  2.00000E+00  2.06955E+01  
  3.00000E+00  2.07288E+01  
  4.00000E+00  2.07622E+01  
  5.00000E+00  2.07957E+01  
  6.00000E+00  2.08293E+01  
  7.00000E+00  2.08631E+01  
  8.00000E+00  2.08970E+01  
  9.00000E+00  2.09311E+01  
  1.00000E+01  2.09653E+01  
  1.10000E+01  2.09997E+01  
  1.20000E+01  2.10343E+01  
  1.30000E+01  2.10691E+01  
  1.40000E+01  2.11041E+01  
  1.50000E+01  2.11394E+01  
  1.60000E+01  2.11749E+01  
  1.70000E+01  2.12106E+01  
  1.80000E+01  2.12467E+01  
  1.90000E+01  2.12832E+01  
  2.00000E+01  2.13200E+01  
  2.10000E+01  2.13574E+01  
  2.20000E+01  2.13953E+01  
  2.30000E+01  2.14339E+01  
  2.40000E+01  2.14733E+01  
  2.50000E+01  2.15137E+01  
  2.60000E+01  2.15553E+01  
  2.70000E+01  2.15986E+01  
  2.80000E+01  2.16440E+01  
  2.90000E+01  2.16921E+01  
  3.00000E+01  2.17439E+01  
  3.10000E+01  2.18008E+01  
  3.20000E+01  2.18646E+01  
  3.30000E+01  2.19376E+01  
  3.40000E+01  2.20220E+01  
  3.50000E+01  2.21183E+01  
  3.60000E+01  2.22211E+01  
  3.70000E+01  2.23169E+01  
  3.80000E+01  2.23894E+01  
  3.90000E+01  2.24289E+01  
  4.00000E+01  2.24344E+01  
  4.10000E+01  2.24153E+01  
  4.20000E+01  2.23892E+01  
  4.30000E+01  2.23701E+01  
  4.40000E+01  2.23635E+01  
  4.50000E+01  2.23688E+01  
  4.60000E+01  2.23839E+01  
  4.70000E+01  2.24066E+01  
  4.80000E+01  2.24352E+01  
  4.90000E+01  2.24685E+01  
  5.00000E+01  2.25059E+01  
  5.10000E+01  2.25470E+01  
  5.20000E+01  2.25918E+01  
  5.30000E+01  2.26405E+01  
  5.40000E+01  2.26937E+01  
  5.50000E+01  2.27523E+01  
  5.60000E+01  2.28176E+01  
  5.70000E+01  2.28916E+01  
  5.80000E+01  2.29773E+01  
  5.90000E+01  2.30784E+01  
  6.00000E+01  2.31997E+01  
  6.10000E+01  2.33447E+01  
  6.20000E+01  2.35120E+01  
  6.30000E+01  2.36877E+01  
  6.40000E+01  2.38448E+01  
  6.50000E+01  2.39529E+01  
  6.60000E+01  2.39915E+01  
  6.70000E+01  2.39681E+01  
  6.80000E+01  2.39214E+01  
  6.90000E+01  2.38915E+01  
  7.00000E+01  2.38991E+01  
  7.10000E+01  2.39517E+01  
  7.20000E+01  2.40534E+01  
  7.30000E+01  2.42104E+01  
  7.40000E+01  2.44321E+01  
  7.50000E+01  2.47263E+01  
  7.60000E+01  2.50833E+01  
  7.70000E+01  2.54447E+01  
  7.80000E+01  2.56866E+01  
  7.90000E+01  2.56922E+01  
  8.00000E+01  2.54772E+01  
  8.10000E+01  2.51701E+01  
  8.20000E+01  2.48819E+01  
  8.30000E+01  2.46563E+01  
  8.40000E+01  2.44950E+01  
  8.50000E+01  2.43859E+01  
  8.60000E+01  2.43158E+01  
  8.70000E+01  2.42743E+01  
  8.80000E+01  2.42536E+01  
  8.90000E+01  2.42484E+01  
  9.00000E+01  2.42549E+01  
  9.10000E+01  2.42705E+01  
  9.20000E+01  2.42934E+01  
  9.30000E+01  2.43222E+01  
  9.40000E+01  2.43561E+01  
  9.50000E+01  2.43946E+01  
  9.60000E+01  2.44372E+01  
  9.70000E+01  2.44839E+01  
  9.80000E+01  2.45345E+01  
  9.90000E+01  2.45895E+01  
  1.00000E+02  2.46490E+01  
  1.01000E+02  2.47137E+01  
  1.02000E+02  2.47844E+01  
  1.03000E+02  2.48623E+01  
  1.04000E+02  2.49489E+01  
  1.05000E+02  2.50465E+01  
  1.06000E+02  2.51580E+01  
  1.07000E+02  2.52878E+01  
  1.08000E+02  2.54416E+01  
  1.09000E+02  2.56280E+01  
  1.10000E+02  2.58589E+01  
  1.11000E+02  2.61510E+01  
  1.12000E+02  2.65257E+01  
  1.13000E+02  2.70066E+01  
  1.14000E+02  2.76039E+01  
  1.15000E+02  2.82764E+01  
  1.16000E+02  2.88772E+01  
  1.17000E+02  2.91766E+01  
  1.18000E+02  2.90551E+01  
  1.19000E+02  2.86479E+01  
  1.20000E+02  2.81924E+01  
  1.21000E+02  2.78390E+01  
  1.22000E+02  2.76368E+01  
  1.23000E+02  2.75894E+01  
  1.24000E+02  2.76940E+01  
  1.25000E+02  2.79538E+01  
  1.26000E+02  2.83720E+01  
  1.27000E+02  2.89230E+01  
  1.28000E+02  2.94953E+01  
  1.29000E+02  2.98594E+01  
  1.30000E+02  2.98009E+01  
  1.31000E+02  2.93509E+01  
  1.32000E+02  2.87444E+01  
  1.33000E+02  2.81794E+01  
  1.34000E+02  2.77314E+01  
  1.35000E+02  2.74014E+01  
  1.36000E+02  2.71665E+01  
  1.37000E+02  2.70029E+01  
  1.38000E+02  2.68915E+01  
  1.39000E+02  2.68184E+01  
  1.40000E+02  2.67740E+01  
  1.41000E+02  2.67515E+01  
  1.42000E+02  2.67465E+01  
  1.43000E+02  2.67558E+01  
  1.44000E+02  2.67776E+01  
  1.45000E+02  2.68111E+01  
  1.46000E+02  2.68562E+01  
  1.47000E+02  2.69140E+01  
  1.48000E+02  2.69865E+01  
  1.49000E+02  2.70773E+01  
  1.50000E+02  2.71909E+01  
  1.51000E+02  2.73325E+01  
  1.52000E+02  2.75036E+01  
  1.53000E+02  2.76921E+01  
  1.54000E+02  2.78603E+01  
  1.55000E+02  2.79524E+01  
  1.56000E+02  2.79413E+01  
  1.57000E+02  2.78601E+01  
  1.58000E+02  2.77647E+01  
  1.59000E+02  2.76894E+01  
  1.60000E+02  2.76433E+01  
  1.61000E+02  2.76237E+01  
  1.62000E+02  2.76249E+01  
  1.63000E+02  2.76420E+01  
  1.64000E+02  2.76711E+01  
  1.65000E+02  2.77097E+01  
  1.66000E+02  2.77560E+01  
  1.67000E+02  2.78088E+01  
  1.68000E+02  2.78675E+01  
  1.69000E+02  2.79318E+01  
  1.70000E+02  2.80016E+01  
  1.71000E+02  2.80771E+01  
  1.72000E+02  2.81588E+01  
  1.73000E+02  2.82474E+01  
  1.74000E+02  2.83439E+01  
  1.75000E+02  2.84497E+01  
  1.76000E+02  2.85665E+01  
  1.77000E+02  2.86968E+01  
  1.78000E+02  2.88438E+01  
  1.79000E+02  2.90117E+01  
  1.80000E+02  2.92066E+01  
  1.81000E+02  2.94363E+01  
  1.82000E+02  2.97121E+01  
  1.83000E+02  3.00498E+01  
  1.84000E+02  3.04715E+01  
  1.85000E+02  3.10087E+01  
  1.86000E+02  3.17045E+01  
  1.87000E+02  3.26135E+01  
  1.88000E+02  3.37921E+01  
  1.89000E+02  3.52627E+01  
  1.90000E+02  3.69406E+01  
  1.91000E+02  3.85314E+01  
  1.92000E+02  3.95006E+01  
  1.93000E+02  3.93615E+01  
  1.94000E+02  3.81874E+01  
  1.95000E+02  3.65654E+01  
  1.96000E+02  3.50252E+01  
  1.97000E+02  3.37841E+01  
  1.98000E+02  3.28539E+01  
  1.99000E+02  3.21769E+01  
  2.00000E+02  3.16892E+01  
  2.01000E+02  3.13394E+01  
  2.02000E+02  3.10901E+01  
  2.03000E+02  3.09146E+01  
  2.04000E+02  3.07947E+01  
  2.05000E+02  3.07174E+01  
  2.06000E+02  3.06738E+01  
  2.07000E+02  3.06574E+01  
  2.08000E+02  3.06642E+01  
  2.09000E+02  3.06914E+01  
  2.10000E+02  3.07374E+01  
  2.11000E+02  3.08017E+01  
  2.12000E+02  3.08851E+01  
  2.13000E+02  3.09890E+01  
  2.14000E+02  3.11167E+01  
  2.15000E+02  3.12728E+01  
  2.16000E+02  3.14643E+01  
  2.17000E+02  3.17017E+01  
  2.18000E+02  3.19999E+01  
  2.19000E+02  3.23803E+01  
  2.20000E+02  3.28730E+01  
  2.21000E+02  3.35167E+01  
  2.22000E+02  3.43524E+01  
  2.23000E+02  3.53948E+01  
  2.24000E+02  3.65626E+01  
  2.25000E+02  3.75939E+01  
  2.26000E+02  3.81175E+01  
  2.27000E+02  3.79576E+01  
  2.28000E+02  3.72673E+01  
  2.29000E+02  3.63296E+01  
  2.30000E+02  3.53954E+01  
  2.31000E+02  3.46122E+01  
  2.32000E+02  3.40189E+01  
  2.33000E+02  3.35946E+01  
  2.34000E+02  3.33029E+01  
  2.35000E+02  3.31108E+01  
  2.36000E+02  3.29933E+01  
  2.37000E+02  3.29327E+01  
  2.38000E+02  3.29171E+01  
  2.39000E+02  3.29387E+01  
  2.40000E+02  3.29927E+01  
  2.41000E+02  3.30769E+01  
  2.42000E+02  3.31911E+01  
  2.43000E+02  3.33372E+01  
  2.44000E+02  3.35189E+01  
  2.45000E+02  3.37430E+01  
  2.46000E+02  3.40194E+01  
  2.47000E+02  3.43627E+01  
  2.48000E+02  3.47936E+01  
  2.49000E+02  3.53399E+01  
  2.50000E+02  3.60356E+01  
  2.51000E+02  3.69101E+01  
  2.52000E+02  3.79570E+01  
  2.53000E+02  3.90830E+01  
  2.54000E+02  4.01139E+01  
  2.55000E+02  4.09726E+01  
  2.56000E+02  4.18475E+01  
  2.57000E+02  4.30435E+01  
  2.58000E+02  4.47139E+01  
  2.59000E+02  4.66863E+01  
  2.60000E+02  4.83900E+01  
  2.61000E+02  4.90670E+01  
  2.62000E+02  4.82948E+01  
  2.63000E+02  4.63641E+01  
  2.64000E+02  4.40320E+01  
  2.65000E+02  4.19072E+01  
  2.66000E+02  4.02180E+01  
  2.67000E+02  3.89563E+01  
  2.68000E+02  3.80377E+01  
  2.69000E+02  3.73758E+01  
  2.70000E+02  3.69023E+01  
  2.71000E+02  3.65677E+01  
  2.72000E+02  3.63374E+01  
  2.73000E+02  3.61872E+01  
  2.74000E+02  3.61009E+01  
  2.75000E+02  3.60671E+01  
  2.76000E+02  3.60790E+01  
  2.77000E+02  3.61325E+01  
  2.78000E+02  3.62261E+01  
  2.79000E+02  3.63609E+01  
  2.80000E+02  3.65405E+01  
  2.81000E+02  3.67716E+01  
  2.82000E+02  3.70646E+01  
  2.83000E+02  3.74352E+01  
  2.84000E+02  3.79062E+01  
  2.85000E+02  3.85108E+01  
  2.86000E+02  3.92968E+01  
  2.87000E+02  4.03310E+01  
  2.88000E+02  4.17010E+01  
  2.89000E+02  4.35014E+01  
  2.90000E+02  4.57737E+01  
  2.91000E+02  4.83456E+01  
  2.92000E+02  5.06074E+01  
  2.93000E+02  5.16039E+01  
  2.94000E+02  5.08254E+01  
  2.95000E+02  4.87845E+01  
  2.96000E+02  4.64220E+01  
  2.97000E+02  4.43468E+01  
  2.98000E+02  4.27404E+01  
  2.99000E+02  4.15681E+01  
  3.00000E+02  4.07380E+01  
  3.01000E+02  4.01639E+01  
  3.02000E+02  3.97804E+01  
  3.03000E+02  3.95416E+01  
  3.04000E+02  3.94170E+01  
  3.05000E+02  3.93875E+01  
  3.06000E+02  3.94430E+01  
  3.07000E+02  3.95810E+01  
  3.08000E+02  3.98060E+01  
  3.09000E+02  4.01297E+01  
  3.10000E+02  4.05708E+01  
  3.11000E+02  4.11515E+01  
  3.12000E+02  4.18827E+01  
  3.13000E+02  4.27294E+01  
  3.14000E+02  4.35697E+01  
  3.15000E+02  4.42418E+01  
  3.16000E+02  4.47271E+01  
  3.17000E+02  4.52249E+01  
  3.18000E+02  4.59920E+01  
  3.19000E+02  4.72155E+01  
  3.20000E+02  4.89925E+01  
  3.21000E+02  5.12744E+01  
  3.22000E+02  5.37063E+01  
  3.23000E+02  5.55460E+01  
  3.24000E+02  5.60465E+01  
  3.25000E+02  5.50560E+01  
  3.26000E+02  5.30730E+01  
  3.27000E+02  5.08351E+01  
  3.28000E+02  4.88749E+01  
  3.29000E+02  4.73843E+01  
  3.30000E+02  4.63469E+01  
  3.31000E+02  4.56804E+01  
  3.32000E+02  4.53037E+01  
  3.33000E+02  4.51558E+01  
  3.34000E+02  4.51960E+01  
  3.35000E+02  4.54006E+01  
  3.36000E+02  4.57592E+01  
  3.37000E+02  4.62732E+01  
  3.38000E+02  4.69547E+01  
  3.39000E+02  4.78272E+01  
  3.40000E+02  4.89279E+01  
  3.41000E+02  5.03115E+01  
  3.42000E+02  5.20567E+01  
  3.43000E+02  5.42759E+01  
  3.44000E+02  5.71294E+01  
  3.45000E+02  6.08461E+01  
  3.46000E+02  6.57486E+01  
  3.47000E+02  7.22738E+01  
  3.48000E+02  8.09500E+01  
  3.49000E+02  9.22178E+01  
  3.50000E+02  1.05879E+02  
  3.51000E+02  1.20107E+02  
  3.52000E+02  1.31030E+02  
  3.53000E+02  1.34613E+02  
  3.54000E+02  1.29483E+02  
  3.55000E+02  1.17776E+02  
  3.56000E+02  1.03714E+02  
  3.57000E+02  9.07807E+01  
  3.58000E+02  8.03782E+01  
  3.59000E+02  7.25075E+01  
  3.60000E+02  6.66864E+01  
  3.61000E+02  6.24043E+01  
  3.62000E+02  5.92543E+01  
  3.63000E+02  5.69428E+01  
  3.64000E+02  5.52668E+01  
  3.65000E+02  5.40904E+01  
  3.66000E+02  5.33273E+01  
  3.67000E+02  5.29296E+01  
  3.68000E+02  5.28825E+01  
  3.69000E+02  5.32031E+01  
  3.70000E+02  5.39416E+01  
  3.71000E+02  5.51827E+01  
  3.72000E+02  5.70340E+01  
  3.73000E+02  5.95725E+01  
  3.74000E+02  6.27049E+01  
  3.75000E+02  6.59610E+01  
  3.76000E+02  6.84471E+01  
  3.77000E+02  6.92026E+01  
  3.78000E+02  6.78698E+01  
  3.79000E+02  6.51093E+01  
  3.80000E+02  6.19829E+01  
  3.81000E+02  5.91320E+01  
  3.82000E+02  5.67552E+01  
  3.83000E+02  5.48872E+01  
  3.84000E+02  5.35012E+01  
  3.85000E+02  5.25281E+01  
  3.86000E+02  5.18879E+01  
  3.87000E+02  5.15123E+01  
  3.88000E+02  5.13520E+01  
  3.89000E+02  5.13751E+01  
  3.90000E+02  5.15649E+01  
  3.91000E+02  5.19172E+01  
  3.92000E+02  5.24394E+01  
  3.93000E+02  5.31510E+01  
  3.94000E+02  5.40860E+01  
  3.95000E+02  5.52963E+01  
  3.96000E+02  5.68587E+01  
  3.97000E+02  5.88847E+01  
  3.98000E+02  6.15354E+01  
  3.99000E+02  6.50390E+01  
  4.00000E+02  6.97073E+01  
  4.01000E+02  7.59222E+01  
  4.02000E+02  8.40163E+01  
  4.03000E+02  9.38827E+01  
  4.04000E+02  1.04184E+02  
  4.05000E+02  1.11710E+02  
  4.06000E+02  1.12775E+02  
  4.07000E+02  1.06865E+02  
  4.08000E+02  9.73401E+01  
  4.09000E+02  8.78385E+01  
  4.10000E+02  8.00723E+01  
  4.11000E+02  7.42905E+01  
  4.12000E+02  7.01931E+01  
  4.13000E+02  6.74033E+01  
  4.14000E+02  6.56159E+01  
  4.15000E+02  6.46197E+01  
  4.16000E+02  6.42852E+01  
  4.17000E+02  6.45502E+01  
  4.18000E+02  6.54107E+01  
  4.19000E+02  6.69198E+01  
  4.20000E+02  6.91943E+01  
  4.21000E+02  7.24265E+01  
  4.22000E+02  7.68977E+01  
  4.23000E+02  8.29664E+01  
  4.24000E+02  9.09679E+01  
  4.25000E+02  1.00891E+02  
  4.26000E+02  1.11777E+02  
  4.27000E+02  1.21411E+02  
  4.28000E+02  1.27279E+02  
  4.29000E+02  1.28137E+02  
  4.30000E+02  1.24903E+02  
  4.31000E+02  1.20530E+02  
  4.32000E+02  1.18118E+02  
  4.33000E+02  1.19187E+02  
  4.34000E+02  1.23239E+02  
  4.35000E+02  1.27545E+02  
  4.36000E+02  1.27911E+02  
  4.37000E+02  1.22037E+02  
  4.38000E+02  1.11908E+02  
  4.39000E+02  1.01220E+02  
  4.40000E+02  9.22402E+01  
  4.41000E+02  8.55684E+01  
  4.42000E+02  8.10404E+01  
  4.43000E+02  7.83409E+01  
  4.44000E+02  7.72174E+01  
  4.45000E+02  7.74761E+01  
  4.46000E+02  7.88344E+01  
  4.47000E+02  8.06941E+01  
  4.48000E+02  8.21227E+01  
  4.49000E+02  8.22934E+01  
  4.50000E+02  8.08483E+01  
  4.51000E+02  7.79705E+01  
  4.52000E+02  7.44294E+01  
  4.53000E+02  7.11014E+01  
  4.54000E+02  6.84503E+01  
  4.55000E+02  6.65537E+01  
  4.56000E+02  6.53296E+01  
  4.57000E+02  6.46787E+01  
  4.58000E+02  6.45355E+01  
  4.59000E+02  6.48823E+01  
  4.60000E+02  6.57520E+01  
  4.61000E+02  6.72327E+01  
  4.62000E+02  6.94684E+01  
  4.63000E+02  7.26391E+01  
  4.64000E+02  7.68650E+01  
  4.65000E+02  8.19286E+01  
  4.66000E+02  8.67968E+01  
  4.67000E+02  8.95385E+01  
  4.68000E+02  8.86927E+01  
  4.69000E+02  8.48701E+01  
  4.70000E+02  7.99649E+01  
  4.71000E+02  7.54397E+01  
  4.72000E+02  7.18675E+01  
  4.73000E+02  6.92782E+01  
  4.74000E+02  6.75143E+01  
  4.75000E+02  6.64053E+01  
  4.76000E+02  6.58227E+01  
  4.77000E+02  6.56884E+01  
  4.78000E+02  6.59702E+01  
  4.79000E+02  6.66761E+01  
  4.80000E+02  6.78471E+01  
  4.81000E+02  6.95364E+01  
  4.82000E+02  7.17482E+01  
  4.83000E+02  7.43152E+01  
  4.84000E+02  7.68022E+01  
  4.85000E+02  7.87124E+01  
  4.86000E+02  8.00067E+01  
  4.87000E+02  8.12951E+01  
  4.88000E+02  8.34177E+01  
  4.89000E+02  8.70513E+01  
  4.90000E+02  9.26700E+01  
  4.91000E+02  1.00507E+02  
  4.92000E+02  1.10116E+02  
  4.93000E+02  1.19497E+02  
  4.94000E+02  1.24946E+02  
  4.95000E+02  1.23762E+02  
  4.96000E+02  1.17410E+02  
  4.97000E+02  1.09772E+02  
  4.98000E+02  1.03444E+02  
  4.99000E+02  9.87626E+01  
  5.00000E+02  9.46840E+01  
  5.01000E+02  9.02116E+01  
  5.02000E+02  8.54123E+01  
  5.03000E+02  8.09816E+01  
  5.04000E+02  7.73819E+01  
  5.05000E+02  7.46835E+01  
  5.06000E+02  7.27718E+01  
  5.07000E+02  7.15050E+01  
  5.08000E+02  7.07717E+01  
  5.09000E+02  7.04975E+01  
  5.10000E+02  7.06368E+01  
  5.11000E+02  7.11651E+01  
  5.12000E+02  7.20522E+01  
  5.13000E+02  7.31650E+01  
  5.14000E+02  7.41663E+01  
  5.15000E+02  7.46725E+01  
  5.16000E+02  7.46803E+01  
  5.17000E+02  7.46241E+01  
  5.18000E+02  7.49528E+01  
  5.19000E+02  7.58469E+01  
  5.20000E+02  7.71536E+01  
  5.21000E+02  7.83743E+01  
  5.22000E+02  7.89264E+01  
  5.23000E+02  7.86972E+01  
  5.24000E+02  7.80679E+01  
  5.25000E+02  7.73616E+01  
  5.26000E+02  7.67055E+01  
  5.27000E+02  7.62688E+01  
  5.28000E+02  7.62666E+01  
  5.29000E+02  7.68074E+01  
  5.30000E+02  7.78217E+01  
  5.31000E+02  7.90530E+01  
  5.32000E+02  8.01672E+01  
  5.33000E+02  8.09729E+01  
  5.34000E+02  8.15158E+01  
  5.35000E+02  8.20622E+01  
  5.36000E+02  8.29700E+01  
  5.37000E+02  8.44174E+01  
  5.38000E+02  8.62432E+01  
  5.39000E+02  8.80731E+01  
  5.40000E+02  8.97354E+01  
  5.41000E+02  9.15034E+01  
  5.42000E+02  9.38266E+01  
  5.43000E+02  9.70276E+01  
  5.44000E+02  1.01389E+02  
  5.45000E+02  1.07385E+02  
  5.46000E+02  1.15671E+02  
  5.47000E+02  1.26828E+02  
  5.48000E+02  1.40797E+02  
  5.49000E+02  1.55777E+02  
  5.50000E+02  1.67186E+02  
  5.51000E+02  1.69317E+02  
  5.52000E+02  1.60600E+02  
  5.53000E+02  1.45582E+02  
  5.54000E+02  1.30018E+02  
  5.55000E+02  1.16914E+02  
  5.56000E+02  1.06840E+02  
  5.57000E+02  9.93616E+01  
  5.58000E+02  9.38599E+01  
  5.59000E+02  8.98042E+01  
  5.60000E+02  8.67982E+01  
  5.61000E+02  8.45600E+01  
  5.62000E+02  8.28912E+01  
  5.63000E+02  8.16524E+01  
  5.64000E+02  8.07447E+01  
  5.65000E+02  8.00973E+01  
  5.66000E+02  7.96589E+01  
  5.67000E+02  7.93922E+01  
  5.68000E+02  7.92701E+01  
  5.69000E+02  7.92726E+01  
  5.70000E+02  7.93855E+01  
  5.71000E+02  7.95990E+01  
  5.72000E+02  7.99065E+01  
  5.73000E+02  8.03045E+01  
  5.74000E+02  8.07919E+01  
  5.75000E+02  8.13698E+01  
  5.76000E+02  8.20417E+01  
  5.77000E+02  8.28132E+01  
  5.78000E+02  8.36922E+01  
  5.79000E+02  8.46894E+01  
  5.80000E+02  8.58185E+01  
  5.81000E+02  8.70968E+01  
  5.82000E+02  8.85459E+01  
  5.83000E+02  9.01931E+01  
  5.84000E+02  9.20721E+01  
  5.85000E+02  9.42257E+01  
  5.86000E+02  9.67076E+01  
  5.87000E+02  9.95866E+01  
  5.88000E+02  1.02951E+02  
  5.89000E+02  1.06914E+02  
  5.90000E+02  1.11627E+02  
  5.91000E+02  1.17289E+02  
  5.92000E+02  1.24168E+02  
  5.93000E+02  1.32631E+02  
  5.94000E+02  1.43184E+02  
  5.95000E+02  1.56537E+02  
  5.96000E+02  1.73694E+02  
  5.97000E+02  1.96082E+02  
  5.98000E+02  2.25704E+02  
  5.99000E+02  2.65251E+02  
  6.00000E+02  3.17917E+02  
  6.01000E+02  3.86136E+02  
  6.02000E+02  4.67834E+02  
  6.03000E+02  5.49802E+02  
  6.04000E+02  6.05225E+02  
  6.05000E+02  6.08275E+02  
  6.06000E+02  5.57393E+02  
  6.07000E+02  4.76979E+02  
  6.08000E+02  3.94828E+02  
  6.09000E+02  3.25541E+02  
  6.10000E+02  2.71914E+02  
  6.11000E+02  2.31707E+02  
  6.12000E+02  2.01714E+02  
  6.13000E+02  1.79174E+02  
  6.14000E+02  1.62024E+02  
  6.15000E+02  1.48790E+02  
  6.16000E+02  1.38433E+02  
  6.17000E+02  1.30221E+02  
  6.18000E+02  1.23631E+02  
  6.19000E+02  1.18286E+02  
  6.20000E+02  1.13908E+02  
  6.21000E+02  1.10294E+02  
  6.22000E+02  1.07287E+02  
  6.23000E+02  1.04771E+02  
  6.24000E+02  1.02654E+02  
  6.25000E+02  1.00866E+02  
  6.26000E+02  9.93518E+01  
  6.27000E+02  9.80656E+01  
  6.28000E+02  9.69723E+01  
  6.29000E+02  9.60430E+01  
  6.30000E+02  9.52541E+01  
  6.31000E+02  9.45861E+01  
  6.32000E+02  9.40232E+01  
  6.33000E+02  9.35520E+01  
  6.34000E+02  9.31613E+01  
  6.35000E+02  9.28419E+01  
  6.36000E+02  9.25859E+01  
  6.37000E+02  9.23867E+01  
  6.38000E+02  9.22386E+01  
  6.39000E+02  9.21371E+01  
  6.40000E+02  9.20781E+01  
  6.41000E+02  9.20584E+01  
  6.42000E+02  9.20755E+01  
  6.43000E+02  9.21273E+01  
  6.44000E+02  9.22124E+01  
  6.45000E+02  9.23299E+01  
  6.46000E+02  9.24800E+01  
  6.47000E+02  9.26634E+01  
  6.48000E+02  9.28823E+01  
  6.49000E+02  9.31402E+01  
  6.50000E+02  9.34429E+01  
  6.51000E+02  9.37988E+01  
  6.52000E+02  9.42188E+01  
  6.53000E+02  9.47131E+01  
  6.54000E+02  9.52820E+01  
  6.55000E+02  9.58934E+01  
  6.56000E+02  9.64629E+01  
  6.57000E+02  9.68811E+01  
  6.58000E+02  9.71049E+01  
  6.59000E+02  9.72054E+01  
  6.60000E+02  9.72960E+01  
  6.61000E+02  9.74472E+01  
  6.62000E+02  9.76788E+01  
  6.63000E+02  9.79860E+01  
  6.64000E+02  9.83581E+01  
  6.65000E+02  9.87859E+01  
  6.66000E+02  9.92625E+01  
  6.67000E+02  9.97842E+01  
  6.68000E+02  1.00349E+02  
  6.69000E+02  1.00956E+02  
  6.70000E+02  1.01607E+02  
  6.71000E+02  1.02304E+02  
  6.72000E+02  1.03048E+02  
  6.73000E+02  1.03845E+02  
  6.74000E+02  1.04698E+02  
  6.75000E+02  1.05614E+02  
  6.76000E+02  1.06598E+02  
  6.77000E+02  1.07660E+02  
  6.78000E+02  1.08809E+02  
  6.79000E+02  1.10055E+02  
  6.80000E+02  1.11414E+02  
  6.81000E+02  1.12901E+02  
  6.82000E+02  1.14536E+02  
  6.83000E+02  1.16342E+02  
  6.84000E+02  1.18350E+02  
  6.85000E+02  1.20593E+02  
  6.86000E+02  1.23116E+02  
  6.87000E+02  1.25975E+02  
  6.88000E+02  1.29237E+02  
  6.89000E+02  1.32991E+02  
  6.90000E+02  1.37349E+02  
  6.91000E+02  1.42458E+02  
  6.92000E+02  1.48508E+02  
  6.93000E+02  1.55756E+02  
  6.94000E+02  1.64549E+02  
  6.95000E+02  1.75357E+02  
  6.96000E+02  1.88839E+02  
  6.97000E+02  2.05917E+02  
  6.98000E+02  2.27901E+02  
  6.99000E+02  2.56653E+02  
  7.00000E+02  2.94783E+02  
  7.01000E+02  3.45768E+02  
  7.02000E+02  4.13589E+02  
  7.03000E+02  5.00764E+02  
  7.04000E+02  6.02595E+02  
  7.05000E+02  6.97415E+02  
  7.06000E+02  7.45603E+02  
  7.07000E+02  7.19275E+02  
  7.08000E+02  6.34865E+02  
  7.09000E+02  5.33025E+02  
  7.10000E+02  4.41665E+02  
  7.11000E+02  3.69423E+02  
  7.12000E+02  3.15083E+02  
  7.13000E+02  2.74773E+02  
  7.14000E+02  2.44792E+02  
  7.15000E+02  2.22281E+02  
  7.16000E+02  2.05182E+02  
  7.17000E+02  1.92045E+02  
  7.18000E+02  1.81854E+02  
  7.19000E+02  1.73889E+02  
  7.20000E+02  1.67633E+02  
  7.21000E+02  1.62715E+02  
  7.22000E+02  1.58864E+02  
  7.23000E+02  1.55878E+02  
  7.24000E+02  1.53608E+02  
  7.25000E+02  1.51945E+02  
  7.26000E+02  1.50806E+02  
  7.27000E+02  1.50132E+02  
  7.28000E+02  1.49882E+02  
  7.29000E+02  1.50031E+02  
  7.30000E+02  1.50566E+02  
  7.31000E+02  1.51485E+02  
  7.32000E+02  1.52802E+02  
  7.33000E+02  1.54540E+02  
  7.34000E+02  1.56738E+02  
  7.35000E+02  1.59451E+02  
  7.36000E+02  1.62755E+02  
  7.37000E+02  1.66751E+02  
  7.38000E+02  1.71576E+02  
  7.39000E+02  1.77409E+02  
  7.40000E+02  1.84491E+02  
  7.41000E+02  1.93147E+02  
  7.42000E+02  2.03819E+02  
  7.43000E+02  2.17116E+02  
  7.44000E+02  2.33889E+02  
  7.45000E+02  2.55338E+02  
  7.46000E+02  2.83166E+02  
  7.47000E+02  3.19792E+02  
  7.48000E+02  3.68567E+02  
  7.49000E+02  4.33830E+02  
  7.50000E+02  5.20144E+02  
  7.51000E+02  6.29125E+02  
  7.52000E+02  7.51635E+02  
  7.53000E+02  8.57969E+02  
  7.54000E+02  9.03663E+02  
  7.55000E+02  8.64243E+02  
  7.56000E+02  7.61263E+02  
  7.57000E+02  6.39313E+02  
  7.58000E+02  5.29688E+02  
  7.59000E+02  4.42616E+02  
  7.60000E+02  3.76863E+02  
  7.61000E+02  3.27908E+02  
  7.62000E+02  2.91354E+02  
  7.63000E+02  2.63779E+02  
  7.64000E+02  2.42710E+02  
  7.65000E+02  2.26401E+02  
  7.66000E+02  2.13625E+02  
  7.67000E+02  2.03510E+02  
  7.68000E+02  1.95432E+02  
  7.69000E+02  1.88937E+02  
  7.70000E+02  1.83694E+02  
  7.71000E+02  1.79454E+02  
  7.72000E+02  1.76031E+02  
  7.73000E+02  1.73285E+02  
  7.74000E+02  1.71108E+02  
  7.75000E+02  1.69420E+02  
  7.76000E+02  1.68160E+02  
  7.77000E+02  1.67285E+02  
  7.78000E+02  1.66763E+02  
  7.79000E+02  1.66576E+02  
  7.80000E+02  1.66719E+02  
  7.81000E+02  1.67194E+02  
  7.82000E+02  1.68021E+02  
  7.83000E+02  1.69230E+02  
  7.84000E+02  1.70873E+02  
  7.85000E+02  1.73020E+02  
  7.86000E+02  1.75777E+02  
  7.87000E+02  1.79290E+02  
  7.88000E+02  1.83765E+02  
  7.89000E+02  1.89495E+02  
  7.90000E+02  1.96896E+02  
  7.91000E+02  2.06562E+02  
  7.92000E+02  2.19338E+02  
  7.93000E+02  2.36380E+02  
  7.94000E+02  2.59138E+02  
  7.95000E+02  2.88969E+02  
  7.96000E+02  3.25773E+02  
  7.97000E+02  3.65039E+02  
  7.98000E+02  3.95250E+02  
  7.99000E+02  4.02624E+02  
  8.00000E+02  3.83584E+02  
  8.01000E+02  3.48394E+02  
  8.02000E+02  3.10646E+02  
  8.03000E+02  2.78212E+02  
  8.04000E+02  2.53045E+02  
  8.05000E+02  2.34327E+02  
  8.06000E+02  2.20588E+02  
  8.07000E+02  2.10513E+02  
  8.08000E+02  2.03104E+02  
  8.09000E+02  1.97646E+02  
  8.10000E+02  1.93639E+02  
  8.11000E+02  1.90731E+02  
  8.12000E+02  1.88675E+02  
  8.13000E+02  1.87296E+02  
  8.14000E+02  1.86470E+02  
  8.15000E+02  1.86109E+02  
  8.16000E+02  1.86154E+02  
  8.17000E+02  1.86563E+02  
  8.18000E+02  1.87314E+02  
  8.19000E+02  1.88397E+02  
  8.20000E+02  1.89815E+02  
  8.21000E+02  1.91584E+02  
  8.22000E+02  1.93733E+02  
  8.23000E+02  1.96306E+02  
  8.24000E+02  1.99364E+02  
  8.25000E+02  2.02993E+02  
  8.26000E+02  2.07305E+02  
  8.27000E+02  2.12453E+02  
  8.28000E+02  2.18641E+02  
  8.29000E+02  2.26147E+02  
  8.30000E+02  2.35353E+02  
  8.31000E+02  2.46787E+02  
  8.32000E+02  2.61190E+02  
  8.33000E+02  2.79613E+02  
  8.34000E+02  3.03552E+02  
  8.35000E+02  3.35121E+02  
  8.36000E+02  3.77205E+02  
  8.37000E+02  4.33358E+02  
  8.38000E+02  5.06709E+02  
  8.39000E+02  5.96209E+02  
  8.40000E+02  6.88700E+02  
  8.41000E+02  7.52743E+02  
  8.42000E+02  7.54496E+02  
  8.43000E+02  6.93273E+02  
  8.44000E+02  6.02486E+02  
  8.45000E+02  5.14121E+02  
  8.46000E+02  4.41810E+02  
  8.47000E+02  3.86771E+02  
  8.48000E+02  3.45902E+02  
  8.49000E+02  3.15634E+02  
  8.50000E+02  2.93058E+02  
  8.51000E+02  2.76042E+02  
  8.52000E+02  2.63077E+02  
  8.53000E+02  2.53103E+02  
  8.54000E+02  2.45373E+02  
  8.55000E+02  2.39355E+02  
  8.56000E+02  2.34664E+02  
  8.57000E+02  2.31022E+02  
  8.58000E+02  2.28223E+02  
  8.59000E+02  2.26116E+02  
  8.60000E+02  2.24587E+02  
  8.61000E+02  2.23554E+02  
  8.62000E+02  2.22959E+02  
  8.63000E+02  2.22762E+02  
  8.64000E+02  2.22942E+02  
  8.65000E+02  2.23491E+02  
  8.66000E+02  2.24420E+02  
  8.67000E+02  2.25760E+02  
  8.68000E+02  2.27563E+02  
  8.69000E+02  2.29912E+02  
  8.70000E+02  2.32934E+02  
  8.71000E+02  2.36811E+02  
  8.72000E+02  2.41811E+02  
  8.73000E+02  2.48318E+02  
  8.74000E+02  2.56875E+02  
  8.75000E+02  2.68200E+02  
  8.76000E+02  2.83104E+02  
  8.77000E+02  3.02051E+02  
  8.78000E+02  3.23964E+02  
  8.79000E+02  3.44388E+02  
  8.80000E+02  3.55633E+02  
  8.81000E+02  3.52303E+02  
  8.82000E+02  3.36901E+02  
  8.83000E+02  3.16975E+02  
  8.84000E+02  2.98547E+02  
  8.85000E+02  2.83941E+02  
  8.86000E+02  2.73183E+02  
  8.87000E+02  2.65542E+02  
  8.88000E+02  2.60240E+02  
  8.89000E+02  2.56660E+02  
  8.90000E+02  2.54352E+02  
  8.91000E+02  2.53004E+02  
  8.92000E+02  2.52398E+02  
  8.93000E+02  2.52386E+02  
  8.94000E+02  2.52870E+02  
  8.95000E+02  2.53786E+02  
  8.96000E+02  2.55096E+02  
  8.97000E+02  2.56785E+02  
  8.98000E+02  2.58856E+02  
  8.99000E+02  2.61334E+02  
  9.00000E+02  2.64259E+02  
  9.01000E+02  2.67699E+02  
  9.02000E+02  2.71749E+02  
  9.03000E+02  2.76544E+02  
  9.04000E+02  2.82274E+02  
  9.05000E+02  2.89202E+02  
  9.06000E+02  2.97698E+02  
  9.07000E+02  3.08289E+02  
  9.08000E+02  3.21724E+02  
  9.09000E+02  3.39068E+02  
  9.10000E+02  3.61804E+02  
  9.11000E+02  3.91852E+02  
  9.12000E+02  4.31233E+02  
  9.13000E+02  4.80621E+02  
  9.14000E+02  5.35630E+02  
  9.15000E+02  5.81890E+02  
  9.16000E+02  5.98248E+02  
  9.17000E+02  5.75882E+02  
  9.18000E+02  5.29071E+02  
  9.19000E+02  4.78477E+02  
  9.20000E+02  4.35513E+02  
  9.21000E+02  4.02711E+02  
  9.22000E+02  3.78800E+02  
  9.23000E+02  3.61727E+02  
  9.24000E+02  3.49696E+02  
  9.25000E+02  3.41364E+02  
  9.26000E+02  3.35785E+02  
  9.27000E+02  3.32307E+02  
  9.28000E+02  3.30484E+02  
  9.29000E+02  3.30021E+02  
  9.30000E+02  3.30731E+02  
  9.31000E+02  3.32507E+02  
  9.32000E+02  3.35312E+02  
  9.33000E+02  3.39169E+02  
  9.34000E+02  3.44161E+02  
  9.35000E+02  3.50445E+02  
  9.36000E+02  3.58259E+02  
  9.37000E+02  3.67957E+02  
  9.38000E+02  3.80049E+02  
  9.39000E+02  3.95264E+02  
  9.40000E+02  4.14647E+02  
  9.41000E+02  4.39695E+02  
  9.42000E+02  4.72531E+02  
  9.43000E+02  5.16052E+02  
  9.44000E+02  5.73812E+02  
  9.45000E+02  6.48877E+02  
  9.46000E+02  7.39947E+02  
  9.47000E+02  8.33249E+02  
  9.48000E+02  8.96717E+02  
  9.49000E+02  8.97269E+02  
  9.50000E+02  8.36266E+02  
  9.51000E+02  7.47760E+02  
  9.52000E+02  6.62804E+02  
  9.53000E+02  5.94186E+02  
  9.54000E+02  5.42822E+02  
  9.55000E+02  5.05597E+02  
  9.56000E+02  4.79017E+02  
  9.57000E+02  4.60268E+02  
  9.58000E+02  4.47309E+02  
  9.59000E+02  4.38723E+02  
  9.60000E+02  4.33549E+02  
  9.61000E+02  4.31150E+02  
  9.62000E+02  4.31127E+02  
  9.63000E+02  4.33263E+02  
  9.64000E+02  4.37491E+02  
  9.65000E+02  4.43883E+02  
  9.66000E+02  4.52659E+02  
  9.67000E+02  4.64207E+02  
  9.68000E+02  4.79137E+02  
  9.69000E+02  4.98355E+02  
  9.70000E+02  5.23180E+02  
  9.71000E+02  5.55516E+02  
  9.72000E+02  5.98056E+02  
  9.73000E+02  6.54437E+02  
  9.74000E+02  7.29024E+02  
  9.75000E+02  8.25431E+02  
  9.76000E+02  9.42349E+02  
  9.77000E+02  1.06667E+03  
  9.78000E+02  1.16905E+03  
  9.79000E+02  1.21058E+03  
  9.80000E+02  1.16852E+03  
  9.81000E+02  1.06341E+03  
  9.82000E+02  9.40594E+02  
  9.83000E+02  8.31843E+02  
  9.84000E+02  7.47125E+02  
  9.85000E+02  6.84910E+02  
  9.86000E+02  6.40537E+02  
  9.87000E+02  6.09596E+02  
  9.88000E+02  5.88739E+02  
  9.89000E+02  5.75651E+02  
  9.90000E+02  5.68831E+02  
  9.91000E+02  5.67404E+02  
  9.92000E+02  5.70998E+02  
  9.93000E+02  5.79697E+02  
  9.94000E+02  5.94046E+02  
  9.95000E+02  6.15137E+02  
  9.96000E+02  6.44750E+02  
  9.97000E+02  6.85551E+02  
  9.98000E+02  7.41222E+02  
  9.99000E+02  8.16139E+02  
  1.00000E+03  9.13463E+02  
  1.00100E+03  1.02950E+03  
  1.00200E+03  1.14395E+03  
  1.00300E+03  1.21692E+03  
  1.00400E+03  1.21283E+03  
  1.00500E+03  1.13546E+03  
  1.00600E+03  1.02384E+03  
  1.00700E+03  9.15459E+02  
  1.00800E+03  8.27198E+02  
  1.00900E+03  7.60967E+02  
  1.01000E+03  7.13102E+02  
  1.01100E+03  6.79224E+02  
  1.01200E+03  6.55764E+02  
  1.01300E+03  6.40149E+02  
  1.01400E+03  6.30644E+02  
  1.01500E+03  6.26157E+02  
  1.01600E+03  6.26095E+02  
  1.01700E+03  6.30286E+02  
  1.01800E+03  6.38945E+02  
  1.01900E+03  6.52647E+02  
  1.02000E+03  6.72192E+02  
  1.02100E+03  6.98081E+02  
  1.02200E+03  7.29033E+02  
  1.02300E+03  7.59569E+02  
  1.02400E+03  7.79942E+02  
  1.02500E+03  7.83666E+02  
  1.02600E+03  7.75377E+02  
  1.02700E+03  7.65629E+02  
  1.02800E+03  7.61898E+02  
  1.02900E+03  7.67173E+02  
  1.03000E+03  7.82420E+02  
  1.03100E+03  8.08513E+02  
  1.03200E+03  8.47156E+02  
  1.03300E+03  9.01342E+02  
  1.03400E+03  9.75594E+02  
  1.03500E+03  1.07571E+03  
  1.03600E+03  1.20675E+03  
  1.03700E+03  1.36638E+03  
  1.03800E+03  1.53135E+03  
  1.03900E+03  1.64821E+03  
  1.04000E+03  1.66227E+03  
  1.04100E+03  1.57611E+03  
  1.04200E+03  1.44782E+03  
  1.04300E+03  1.33207E+03  
  1.04400E+03  1.25351E+03  
  1.04500E+03  1.21694E+03  
  1.04600E+03  1.21955E+03  
  1.04700E+03  1.25392E+03  
  1.04800E+03  1.30456E+03  
  1.04900E+03  1.34806E+03  
  1.05000E+03  1.36719E+03  
  1.05100E+03  1.36048E+03  
  1.05200E+03  1.32711E+03  
  1.05300E+03  1.26247E+03  
  1.05400E+03  1.17588E+03  
  1.05500E+03  1.08817E+03  
  1.05600E+03  1.01379E+03  
  1.05700E+03  9.56375E+02  
  1.05800E+03  9.13944E+02  
  1.05900E+03  8.83178E+02  
  1.06000E+03  8.61100E+02  
  1.06100E+03  8.45435E+02  
  1.06200E+03  8.34538E+02  
  1.06300E+03  8.27233E+02  
  1.06400E+03  8.22684E+02  
  1.06500E+03  8.20286E+02  
  1.06600E+03  8.19598E+02  
  1.06700E+03  8.20292E+02  
  1.06800E+03  8.22123E+02  
  1.06900E+03  8.24904E+02  
  1.07000E+03  8.28493E+02  
  1.07100E+03  8.32776E+02  
  1.07200E+03  8.37667E+02  
  1.07300E+03  8.43095E+02  
  1.07400E+03  8.49007E+02  
  1.07500E+03  8.55356E+02  
  1.07600E+03  8.62108E+02  
  1.07700E+03  8.69233E+02  
  1.07800E+03  8.76709E+02  
  1.07900E+03  8.84516E+02  
  1.08000E+03  8.92639E+02  
  1.08100E+03  9.01066E+02  
  1.08200E+03  9.09788E+02  
  1.08300E+03  9.18798E+02  
  1.08400E+03  9.28089E+02  
  1.08500E+03  9.37658E+02  
  1.08600E+03  9.47502E+02  
  1.08700E+03  9.57620E+02  
  1.08800E+03  9.68012E+02  
  1.08900E+03  9.78677E+02  
  1.09000E+03  9.89619E+02  
  1.09100E+03  1.00084E+03  
  1.09200E+03  1.01234E+03  
  1.09300E+03  1.02412E+03  
  1.09400E+03  1.03619E+03  
  1.09500E+03  1.04856E+03  
  1.09600E+03  1.06123E+03  
  1.09700E+03  1.07420E+03  
  1.09800E+03  1.08748E+03  
  1.09900E+03  1.10108E+03  
  1.10000E+03  1.11500E+03  
  1.10100E+03  1.12926E+03  
  1.10200E+03  1.14387E+03  
  1.10300E+03  1.15882E+03  
  1.10400E+03  1.17414E+03  
  1.10500E+03  1.18982E+03  
  1.10600E+03  1.20590E+03  
  1.10700E+03  1.22236E+03  
  1.10800E+03  1.23923E+03  
  1.10900E+03  1.25653E+03  
  1.11000E+03  1.27425E+03  
  1.11100E+03  1.29242E+03  
  1.11200E+03  1.31106E+03  
  1.11300E+03  1.33017E+03  
  1.11400E+03  1.34978E+03  
  1.11500E+03  1.36989E+03  
  1.11600E+03  1.39054E+03  
  1.11700E+03  1.41174E+03  
  1.11800E+03  1.43351E+03  
  1.11900E+03  1.45586E+03  
  1.12000E+03  1.47884E+03  
  1.12100E+03  1.50244E+03  
  1.12200E+03  1.52672E+03  
  1.12300E+03  1.55168E+03  
  1.12400E+03  1.57735E+03  
  1.12500E+03  1.60377E+03  
  1.12600E+03  1.63097E+03  
  1.12700E+03  1.65898E+03  
  1.12800E+03  1.68784E+03  
  1.12900E+03  1.71757E+03  
  1.13000E+03  1.74823E+03  
  1.13100E+03  1.77985E+03  
  1.13200E+03  1.81247E+03  
  1.13300E+03  1.84615E+03  
  1.13400E+03  1.88093E+03  
  1.13500E+03  1.91686E+03  
  1.13600E+03  1.95400E+03  
  1.13700E+03  1.99242E+03  
  1.13800E+03  2.03217E+03  
  1.13900E+03  2.07332E+03  
  1.14000E+03  2.11595E+03  
  1.14100E+03  2.16012E+03  
  1.14200E+03  2.20594E+03  
  1.14300E+03  2.25348E+03  
  1.14400E+03  2.30283E+03  
  1.14500E+03  2.35412E+03  
  1.14600E+03  2.40743E+03  
  1.14700E+03  2.46290E+03  
  1.14800E+03  2.52064E+03  
  1.14900E+03  2.58081E+03  
  1.15000E+03  2.64354E+03  
  1.15100E+03  2.70900E+03  
  1.15200E+03  2.77737E+03  
  1.15300E+03  2.84883E+03  
  1.15400E+03  2.92359E+03  
  1.15500E+03  3.00188E+03  
  1.15600E+03  3.08393E+03  
  1.15700E+03  3.17003E+03  
  1.15800E+03  3.26047E+03  
  1.15900E+03  3.35556E+03  
  1.16000E+03  3.45565E+03  
  1.16100E+03  3.56114E+03  
  1.16200E+03  3.67246E+03  
  1.16300E+03  3.79008E+03  
  1.16400E+03  3.91453E+03  
  1.16500E+03  4.04638E+03  
  1.16600E+03  4.18629E+03  
  1.16700E+03  4.33499E+03  
  1.16800E+03  4.49327E+03  
  1.16900E+03  4.66206E+03  
  1.17000E+03  4.84238E+03  
  1.17100E+03  5.03538E+03  
  1.17200E+03  5.24237E+03  
  1.17300E+03  5.46484E+03  
  1.17400E+03  5.70449E+03  
  1.17500E+03  5.96327E+03  
  1.17600E+03  6.24340E+03  
  1.17700E+03  6.54748E+03  
  1.17800E+03  6.87850E+03  
  1.17900E+03  7.23994E+03  
  1.18000E+03  7.63591E+03  
  1.18100E+03  8.07123E+03  
  1.18200E+03  8.55162E+03  
  1.18300E+03  9.08388E+03  
  1.18400E+03  9.67622E+03  
  1.18500E+03  1.03385E+04  
  1.18600E+03  1.10829E+04  
  1.18700E+03  1.19242E+04  
  1.18800E+03  1.28808E+04  
  1.18900E+03  1.39758E+04  
  1.19000E+03  1.52384E+04  
  1.19100E+03  1.67061E+04  
  1.19200E+03  1.84274E+04  
  1.19300E+03  2.04660E+04  
  1.19400E+03  2.29068E+04  
  1.19500E+03  2.58646E+04  
  1.19600E+03  2.94964E+04  
  1.19700E+03  3.40205E+04  
  1.19800E+03  3.97426E+04  
  1.19900E+03  4.70919E+04  
  1.20000E+03  5.66609E+04  
  1.20100E+03  6.92221E+04  
  1.20200E+03  8.56250E+04  
  1.20300E+03  1.06330E+05  
  1.20400E+03  1.30236E+05  
  1.20500E+03  1.53196E+05  
  1.20600E+03  1.69002E+05  
  1.20700E+03  1.74832E+05  
  1.20800E+03  1.74770E+05  
  1.20900E+03  1.75298E+05  
  1.21000E+03  1.78941E+05  
  1.21100E+03  1.83117E+05  
  1.21200E+03  1.84182E+05  
  1.21300E+03  1.81126E+05  
  1.21400E+03  1.74037E+05  
  1.21500E+03  1.62518E+05  
  1.21600E+03  1.47689E+05  
  1.21700E+03  1.32868E+05  
  1.21800E+03  1.21254E+05  
  1.21900E+03  1.13936E+05  
  1.22000E+03  1.09695E+05  
  1.22100E+03  1.06170E+05  
  1.22200E+03  1.02192E+05  
  1.22300E+03  9.87913E+04  
  1.22400E+03  9.72438E+04  
  1.22500E+03  9.70328E+04  
  1.22600E+03  9.60003E+04  
  1.22700E+03  9.23879E+04  
  1.22800E+03  8.63022E+04  
  1.22900E+03  7.90808E+04  
  1.23000E+03  7.21556E+04  
  1.23100E+03  6.60507E+04  
  1.23200E+03  6.01740E+04  
  1.23300E+03  5.39983E+04  
  1.23400E+03  4.79455E+04  
  1.23500E+03  4.27609E+04  
  1.23600E+03  3.87468E+04  
  1.23700E+03  3.57032E+04  
  1.23800E+03  3.32117E+04  
  1.23900E+03  3.10098E+04  
  1.24000E+03  2.91259E+04  
  1.24100E+03  2.76529E+04  
  1.24200E+03  2.66076E+04  
  1.24300E+03  2.60232E+04  
  1.24400E+03  2.59900E+04  
  1.24500E+03  2.65707E+04  
  1.24600E+03  2.77151E+04  
  1.24700E+03  2.92143E+04  
  1.24800E+03  3.08129E+04  
  1.24900E+03  3.25100E+04  
  1.25000E+03  3.45527E+04  
  1.25100E+03  3.69114E+04  
  1.25200E+03  3.89035E+04  
  1.25300E+03  3.95706E+04  
  1.25400E+03  3.85768E+04  
  1.25500E+03  3.66077E+04  
  1.25600E+03  3.47733E+04  
  1.25700E+03  3.38091E+04  
  1.25800E+03  3.38170E+04  
  1.25900E+03  3.43245E+04  
  1.26000E+03  3.45285E+04  
  1.26100E+03  3.39278E+04  
  1.26200E+03  3.28172E+04  
  1.26300E+03  3.19253E+04  
  1.26400E+03  3.18024E+04  
  1.26500E+03  3.26379E+04  
  1.26600E+03  3.42746E+04  
  1.26700E+03  3.61364E+04  
  1.26800E+03  3.73100E+04  
  1.26900E+03  3.71962E+04  
  1.27000E+03  3.61411E+04  
  1.27100E+03  3.50233E+04  
  1.27200E+03  3.44692E+04  
  1.27300E+03  3.46439E+04  
  1.27400E+03  3.53991E+04  
  1.27500E+03  3.64742E+04  
  1.27600E+03  3.77642E+04  
  1.27700E+03  3.94699E+04  
  1.27800E+03  4.19405E+04  
  1.27900E+03  4.54703E+04  
  1.28000E+03  5.02102E+04  
  1.28100E+03  5.60136E+04  
  1.28200E+03  6.21479E+04  
  1.28300E+03  6.73218E+04  
  1.28400E+03  7.05935E+04  
  1.28500E+03  7.23334E+04  
  1.28600E+03  7.38831E+04  
  1.28700E+03  7.65743E+04  
  1.28800E+03  8.11692E+04  
  1.28900E+03  8.76771E+04  
  1.29000E+03  9.53833E+04  
  1.29100E+03  1.03366E+05  
  1.29200E+03  1.11614E+05  
  1.29300E+03  1.21462E+05  
  1.29400E+03  1.34635E+05  
  1.29500E+03  1.52465E+05  
  1.29600E+03  1.75995E+05  
  1.29700E+03  2.06057E+05  
  1.29800E+03  2.43113E+05  
  1.29900E+03  2.88034E+05  
  1.30000E+03  3.43872E+05  
  1.30100E+03  4.16104E+05  
  1.30200E+03  5.08657E+05  
  1.30300E+03  6.15793E+05  
  1.30400E+03  7.13142E+05  
  1.30500E+03  7.61818E+05  
  1.30600E+03  7.38740E+05  
  1.30700E+03  6.58804E+05  
  1.30800E+03  5.56330E+05  
  1.30900E+03  4.58605E+05  
  1.31000E+03  3.77680E+05  
  1.31100E+03  3.14777E+05  
  1.31200E+03  2.66615E+05  
  1.31300E+03  2.29528E+05  
  1.31400E+03  2.01183E+05  
  1.31500E+03  1.80409E+05  
  1.31600E+03  1.66371E+05  
  1.31700E+03  1.58274E+05  
  1.31800E+03  1.55504E+05  
  1.31900E+03  1.57772E+05  
  1.32000E+03  1.65097E+05  
  1.32100E+03  1.77658E+05  
  1.32200E+03  1.95751E+05  
  1.32300E+03  2.20132E+05  
  1.32400E+03  2.52354E+05  
  1.32500E+03  2.94090E+05  
  1.32600E+03  3.45426E+05  
  1.32700E+03  4.03692E+05  
  1.32800E+03  4.63421E+05  
  1.32900E+03  5.17380E+05  
  1.33000E+03  5.59941E+05  
  1.33100E+03  5.89344E+05  
  1.33200E+03  6.04144E+05  
  1.33300E+03  6.00555E+05  
  1.33400E+03  5.74347E+05  
  1.33500E+03  5.25013E+05  
  1.33600E+03  4.58471E+05  
  1.33700E+03  3.84451E+05  
  1.33800E+03  3.13270E+05  
  1.33900E+03  2.52292E+05  
  1.34000E+03  2.03758E+05  
  1.34100E+03  1.66398E+05  
  1.34200E+03  1.37842E+05  
  1.34300E+03  1.15867E+05  
  1.34400E+03  9.87381E+04  
  1.34500E+03  8.51886E+04  
  1.34600E+03  7.43105E+04  
  1.34700E+03  6.54536E+04  
  1.34800E+03  5.81485E+04  
  1.34900E+03  5.20519E+04  
  1.35000E+03  4.69093E+04  
  1.35100E+03  4.25295E+04  
  1.35200E+03  3.87664E+04  
  1.35300E+03  3.55077E+04  
  1.35400E+03  3.26653E+04  
  1.35500E+03  3.01697E+04  
  1.35600E+03  2.79655E+04  
  1.35700E+03  2.60079E+04  
  1.35800E+03  2.42606E+04  
  1.35900E+03  2.26937E+04  
  1.36000E+03  2.12825E+04  
  1.36100E+03  2.00065E+04  
  1.36200E+03  1.88485E+04  
  1.36300E+03  1.77939E+04  
  1.36400E+03  1.68304E+04  
  1.36500E+03  1.59476E+04  
  1.36600E+03  1.51363E+04  
  1.36700E+03  1.43888E+04  
  1.36800E+03  1.36985E+04  
  1.36900E+03  1.30593E+04  
  1.37000E+03  1.24663E+04  
  1.37100E+03  1.19150E+04  
  1.37200E+03  1.14014E+04  
  1.37300E+03  1.09221E+04  
  1.37400E+03  1.04740E+04  
  1.37500E+03  1.00543E+04  
  1.37600E+03  9.66061E+03  
  1.37700E+03  9.29078E+03  
  1.37800E+03  8.94286E+03  
  1.37900E+03  8.61509E+03  
  1.38000E+03  8.30589E+03  
  1.38100E+03  8.01386E+03  
  1.38200E+03  7.73769E+03  
  1.38300E+03  7.47624E+03  
  1.38400E+03  7.22844E+03  
  1.38500E+03  6.99332E+03  
  1.38600E+03  6.77002E+03  
  1.38700E+03  6.55773E+03  
  1.38800E+03  6.35572E+03  
  1.38900E+03  6.16331E+03  
  1.39000E+03  5.97989E+03  
  1.39100E+03  5.80490E+03  
  1.39200E+03  5.63780E+03  
  1.39300E+03  5.47812E+03  
  1.39400E+03  5.32541E+03  
  1.39500E+03  5.17927E+03  
  1.39600E+03  5.03931E+03  
  1.39700E+03  4.90517E+03  
  1.39800E+03  4.77653E+03  
  1.39900E+03  4.65309E+03  
  1.40000E+03  4.53456E+03  
  1.40100E+03  4.42068E+03  
  1.40200E+03  4.31120E+03  
  1.40300E+03  4.20589E+03  
  1.40400E+03  4.10454E+03  
  1.40500E+03  4.00695E+03  
  1.40600E+03  3.91292E+03  
  1.40700E+03  3.82228E+03  
  1.40800E+03  3.73488E+03  
  1.40900E+03  3.65054E+03  
  1.41000E+03  3.56913E+03  
  1.41100E+03  3.49051E+03  
  1.41200E+03  3.41455E+03  
  1.41300E+03  3.34112E+03  
  1.41400E+03  3.27012E+03  
  1.41500E+03  3.20144E+03  
  1.41600E+03  3.13497E+03  
  1.41700E+03  3.07061E+03  
  1.41800E+03  3.00829E+03  
  1.41900E+03  2.94790E+03  
  1.42000E+03  2.88937E+03  
  1.42100E+03  2.83263E+03  
  1.42200E+03  2.77759E+03  
  1.42300E+03  2.72419E+03  
  1.42400E+03  2.67237E+03  
  1.42500E+03  2.62205E+03  
  1.42600E+03  2.57319E+03  
  1.42700E+03  2.52572E+03  
  1.42800E+03  2.47959E+03  
  1.42900E+03  2.43475E+03  
  1.43000E+03  2.39115E+03  
  1.43100E+03  2.34875E+03  
  1.43200E+03  2.30750E+03  
  1.43300E+03  2.26736E+03  
  1.43400E+03  2.22828E+03  
  1.43500E+03  2.19024E+03  
  1.43600E+03  2.15319E+03  
  1.43700E+03  2.11709E+03  
  1.43800E+03  2.08193E+03  
  1.43900E+03  2.04765E+03  
  1.44000E+03  2.01424E+03  
  1.44100E+03  1.98166E+03  
  1.44200E+03  1.94989E+03  
  1.44300E+03  1.91889E+03  
  1.44400E+03  1.88865E+03  
  1.44500E+03  1.85913E+03  
  1.44600E+03  1.83032E+03  
  1.44700E+03  1.80219E+03  
  1.44800E+03  1.77472E+03  
  1.44900E+03  1.74790E+03  
  1.45000E+03  1.72168E+03  
  1.45100E+03  1.69607E+03  
  1.45200E+03  1.67105E+03  
  1.45300E+03  1.64658E+03  
  1.45400E+03  1.62266E+03  
  1.45500E+03  1.59927E+03  
  1.45600E+03  1.57640E+03  
  1.45700E+03  1.55402E+03  
  1.45800E+03  1.53213E+03  
  1.45900E+03  1.51071E+03  
  1.46000E+03  1.48974E+03  
  1.46100E+03  1.46922E+03  
  1.46200E+03  1.44913E+03  
  1.46300E+03  1.42946E+03  
  1.46400E+03  1.41020E+03  
  1.46500E+03  1.39133E+03  
  1.46600E+03  1.37284E+03  
  1.46700E+03  1.35473E+03  
  1.46800E+03  1.33699E+03  
  1.46900E+03  1.31959E+03  
  1.47000E+03  1.30255E+03  
  1.47100E+03  1.28583E+03  
  1.47200E+03  1.26945E+03  
  1.47300E+03  1.25338E+03  
  1.47400E+03  1.23762E+03  
  1.47500E+03  1.22217E+03  
  1.47600E+03  1.20700E+03  
  1.47700E+03  1.19213E+03  
  1.47800E+03  1.17753E+03  
  1.47900E+03  1.16320E+03  
  1.48000E+03  1.14914E+03  
  1.48100E+03  1.13534E+03  
  1.48200E+03  1.12179E+03  
  1.48300E+03  1.10849E+03  
  1.48400E+03  1.09542E+03  
  1.48500E+03  1.08259E+03  
  1.48600E+03  1.06999E+03  
  1.48700E+03  1.05761E+03  
  1.48800E+03  1.04545E+03  
  1.48900E+03  1.03351E+03  
  1.49000E+03  1.02176E+03  
  1.49100E+03  1.01023E+03  
  1.49200E+03  9.98888E+02  
  1.49300E+03  9.87741E+02  
  1.49400E+03  9.76784E+02  
  1.49500E+03  9.66012E+02  
  1.49600E+03  9.55420E+02  
  1.49700E+03  9.45004E+02  
  1.49800E+03  9.34761E+02  
  1.49900E+03  9.24686E+02  
  1.50000E+03  9.14777E+02  
  1.50100E+03  9.05029E+02  
  1.50200E+03  8.95438E+02  
  1.50300E+03  8.86002E+02  
  1.50400E+03  8.76717E+02  
  1.50500E+03  8.67579E+02  
  1.50600E+03  8.58586E+02  
  1.50700E+03  8.49735E+02  
  1.50800E+03  8.41022E+02  
  1.50900E+03  8.32445E+02  
  1.51000E+03  8.24000E+02  
  1.51100E+03  8.15686E+02  
  1.51200E+03  8.07498E+02  
  1.51300E+03  7.99436E+02  
  1.51400E+03  7.91495E+02  
  1.51500E+03  7.83675E+02  
  1.51600E+03  7.75971E+02  
  1.51700E+03  7.68383E+02  
  1.51800E+03  7.60907E+02  
  1.51900E+03  7.53541E+02  
  1.52000E+03  7.46283E+02  
  1.52100E+03  7.39132E+02  
  1.52200E+03  7.32084E+02  
  1.52300E+03  7.25138E+02  
  1.52400E+03  7.18292E+02  
  1.52500E+03  7.11545E+02  
  1.52600E+03  7.04893E+02  
  1.52700E+03  6.98335E+02  
  1.52800E+03  6.91870E+02  
  1.52900E+03  6.85496E+02  
  1.53000E+03  6.79211E+02  
  1.53100E+03  6.73013E+02  
  1.53200E+03  6.66901E+02  
  1.53300E+03  6.60873E+02  
  1.53400E+03  6.54927E+02  
  1.53500E+03  6.49063E+02  
  1.53600E+03  6.43278E+02  
  1.53700E+03  6.37571E+02  
  1.53800E+03  6.31941E+02  
  1.53900E+03  6.26386E+02  
  1.54000E+03  6.20905E+02  
  1.54100E+03  6.15497E+02  
  1.54200E+03  6.10160E+02  
  1.54300E+03  6.04894E+02  
  1.54400E+03  5.99696E+02  
  1.54500E+03  5.94565E+02  
  1.54600E+03  5.89502E+02  
  1.54700E+03  5.84503E+02  
  1.54800E+03  5.79569E+02  
  1.54900E+03  5.74698E+02  
  1.55000E+03  5.69888E+02  
  1.55100E+03  5.65140E+02  
  1.55200E+03  5.60452E+02  
  1.55300E+03  5.55822E+02  
  1.55400E+03  5.51250E+02  
  1.55500E+03  5.46736E+02  
  1.55600E+03  5.42277E+02  
  1.55700E+03  5.37873E+02  
  1.55800E+03  5.33523E+02  
  1.55900E+03  5.29227E+02  
  1.56000E+03  5.24983E+02  
  1.56100E+03  5.20790E+02  
  1.56200E+03  5.16649E+02  
  1.56300E+03  5.12557E+02  
  1.56400E+03  5.08514E+02  
  1.56500E+03  5.04519E+02  
  1.56600E+03  5.00571E+02  
  1.56700E+03  4.96671E+02  
  1.56800E+03  4.92816E+02  
  1.56900E+03  4.89007E+02  
  1.57000E+03  4.85242E+02  
  1.57100E+03  4.81521E+02  
  1.57200E+03  4.77843E+02  
  1.57300E+03  4.74208E+02  
  1.57400E+03  4.70615E+02  
  1.57500E+03  4.67062E+02  
  1.57600E+03  4.63550E+02  
  1.57700E+03  4.60079E+02  
  1.57800E+03  4.56646E+02  
  1.57900E+03  4.53252E+02  
  1.58000E+03  4.49897E+02  
  1.58100E+03  4.46578E+02  
  1.58200E+03  4.43297E+02  
  1.58300E+03  4.40053E+02  
  1.58400E+03  4.36844E+02  
  1.58500E+03  4.33670E+02  
  1.58600E+03  4.30532E+02  
  1.58700E+03  4.27428E+02  
  1.58800E+03  4.24357E+02  
  1.58900E+03  4.21320E+02  
  1.59000E+03  4.18316E+02  
  1.59100E+03  4.15344E+02  
  1.59200E+03  4.12404E+02  
  1.59300E+03  4.09496E+02  
  1.59400E+03  4.06618E+02  
  1.59500E+03  4.03771E+02  
  1.59600E+03  4.00954E+02  
  1.59700E+03  3.98167E+02  
  1.59800E+03  3.95409E+02  
  1.59900E+03  3.92680E+02  
  1.60000E+03  3.89980E+02  
  1.60100E+03  3.87307E+02  
  1.60200E+03  3.84662E+02  
  1.60300E+03  3.82045E+02  
  1.60400E+03  3.79454E+02  
  1.60500E+03  3.76890E+02  
  1.60600E+03  3.74352E+02  
  1.60700E+03  3.71840E+02  
  1.60800E+03  3.69353E+02  
  1.60900E+03  3.66892E+02  
  1.61000E+03  3.64455E+02  
  1.61100E+03  3.62043E+02  
  1.61200E+03  3.59654E+02  
  1.61300E+03  3.57290E+02  
  1.61400E+03  3.54949E+02  
  1.61500E+03  3.52631E+02  
  1.61600E+03  3.50336E+02  
  1.61700E+03  3.48064E+02  
  1.61800E+03  3.45814E+02  
  1.61900E+03  3.43585E+02  
  1.62000E+03  3.41379E+02  
  1.62100E+03  3.39194E+02  
  1.62200E+03  3.37030E+02  
  1.62300E+03  3.34887E+02  
  1.62400E+03  3.32764E+02  
  1.62500E+03  3.30662E+02  
  1.62600E+03  3.28579E+02  
  1.62700E+03  3.26517E+02  
  1.62800E+03  3.24474E+02  
  1.62900E+03  3.22450E+02  
  1.63000E+03  3.20446E+02  
  1.63100E+03  3.18460E+02  
  1.63200E+03  3.16493E+02  
  1.63300E+03  3.14544E+02  
  1.63400E+03  3.12613E+02  
  1.63500E+03  3.10700E+02  
  1.63600E+03  3.08805E+02  
  1.63700E+03  3.06927E+02  
  1.63800E+03  3.05067E+02  
  1.63900E+03  3.03223E+02  
  1.64000E+03  3.01397E+02  
  1.64100E+03  2.99587E+02  
  1.64200E+03  2.97793E+02  
  1.64300E+03  2.96015E+02  
  1.64400E+03  2.94254E+02  
  1.64500E+03  2.92508E+02  
  1.64600E+03  2.90778E+02  
  1.64700E+03  2.89064E+02  
  1.64800E+03  2.87364E+02  
  1.64900E+03  2.85680E+02  
  1.65000E+03  2.84011E+02  
  1.65100E+03  2.82356E+02  
  1.65200E+03  2.80716E+02  
  1.65300E+03  2.79090E+02  
  1.65400E+03  2.77478E+02  
  1.65500E+03  2.75881E+02  
  1.65600E+03  2.74297E+02  
  1.65700E+03  2.72727E+02  
  1.65800E+03  2.71171E+02  
  1.65900E+03  2.69628E+02  
  1.66000E+03  2.68098E+02  
  1.66100E+03  2.66581E+02  
  1.66200E+03  2.65077E+02  
  1.66300E+03  2.63587E+02  
  1.66400E+03  2.62108E+02  
  1.66500E+03  2.60642E+02  
  1.66600E+03  2.59189E+02  
  1.66700E+03  2.57748E+02  
  1.66800E+03  2.56319E+02  
  1.66900E+03  2.54901E+02  
  1.67000E+03  2.53496E+02  
  1.67100E+03  2.52102E+02  
  1.67200E+03  2.50720E+02  
  1.67300E+03  2.49349E+02  
  1.67400E+03  2.47990E+02  
  1.67500E+03  2.46642E+02  
  1.67600E+03  2.45305E+02  
  1.67700E+03  2.43978E+02  
  1.67800E+03  2.42663E+02  
  1.67900E+03  2.41358E+02  
  1.68000E+03  2.40064E+02  
  1.68100E+03  2.38780E+02  
  1.68200E+03  2.37507E+02  
  1.68300E+03  2.36243E+02  
  1.68400E+03  2.34990E+02  
  1.68500E+03  2.33747E+02  
  1.68600E+03  2.32514E+02  
  1.68700E+03  2.31291E+02  
  1.68800E+03  2.30077E+02  
  1.68900E+03  2.28873E+02  
  1.69000E+03  2.27679E+02  
  1.69100E+03  2.26494E+02  
  1.69200E+03  2.25318E+02  
  1.69300E+03  2.24151E+02  
  1.69400E+03  2.22994E+02  
  1.69500E+03  2.21845E+02  
  1.69600E+03  2.20706E+02  
  1.69700E+03  2.19575E+02  
  1.69800E+03  2.18453E+02  
  1.69900E+03  2.17339E+02  
  1.70000E+03  2.16235E+02  
  1.70100E+03  2.15138E+02  
  1.70200E+03  2.14050E+02  
  1.70300E+03  2.12970E+02  
  1.70400E+03  2.11899E+02  
  1.70500E+03  2.10835E+02  
  1.70600E+03  2.09780E+02  
  1.70700E+03  2.08733E+02  
  1.70800E+03  2.07693E+02  
  1.70900E+03  2.06661E+02  
  1.71000E+03  2.05637E+02  
  1.71100E+03  2.04621E+02  
  1.71200E+03  2.03612E+02  
  1.71300E+03  2.02611E+02  
  1.71400E+03  2.01617E+02  
  1.71500E+03  2.00631E+02  
  1.71600E+03  1.99651E+02  
  1.71700E+03  1.98679E+02  
  1.71800E+03  1.97714E+02  
  1.71900E+03  1.96756E+02  
  1.72000E+03  1.95805E+02  
  1.72100E+03  1.94861E+02  
  1.72200E+03  1.93924E+02  
  1.72300E+03  1.92994E+02  
  1.72400E+03  1.92070E+02  
  1.72500E+03  1.91153E+02  
  1.72600E+03  1.90243E+02  
  1.72700E+03  1.89339E+02  
  1.72800E+03  1.88442E+02  
  1.72900E+03  1.87551E+02  
  1.73000E+03  1.86666E+02  
  1.73100E+03  1.85788E+02  
  1.73200E+03  1.84916E+02  
  1.73300E+03  1.84050E+02  
  1.73400E+03  1.83190E+02  
  1.73500E+03  1.82336E+02  
  1.73600E+03  1.81488E+02  
  1.73700E+03  1.80647E+02  
