# Supplementary material for: Quantifying hexagonal stacking in diamond
Source: Sci Rep. 2019 Jul 17;9:10334. doi: 10.1038/s41598-019-46556-3 (PMC6637244; doi:10.1038/s41598-019-46556-3)
Supplement: Supplementary file 2 — Supplementary Dataset 1 [file 41598_2019_46556_MOESM2_ESM.zip › diamond_2.txt]

  0.00000E+00  2.35525E+01  
  1.00000E+00  2.35901E+01  
  2.00000E+00  2.36278E+01  
  3.00000E+00  2.36657E+01  
  4.00000E+00  2.37037E+01  
  5.00000E+00  2.37418E+01  
  6.00000E+00  2.37801E+01  
  7.00000E+00  2.38185E+01  
  8.00000E+00  2.38572E+01  
  9.00000E+00  2.38959E+01  
  1.00000E+01  2.39349E+01  
  1.10000E+01  2.39740E+01  
  1.20000E+01  2.40133E+01  
  1.30000E+01  2.40529E+01  
  1.40000E+01  2.40926E+01  
  1.50000E+01  2.41326E+01  
  1.60000E+01  2.41729E+01  
  1.70000E+01  2.42135E+01  
  1.80000E+01  2.42543E+01  
  1.90000E+01  2.42955E+01  
  2.00000E+01  2.43371E+01  
  2.10000E+01  2.43792E+01  
  2.20000E+01  2.44218E+01  
  2.30000E+01  2.44649E+01  
  2.40000E+01  2.45089E+01  
  2.50000E+01  2.45536E+01  
  2.60000E+01  2.45995E+01  
  2.70000E+01  2.46467E+01  
  2.80000E+01  2.46955E+01  
  2.90000E+01  2.47466E+01  
  3.00000E+01  2.48006E+01  
  3.10000E+01  2.48584E+01  
  3.20000E+01  2.49216E+01  
  3.30000E+01  2.49919E+01  
  3.40000E+01  2.50721E+01  
  3.50000E+01  2.51647E+01  
  3.60000E+01  2.52710E+01  
  3.70000E+01  2.53861E+01  
  3.80000E+01  2.54932E+01  
  3.90000E+01  2.55661E+01  
  4.00000E+01  2.55897E+01  
  4.10000E+01  2.55762E+01  
  4.20000E+01  2.55512E+01  
  4.30000E+01  2.55334E+01  
  4.40000E+01  2.55293E+01  
  4.50000E+01  2.55386E+01  
  4.60000E+01  2.55587E+01  
  4.70000E+01  2.55873E+01  
  4.80000E+01  2.56227E+01  
  4.90000E+01  2.56635E+01  
  5.00000E+01  2.57092E+01  
  5.10000E+01  2.57595E+01  
  5.20000E+01  2.58144E+01  
  5.30000E+01  2.58745E+01  
  5.40000E+01  2.59407E+01  
  5.50000E+01  2.60145E+01  
  5.60000E+01  2.60981E+01  
  5.70000E+01  2.61946E+01  
  5.80000E+01  2.63084E+01  
  5.90000E+01  2.64448E+01  
  6.00000E+01  2.66087E+01  
  6.10000E+01  2.67986E+01  
  6.20000E+01  2.69956E+01  
  6.30000E+01  2.71545E+01  
  6.40000E+01  2.72274E+01  
  6.50000E+01  2.72146E+01  
  6.60000E+01  2.71657E+01  
  6.70000E+01  2.71294E+01  
  6.80000E+01  2.71282E+01  
  6.90000E+01  2.71677E+01  
  7.00000E+01  2.72488E+01  
  7.10000E+01  2.73736E+01  
  7.20000E+01  2.75483E+01  
  7.30000E+01  2.77848E+01  
  7.40000E+01  2.81007E+01  
  7.50000E+01  2.85187E+01  
  7.60000E+01  2.90566E+01  
  7.70000E+01  2.96994E+01  
  7.80000E+01  3.03444E+01  
  7.90000E+01  3.07721E+01  
  8.00000E+01  3.07745E+01  
  8.10000E+01  3.03753E+01  
  8.20000E+01  2.98020E+01  
  8.30000E+01  2.92572E+01  
  8.40000E+01  2.88231E+01  
  8.50000E+01  2.85044E+01  
  8.60000E+01  2.82797E+01  
  8.70000E+01  2.81253E+01  
  8.80000E+01  2.80221E+01  
  8.90000E+01  2.79562E+01  
  9.00000E+01  2.79177E+01  
  9.10000E+01  2.78997E+01  
  9.20000E+01  2.78975E+01  
  9.30000E+01  2.79076E+01  
  9.40000E+01  2.79277E+01  
  9.50000E+01  2.79559E+01  
  9.60000E+01  2.79912E+01  
  9.70000E+01  2.80326E+01  
  9.80000E+01  2.80798E+01  
  9.90000E+01  2.81325E+01  
  1.00000E+02  2.81906E+01  
  1.01000E+02  2.82544E+01  
  1.02000E+02  2.83243E+01  
  1.03000E+02  2.84010E+01  
  1.04000E+02  2.84855E+01  
  1.05000E+02  2.85794E+01  
  1.06000E+02  2.86845E+01  
  1.07000E+02  2.88038E+01  
  1.08000E+02  2.89410E+01  
  1.09000E+02  2.91017E+01  
  1.10000E+02  2.92935E+01  
  1.11000E+02  2.95273E+01  
  1.12000E+02  2.98182E+01  
  1.13000E+02  3.01864E+01  
  1.14000E+02  3.06556E+01  
  1.15000E+02  3.12430E+01  
  1.16000E+02  3.19297E+01  
  1.17000E+02  3.26096E+01  
  1.18000E+02  3.30801E+01  
  1.19000E+02  3.31927E+01  
  1.20000E+02  3.30351E+01  
  1.21000E+02  3.28454E+01  
  1.22000E+02  3.28113E+01  
  1.23000E+02  3.30205E+01  
  1.24000E+02  3.34950E+01  
  1.25000E+02  3.41889E+01  
  1.26000E+02  3.49238E+01  
  1.27000E+02  3.53568E+01  
  1.28000E+02  3.51933E+01  
  1.29000E+02  3.45044E+01  
  1.30000E+02  3.36279E+01  
  1.31000E+02  3.28300E+01  
  1.32000E+02  3.22044E+01  
  1.33000E+02  3.17473E+01  
  1.34000E+02  3.14251E+01  
  1.35000E+02  3.12044E+01  
  1.36000E+02  3.10588E+01  
  1.37000E+02  3.09697E+01  
  1.38000E+02  3.09240E+01  
  1.39000E+02  3.09133E+01  
  1.40000E+02  3.09319E+01  
  1.41000E+02  3.09767E+01  
  1.42000E+02  3.10466E+01  
  1.43000E+02  3.11419E+01  
  1.44000E+02  3.12650E+01  
  1.45000E+02  3.14202E+01  
  1.46000E+02  3.16142E+01  
  1.47000E+02  3.18572E+01  
  1.48000E+02  3.21644E+01  
  1.49000E+02  3.25575E+01  
  1.50000E+02  3.30679E+01  
  1.51000E+02  3.37385E+01  
  1.52000E+02  3.46237E+01  
  1.53000E+02  3.57747E+01  
  1.54000E+02  3.71894E+01  
  1.55000E+02  3.86999E+01  
  1.56000E+02  3.98638E+01  
  1.57000E+02  4.01329E+01  
  1.58000E+02  3.93763E+01  
  1.59000E+02  3.80431E+01  
  1.60000E+02  3.66702E+01  
  1.61000E+02  3.55273E+01  
  1.62000E+02  3.46618E+01  
  1.63000E+02  3.40327E+01  
  1.64000E+02  3.35831E+01  
  1.65000E+02  3.32651E+01  
  1.66000E+02  3.30429E+01  
  1.67000E+02  3.28913E+01  
  1.68000E+02  3.27927E+01  
  1.69000E+02  3.27349E+01  
  1.70000E+02  3.27093E+01  
  1.71000E+02  3.27101E+01  
  1.72000E+02  3.27334E+01  
  1.73000E+02  3.27768E+01  
  1.74000E+02  3.28387E+01  
  1.75000E+02  3.29190E+01  
  1.76000E+02  3.30181E+01  
  1.77000E+02  3.31377E+01  
  1.78000E+02  3.32804E+01  
  1.79000E+02  3.34503E+01  
  1.80000E+02  3.36533E+01  
  1.81000E+02  3.38979E+01  
  1.82000E+02  3.41960E+01  
  1.83000E+02  3.45646E+01  
  1.84000E+02  3.50274E+01  
  1.85000E+02  3.56175E+01  
  1.86000E+02  3.63778E+01  
  1.87000E+02  3.73561E+01  
  1.88000E+02  3.85831E+01  
  1.89000E+02  4.00254E+01  
  1.90000E+02  4.15495E+01  
  1.91000E+02  4.29933E+01  
  1.92000E+02  4.42908E+01  
  1.93000E+02  4.53925E+01  
  1.94000E+02  4.60229E+01  
  1.95000E+02  4.57205E+01  
  1.96000E+02  4.43843E+01  
  1.97000E+02  4.25151E+01  
  1.98000E+02  4.06952E+01  
  1.99000E+02  3.92030E+01  
  2.00000E+02  3.80714E+01  
  2.01000E+02  3.72397E+01  
  2.02000E+02  3.66344E+01  
  2.03000E+02  3.61944E+01  
  2.04000E+02  3.58748E+01  
  2.05000E+02  3.56435E+01  
  2.06000E+02  3.54778E+01  
  2.07000E+02  3.53618E+01  
  2.08000E+02  3.52841E+01  
  2.09000E+02  3.52364E+01  
  2.10000E+02  3.52127E+01  
  2.11000E+02  3.52086E+01  
  2.12000E+02  3.52208E+01  
  2.13000E+02  3.52469E+01  
  2.14000E+02  3.52851E+01  
  2.15000E+02  3.53343E+01  
  2.16000E+02  3.53936E+01  
  2.17000E+02  3.54627E+01  
  2.18000E+02  3.55416E+01  
  2.19000E+02  3.56307E+01  
  2.20000E+02  3.57310E+01  
  2.21000E+02  3.58442E+01  
  2.22000E+02  3.59728E+01  
  2.23000E+02  3.61206E+01  
  2.24000E+02  3.62926E+01  
  2.25000E+02  3.64953E+01  
  2.26000E+02  3.67342E+01  
  2.27000E+02  3.70071E+01  
  2.28000E+02  3.72909E+01  
  2.29000E+02  3.75322E+01  
  2.30000E+02  3.76753E+01  
  2.31000E+02  3.77205E+01  
  2.32000E+02  3.77250E+01  
  2.33000E+02  3.77453E+01  
  2.34000E+02  3.78074E+01  
  2.35000E+02  3.79162E+01  
  2.36000E+02  3.80693E+01  
  2.37000E+02  3.82642E+01  
  2.38000E+02  3.85005E+01  
  2.39000E+02  3.87804E+01  
  2.40000E+02  3.91092E+01  
  2.41000E+02  3.94954E+01  
  2.42000E+02  3.99517E+01  
  2.43000E+02  4.04963E+01  
  2.44000E+02  4.11547E+01  
  2.45000E+02  4.19630E+01  
  2.46000E+02  4.29708E+01  
  2.47000E+02  4.42433E+01  
  2.48000E+02  4.58543E+01  
  2.49000E+02  4.78518E+01  
  2.50000E+02  5.01627E+01  
  2.51000E+02  5.24528E+01  
  2.52000E+02  5.41759E+01  
  2.53000E+02  5.50865E+01  
  2.54000E+02  5.56327E+01  
  2.55000E+02  5.65586E+01  
  2.56000E+02  5.84319E+01  
  2.57000E+02  6.16314E+01  
  2.58000E+02  6.64854E+01  
  2.59000E+02  7.32707E+01  
  2.60000E+02  8.19044E+01  
  2.61000E+02  9.11967E+01  
  2.62000E+02  9.81839E+01  
  2.63000E+02  9.94585E+01  
  2.64000E+02  9.44950E+01  
  2.65000E+02  8.60022E+01  
  2.66000E+02  7.69554E+01  
  2.67000E+02  6.90237E+01  
  2.68000E+02  6.27281E+01  
  2.69000E+02  5.79657E+01  
  2.70000E+02  5.44257E+01  
  2.71000E+02  5.17989E+01  
  2.72000E+02  4.98401E+01  
  2.73000E+02  4.83706E+01  
  2.74000E+02  4.72641E+01  
  2.75000E+02  4.64317E+01  
  2.76000E+02  4.58109E+01  
  2.77000E+02  4.53579E+01  
  2.78000E+02  4.50418E+01  
  2.79000E+02  4.48415E+01  
  2.80000E+02  4.47431E+01  
  2.81000E+02  4.47388E+01  
  2.82000E+02  4.48259E+01  
  2.83000E+02  4.50070E+01  
  2.84000E+02  4.52905E+01  
  2.85000E+02  4.56914E+01  
  2.86000E+02  4.62337E+01  
  2.87000E+02  4.69538E+01  
  2.88000E+02  4.79050E+01  
  2.89000E+02  4.91646E+01  
  2.90000E+02  5.08413E+01  
  2.91000E+02  5.30787E+01  
  2.92000E+02  5.60334E+01  
  2.93000E+02  5.97798E+01  
  2.94000E+02  6.40523E+01  
  2.95000E+02  6.78733E+01  
  2.96000E+02  6.96751E+01  
  2.97000E+02  6.85879E+01  
  2.98000E+02  6.54432E+01  
  2.99000E+02  6.18086E+01  
  3.00000E+02  5.87068E+01  
  3.01000E+02  5.64539E+01  
  3.02000E+02  5.50165E+01  
  3.03000E+02  5.42771E+01  
  3.04000E+02  5.41422E+01  
  3.05000E+02  5.45722E+01  
  3.06000E+02  5.55871E+01  
  3.07000E+02  5.72643E+01  
  3.08000E+02  5.97218E+01  
  3.09000E+02  6.30481E+01  
  3.10000E+02  6.71017E+01  
  3.11000E+02  7.11494E+01  
  3.12000E+02  7.37547E+01  
  3.13000E+02  7.37602E+01  
  3.14000E+02  7.15855E+01  
  3.15000E+02  6.86985E+01  
  3.16000E+02  6.62601E+01  
  3.17000E+02  6.47665E+01  
  3.18000E+02  6.43254E+01  
  3.19000E+02  6.49311E+01  
  3.20000E+02  6.66098E+01  
  3.21000E+02  6.94819E+01  
  3.22000E+02  7.37881E+01  
  3.23000E+02  7.98919E+01  
  3.24000E+02  8.82212E+01  
  3.25000E+02  9.90611E+01  
  3.26000E+02  1.12100E+02  
  3.27000E+02  1.25649E+02  
  3.28000E+02  1.35776E+02  
  3.29000E+02  1.37455E+02  
  3.30000E+02  1.29386E+02  
  3.31000E+02  1.15853E+02  
  3.32000E+02  1.02031E+02  
  3.33000E+02  9.05128E+01  
  3.34000E+02  8.17433E+01  
  3.35000E+02  7.53168E+01  
  3.36000E+02  7.06845E+01  
  3.37000E+02  6.73850E+01  
  3.38000E+02  6.50806E+01  
  3.39000E+02  6.35385E+01  
  3.40000E+02  6.26044E+01  
  3.41000E+02  6.21824E+01  
  3.42000E+02  6.22210E+01  
  3.43000E+02  6.27052E+01  
  3.44000E+02  6.36546E+01  
  3.45000E+02  6.51248E+01  
  3.46000E+02  6.72148E+01  
  3.47000E+02  7.00806E+01  
  3.48000E+02  7.39556E+01  
  3.49000E+02  7.91818E+01  
  3.50000E+02  8.62462E+01  
  3.51000E+02  9.58072E+01  
  3.52000E+02  1.08640E+02  
  3.53000E+02  1.25302E+02  
  3.54000E+02  1.45144E+02  
  3.55000E+02  1.64559E+02  
  3.56000E+02  1.76475E+02  
  3.57000E+02  1.74783E+02  
  3.58000E+02  1.60540E+02  
  3.59000E+02  1.40689E+02  
  3.60000E+02  1.21555E+02  
  3.61000E+02  1.05893E+02  
  3.62000E+02  9.39625E+01  
  3.63000E+02  8.51124E+01  
  3.64000E+02  7.85833E+01  
  3.65000E+02  7.37551E+01  
  3.66000E+02  7.01740E+01  
  3.67000E+02  6.75230E+01  
  3.68000E+02  6.55843E+01  
  3.69000E+02  6.42115E+01  
  3.70000E+02  6.33085E+01  
  3.71000E+02  6.28131E+01  
  3.72000E+02  6.26812E+01  
  3.73000E+02  6.28745E+01  
  3.74000E+02  6.33702E+01  
  3.75000E+02  6.42049E+01  
  3.76000E+02  6.54992E+01  
  3.77000E+02  6.74337E+01  
  3.78000E+02  7.02356E+01  
  3.79000E+02  7.41935E+01  
  3.80000E+02  7.96472E+01  
  3.81000E+02  8.68632E+01  
  3.82000E+02  9.56297E+01  
  3.83000E+02  1.04483E+02  
  3.84000E+02  1.10254E+02  
  3.85000E+02  1.09802E+02  
  3.86000E+02  1.03339E+02  
  3.87000E+02  9.42156E+01  
  3.88000E+02  8.54830E+01  
  3.89000E+02  7.83930E+01  
  3.90000E+02  7.30266E+01  
  3.91000E+02  6.90684E+01  
  3.92000E+02  6.61676E+01  
  3.93000E+02  6.40415E+01  
  3.94000E+02  6.24847E+01  
  3.95000E+02  6.13537E+01  
  3.96000E+02  6.05501E+01  
  3.97000E+02  6.00078E+01  
  3.98000E+02  5.96843E+01  
  3.99000E+02  5.95551E+01  
  4.00000E+02  5.96116E+01  
  4.01000E+02  5.98597E+01  
  4.02000E+02  6.03216E+01  
  4.03000E+02  6.10377E+01  
  4.04000E+02  6.20666E+01  
  4.05000E+02  6.34753E+01  
  4.06000E+02  6.52962E+01  
  4.07000E+02  6.74230E+01  
  4.08000E+02  6.94697E+01  
  4.09000E+02  7.07852E+01  
  4.10000E+02  7.08560E+01  
  4.11000E+02  6.98305E+01  
  4.12000E+02  6.83981E+01  
  4.13000E+02  6.71593E+01  
  4.14000E+02  6.63638E+01  
  4.15000E+02  6.60366E+01  
  4.16000E+02  6.61312E+01  
  4.17000E+02  6.66017E+01  
  4.18000E+02  6.74252E+01  
  4.19000E+02  6.86061E+01  
  4.20000E+02  7.01774E+01  
  4.21000E+02  7.22027E+01  
  4.22000E+02  7.47836E+01  
  4.23000E+02  7.80702E+01  
  4.24000E+02  8.22807E+01  
  4.25000E+02  8.77289E+01  
  4.26000E+02  9.48648E+01  
  4.27000E+02  1.04324E+02  
  4.28000E+02  1.16969E+02  
  4.29000E+02  1.33833E+02  
  4.30000E+02  1.55759E+02  
  4.31000E+02  1.82233E+02  
  4.32000E+02  2.09126E+02  
  4.33000E+02  2.27223E+02  
  4.34000E+02  2.27024E+02  
  4.35000E+02  2.08679E+02  
  4.36000E+02  1.81973E+02  
  4.37000E+02  1.56150E+02  
  4.38000E+02  1.35124E+02  
  4.39000E+02  1.19230E+02  
  4.40000E+02  1.07561E+02  
  4.41000E+02  9.90895E+01  
  4.42000E+02  9.29881E+01  
  4.43000E+02  8.86681E+01  
  4.44000E+02  8.57365E+01  
  4.45000E+02  8.39519E+01  
  4.46000E+02  8.31929E+01  
  4.47000E+02  8.34418E+01  
  4.48000E+02  8.47798E+01  
  4.49000E+02  8.73813E+01  
  4.50000E+02  9.14817E+01  
  4.51000E+02  9.72466E+01  
  4.52000E+02  1.04420E+02  
  4.53000E+02  1.11666E+02  
  4.54000E+02  1.16183E+02  
  4.55000E+02  1.15283E+02  
  4.56000E+02  1.09302E+02  
  4.57000E+02  1.01221E+02  
  4.58000E+02  9.36352E+01  
  4.59000E+02  8.75754E+01  
  4.60000E+02  8.30903E+01  
  4.61000E+02  7.99096E+01  
  4.62000E+02  7.77465E+01  
  4.63000E+02  7.63839E+01  
  4.64000E+02  7.56841E+01  
  4.65000E+02  7.55792E+01  
  4.66000E+02  7.60600E+01  
  4.67000E+02  7.71616E+01  
  4.68000E+02  7.89317E+01  
  4.69000E+02  8.13662E+01  
  4.70000E+02  8.43442E+01  
  4.71000E+02  8.76405E+01  
  4.72000E+02  9.08589E+01  
  4.73000E+02  9.30916E+01  
  4.74000E+02  9.31617E+01  
  4.75000E+02  9.09205E+01  
  4.76000E+02  8.75769E+01  
  4.77000E+02  8.44316E+01  
  4.78000E+02  8.21002E+01  
  4.79000E+02  8.06880E+01  
  4.80000E+02  8.01217E+01  
  4.81000E+02  8.03228E+01  
  4.82000E+02  8.12689E+01  
  4.83000E+02  8.30115E+01  
  4.84000E+02  8.56844E+01  
  4.85000E+02  8.95052E+01  
  4.86000E+02  9.47510E+01  
  4.87000E+02  1.01665E+02  
  4.88000E+02  1.10240E+02  
  4.89000E+02  1.19767E+02  
  4.90000E+02  1.28109E+02  
  4.91000E+02  1.31790E+02  
  4.92000E+02  1.28805E+02  
  4.93000E+02  1.21136E+02  
  4.94000E+02  1.12510E+02  
  4.95000E+02  1.05300E+02  
  4.96000E+02  1.00208E+02  
  4.97000E+02  9.71607E+01  
  4.98000E+02  9.59265E+01  
  4.99000E+02  9.63608E+01  
  5.00000E+02  9.84602E+01  
  5.01000E+02  1.02341E+02  
  5.02000E+02  1.08145E+02  
  5.03000E+02  1.15803E+02  
  5.04000E+02  1.24455E+02  
  5.05000E+02  1.31623E+02  
  5.06000E+02  1.33808E+02  
  5.07000E+02  1.29707E+02  
  5.08000E+02  1.21846E+02  
  5.09000E+02  1.13720E+02  
  5.10000E+02  1.07267E+02  
  5.11000E+02  1.02978E+02  
  5.12000E+02  1.00751E+02  
  5.13000E+02  1.00358E+02  
  5.14000E+02  1.01505E+02  
  5.15000E+02  1.03614E+02  
  5.16000E+02  1.05541E+02  
  5.17000E+02  1.05852E+02  
  5.18000E+02  1.03957E+02  
  5.19000E+02  1.00704E+02  
  5.20000E+02  9.73958E+01  
  5.21000E+02  9.47905E+01  
  5.22000E+02  9.30701E+01  
  5.23000E+02  9.21510E+01  
  5.24000E+02  9.18823E+01  
  5.25000E+02  9.21223E+01  
  5.26000E+02  9.27835E+01  
  5.27000E+02  9.38494E+01  
  5.28000E+02  9.53415E+01  
  5.29000E+02  9.72848E+01  
  5.30000E+02  9.97203E+01  
  5.31000E+02  1.02738E+02  
  5.32000E+02  1.06483E+02  
  5.33000E+02  1.11141E+02  
  5.34000E+02  1.16945E+02  
  5.35000E+02  1.24185E+02  
  5.36000E+02  1.33254E+02  
  5.37000E+02  1.44728E+02  
  5.38000E+02  1.59482E+02  
  5.39000E+02  1.78791E+02  
  5.40000E+02  2.04450E+02  
  5.41000E+02  2.38770E+02  
  5.42000E+02  2.84192E+02  
  5.43000E+02  3.41880E+02  
  5.44000E+02  4.08035E+02  
  5.45000E+02  4.67945E+02  
  5.46000E+02  4.96317E+02  
  5.47000E+02  4.76846E+02  
  5.48000E+02  4.21183E+02  
  5.49000E+02  3.54909E+02  
  5.50000E+02  2.95344E+02  
  5.51000E+02  2.48015E+02  
  5.52000E+02  2.12263E+02  
  5.53000E+02  1.85655E+02  
  5.54000E+02  1.65815E+02  
  5.55000E+02  1.50849E+02  
  5.56000E+02  1.39348E+02  
  5.57000E+02  1.30337E+02  
  5.58000E+02  1.23195E+02  
  5.59000E+02  1.17512E+02  
  5.60000E+02  1.12981E+02  
  5.61000E+02  1.09358E+02  
  5.62000E+02  1.06456E+02  
  5.63000E+02  1.04129E+02  
  5.64000E+02  1.02271E+02  
  5.65000E+02  1.00797E+02  
  5.66000E+02  9.96457E+01  
  5.67000E+02  9.87693E+01  
  5.68000E+02  9.81315E+01  
  5.69000E+02  9.77048E+01  
  5.70000E+02  9.74691E+01  
  5.71000E+02  9.74099E+01  
  5.72000E+02  9.75177E+01  
  5.73000E+02  9.77872E+01  
  5.74000E+02  9.82174E+01  
  5.75000E+02  9.88110E+01  
  5.76000E+02  9.95748E+01  
  5.77000E+02  1.00520E+02  
  5.78000E+02  1.01662E+02  
  5.79000E+02  1.03022E+02  
  5.80000E+02  1.04628E+02  
  5.81000E+02  1.06517E+02  
  5.82000E+02  1.08734E+02  
  5.83000E+02  1.11339E+02  
  5.84000E+02  1.14409E+02  
  5.85000E+02  1.18043E+02  
  5.86000E+02  1.22370E+02  
  5.87000E+02  1.27560E+02  
  5.88000E+02  1.33842E+02  
  5.89000E+02  1.41523E+02  
  5.90000E+02  1.51022E+02  
  5.91000E+02  1.62924E+02  
  5.92000E+02  1.78046E+02  
  5.93000E+02  1.97549E+02  
  5.94000E+02  2.23078E+02  
  5.95000E+02  2.56941E+02  
  5.96000E+02  3.02217E+02  
  5.97000E+02  3.62472E+02  
  5.98000E+02  4.40164E+02  
  5.99000E+02  5.32083E+02  
  6.00000E+02  6.21756E+02  
  6.01000E+02  6.77385E+02  
  6.02000E+02  6.70475E+02  
  6.03000E+02  6.04397E+02  
  6.04000E+02  5.11497E+02  
  6.05000E+02  4.21933E+02  
  6.06000E+02  3.48629E+02  
  6.07000E+02  2.92653E+02  
  6.08000E+02  2.50877E+02  
  6.09000E+02  2.19727E+02  
  6.10000E+02  1.96291E+02  
  6.11000E+02  1.78431E+02  
  6.12000E+02  1.64632E+02  
  6.13000E+02  1.53831E+02  
  6.14000E+02  1.45273E+02  
  6.15000E+02  1.38420E+02  
  6.16000E+02  1.32885E+02  
  6.17000E+02  1.28382E+02  
  6.18000E+02  1.24699E+02  
  6.19000E+02  1.21677E+02  
  6.20000E+02  1.19195E+02  
  6.21000E+02  1.17162E+02  
  6.22000E+02  1.15504E+02  
  6.23000E+02  1.14169E+02  
  6.24000E+02  1.13112E+02  
  6.25000E+02  1.12301E+02  
  6.26000E+02  1.11711E+02  
  6.27000E+02  1.11326E+02  
  6.28000E+02  1.11131E+02  
  6.29000E+02  1.11122E+02  
  6.30000E+02  1.11295E+02  
  6.31000E+02  1.11655E+02  
  6.32000E+02  1.12210E+02  
  6.33000E+02  1.12974E+02  
  6.34000E+02  1.13970E+02  
  6.35000E+02  1.15228E+02  
  6.36000E+02  1.16788E+02  
  6.37000E+02  1.18708E+02  
  6.38000E+02  1.21061E+02  
  6.39000E+02  1.23946E+02  
  6.40000E+02  1.27500E+02  
  6.41000E+02  1.31907E+02  
  6.42000E+02  1.37420E+02  
  6.43000E+02  1.44397E+02  
  6.44000E+02  1.53338E+02  
  6.45000E+02  1.64959E+02  
  6.46000E+02  1.80276E+02  
  6.47000E+02  2.00704E+02  
  6.48000E+02  2.28095E+02  
  6.49000E+02  2.64455E+02  
  6.50000E+02  3.10654E+02  
  6.51000E+02  3.62996E+02  
  6.52000E+02  4.08275E+02  
  6.53000E+02  4.25729E+02  
  6.54000E+02  4.04910E+02  
  6.55000E+02  3.58316E+02  
  6.56000E+02  3.06516E+02  
  6.57000E+02  2.61598E+02  
  6.58000E+02  2.26554E+02  
  6.59000E+02  2.00285E+02  
  6.60000E+02  1.80766E+02  
  6.61000E+02  1.66183E+02  
  6.62000E+02  1.55165E+02  
  6.63000E+02  1.46729E+02  
  6.64000E+02  1.40185E+02  
  6.65000E+02  1.35046E+02  
  6.66000E+02  1.30966E+02  
  6.67000E+02  1.27697E+02  
  6.68000E+02  1.25058E+02  
  6.69000E+02  1.22914E+02  
  6.70000E+02  1.21165E+02  
  6.71000E+02  1.19736E+02  
  6.72000E+02  1.18568E+02  
  6.73000E+02  1.17615E+02  
  6.74000E+02  1.16843E+02  
  6.75000E+02  1.16223E+02  
  6.76000E+02  1.15733E+02  
  6.77000E+02  1.15356E+02  
  6.78000E+02  1.15079E+02  
  6.79000E+02  1.14890E+02  
  6.80000E+02  1.14780E+02  
  6.81000E+02  1.14744E+02  
  6.82000E+02  1.14778E+02  
  6.83000E+02  1.14877E+02  
  6.84000E+02  1.15043E+02  
  6.85000E+02  1.15275E+02  
  6.86000E+02  1.15576E+02  
  6.87000E+02  1.15953E+02  
  6.88000E+02  1.16414E+02  
  6.89000E+02  1.16972E+02  
  6.90000E+02  1.17644E+02  
  6.91000E+02  1.18455E+02  
  6.92000E+02  1.19440E+02  
  6.93000E+02  1.20650E+02  
  6.94000E+02  1.22154E+02  
  6.95000E+02  1.24053E+02  
  6.96000E+02  1.26490E+02  
  6.97000E+02  1.29667E+02  
  6.98000E+02  1.33851E+02  
  6.99000E+02  1.39348E+02  
  7.00000E+02  1.46354E+02  
  7.01000E+02  1.54522E+02  
  7.02000E+02  1.62263E+02  
  7.03000E+02  1.66665E+02  
  7.04000E+02  1.65494E+02  
  7.05000E+02  1.59602E+02  
  7.06000E+02  1.51957E+02  
  7.07000E+02  1.44904E+02  
  7.08000E+02  1.39303E+02  
  7.09000E+02  1.35141E+02  
  7.10000E+02  1.32131E+02  
  7.11000E+02  1.29977E+02  
  7.12000E+02  1.28444E+02  
  7.13000E+02  1.27362E+02  
  7.14000E+02  1.26611E+02  
  7.15000E+02  1.26106E+02  
  7.16000E+02  1.25787E+02  
  7.17000E+02  1.25610E+02  
  7.18000E+02  1.25546E+02  
  7.19000E+02  1.25570E+02  
  7.20000E+02  1.25666E+02  
  7.21000E+02  1.25821E+02  
  7.22000E+02  1.26025E+02  
  7.23000E+02  1.26270E+02  
  7.24000E+02  1.26552E+02  
  7.25000E+02  1.26864E+02  
  7.26000E+02  1.27205E+02  
  7.27000E+02  1.27570E+02  
  7.28000E+02  1.27959E+02  
  7.29000E+02  1.28369E+02  
  7.30000E+02  1.28799E+02  
  7.31000E+02  1.29248E+02  
  7.32000E+02  1.29717E+02  
  7.33000E+02  1.30205E+02  
  7.34000E+02  1.30712E+02  
  7.35000E+02  1.31240E+02  
  7.36000E+02  1.31790E+02  
  7.37000E+02  1.32363E+02  
  7.38000E+02  1.32964E+02  
  7.39000E+02  1.33594E+02  
  7.40000E+02  1.34262E+02  
  7.41000E+02  1.34972E+02  
  7.42000E+02  1.35738E+02  
  7.43000E+02  1.36574E+02  
  7.44000E+02  1.37502E+02  
  7.45000E+02  1.38553E+02  
  7.46000E+02  1.39767E+02  
  7.47000E+02  1.41187E+02  
  7.48000E+02  1.42835E+02  
  7.49000E+02  1.44639E+02  
  7.50000E+02  1.46330E+02  
  7.51000E+02  1.47465E+02  
  7.52000E+02  1.47803E+02  
  7.53000E+02  1.47590E+02  
  7.54000E+02  1.47270E+02  
  7.55000E+02  1.47117E+02  
  7.56000E+02  1.47204E+02  
  7.57000E+02  1.47512E+02  
  7.58000E+02  1.48002E+02  
  7.59000E+02  1.48636E+02  
  7.60000E+02  1.49390E+02  
  7.61000E+02  1.50245E+02  
  7.62000E+02  1.51191E+02  
  7.63000E+02  1.52223E+02  
  7.64000E+02  1.53341E+02  
  7.65000E+02  1.54545E+02  
  7.66000E+02  1.55842E+02  
  7.67000E+02  1.57237E+02  
  7.68000E+02  1.58741E+02  
  7.69000E+02  1.60366E+02  
  7.70000E+02  1.62128E+02  
  7.71000E+02  1.64046E+02  
  7.72000E+02  1.66143E+02  
  7.73000E+02  1.68448E+02  
  7.74000E+02  1.70998E+02  
  7.75000E+02  1.73835E+02  
  7.76000E+02  1.77014E+02  
  7.77000E+02  1.80606E+02  
  7.78000E+02  1.84697E+02  
  7.79000E+02  1.89399E+02  
  7.80000E+02  1.94857E+02  
  7.81000E+02  2.01263E+02  
  7.82000E+02  2.08869E+02  
  7.83000E+02  2.18014E+02  
  7.84000E+02  2.29163E+02  
  7.85000E+02  2.42959E+02  
  7.86000E+02  2.60299E+02  
  7.87000E+02  2.82459E+02  
  7.88000E+02  3.11250E+02  
  7.89000E+02  3.49229E+02  
  7.90000E+02  3.99865E+02  
  7.91000E+02  4.67362E+02  
  7.92000E+02  5.55187E+02  
  7.93000E+02  6.61225E+02  
  7.94000E+02  7.68007E+02  
  7.95000E+02  8.36728E+02  
  7.96000E+02  8.29839E+02  
  7.97000E+02  7.52167E+02  
  7.98000E+02  6.44908E+02  
  7.99000E+02  5.43375E+02  
  8.00000E+02  4.61289E+02  
  8.01000E+02  3.99103E+02  
  8.02000E+02  3.52984E+02  
  8.03000E+02  3.18818E+02  
  8.04000E+02  2.93315E+02  
  8.05000E+02  2.74082E+02  
  8.06000E+02  2.59428E+02  
  8.07000E+02  2.48166E+02  
  8.08000E+02  2.39459E+02  
  8.09000E+02  2.32713E+02  
  8.10000E+02  2.27499E+02  
  8.11000E+02  2.23505E+02  
  8.12000E+02  2.20506E+02  
  8.13000E+02  2.18334E+02  
  8.14000E+02  2.16869E+02  
  8.15000E+02  2.16025E+02  
  8.16000E+02  2.15743E+02  
  8.17000E+02  2.15989E+02  
  8.18000E+02  2.16748E+02  
  8.19000E+02  2.18026E+02  
  8.20000E+02  2.19849E+02  
  8.21000E+02  2.22268E+02  
  8.22000E+02  2.25359E+02  
  8.23000E+02  2.29233E+02  
  8.24000E+02  2.34048E+02  
  8.25000E+02  2.40021E+02  
  8.26000E+02  2.47456E+02  
  8.27000E+02  2.56778E+02  
  8.28000E+02  2.68581E+02  
  8.29000E+02  2.83715E+02  
  8.30000E+02  3.03387E+02  
  8.31000E+02  3.29304E+02  
  8.32000E+02  3.63813E+02  
  8.33000E+02  4.09845E+02  
  8.34000E+02  4.70140E+02  
  8.35000E+02  5.44499E+02  
  8.36000E+02  6.23830E+02  
  8.37000E+02  6.85125E+02  
  8.38000E+02  7.01352E+02  
  8.39000E+02  6.65574E+02  
  8.40000E+02  5.96588E+02  
  8.41000E+02  5.20200E+02  
  8.42000E+02  4.52926E+02  
  8.43000E+02  3.99874E+02  
  8.44000E+02  3.59984E+02  
  8.45000E+02  3.30430E+02  
  8.46000E+02  3.08514E+02  
  8.47000E+02  2.92146E+02  
  8.48000E+02  2.79815E+02  
  8.49000E+02  2.70453E+02  
  8.50000E+02  2.63309E+02  
  8.51000E+02  2.57849E+02  
  8.52000E+02  2.53692E+02  
  8.53000E+02  2.50560E+02  
  8.54000E+02  2.48253E+02  
  8.55000E+02  2.46621E+02  
  8.56000E+02  2.45554E+02  
  8.57000E+02  2.44972E+02  
  8.58000E+02  2.44818E+02  
  8.59000E+02  2.45052E+02  
  8.60000E+02  2.45652E+02  
  8.61000E+02  2.46607E+02  
  8.62000E+02  2.47923E+02  
  8.63000E+02  2.49620E+02  
  8.64000E+02  2.51736E+02  
  8.65000E+02  2.54333E+02  
  8.66000E+02  2.57499E+02  
  8.67000E+02  2.61366E+02  
  8.68000E+02  2.66121E+02  
  8.69000E+02  2.72035E+02  
  8.70000E+02  2.79494E+02  
  8.71000E+02  2.89046E+02  
  8.72000E+02  3.01448E+02  
  8.73000E+02  3.17645E+02  
  8.74000E+02  3.38522E+02  
  8.75000E+02  3.64021E+02  
  8.76000E+02  3.91183E+02  
  8.77000E+02  4.12377E+02  
  8.78000E+02  4.18382E+02  
  8.79000E+02  4.07041E+02  
  8.80000E+02  3.85775E+02  
  8.81000E+02  3.63702E+02  
  8.82000E+02  3.45622E+02  
  8.83000E+02  3.32503E+02  
  8.84000E+02  3.23703E+02  
  8.85000E+02  3.18280E+02  
  8.86000E+02  3.15426E+02  
  8.87000E+02  3.14557E+02  
  8.88000E+02  3.15271E+02  
  8.89000E+02  3.17315E+02  
  8.90000E+02  3.20536E+02  
  8.91000E+02  3.24866E+02  
  8.92000E+02  3.30297E+02  
  8.93000E+02  3.36878E+02  
  8.94000E+02  3.44712E+02  
  8.95000E+02  3.53962E+02  
  8.96000E+02  3.64854E+02  
  8.97000E+02  3.77699E+02  
  8.98000E+02  3.92915E+02  
  8.99000E+02  4.11058E+02  
  9.00000E+02  4.32880E+02  
  9.01000E+02  4.59398E+02  
  9.02000E+02  4.92010E+02  
  9.03000E+02  5.32655E+02  
  9.04000E+02  5.84062E+02  
  9.05000E+02  6.50098E+02  
  9.06000E+02  7.36267E+02  
  9.07000E+02  8.50310E+02  
  9.08000E+02  1.00265E+03  
  9.09000E+02  1.20558E+03  
  9.10000E+02  1.46821E+03  
  9.11000E+02  1.78058E+03  
  9.12000E+02  2.08436E+03  
  9.13000E+02  2.26201E+03  
  9.14000E+02  2.21506E+03  
  9.15000E+02  1.97474E+03  
  9.16000E+02  1.66257E+03  
  9.17000E+02  1.37308E+03  
  9.18000E+02  1.14069E+03  
  9.19000E+02  9.65086E+02  
  9.20000E+02  8.35058E+02  
  9.21000E+02  7.38942E+02  
  9.22000E+02  6.67490E+02  
  9.23000E+02  6.13988E+02  
  9.24000E+02  5.73714E+02  
  9.25000E+02  5.43375E+02  
  9.26000E+02  5.20672E+02  
  9.27000E+02  5.04003E+02  
  9.28000E+02  4.92260E+02  
  9.29000E+02  4.84691E+02  
  9.30000E+02  4.80820E+02  
  9.31000E+02  4.80394E+02  
  9.32000E+02  4.83357E+02  
  9.33000E+02  4.89851E+02  
  9.34000E+02  5.00228E+02  
  9.35000E+02  5.15099E+02  
  9.36000E+02  5.35409E+02  
  9.37000E+02  5.62557E+02  
  9.38000E+02  5.98582E+02  
  9.39000E+02  6.46440E+02  
  9.40000E+02  7.10376E+02  
  9.41000E+02  7.96376E+02  
  9.42000E+02  9.12408E+02  
  9.43000E+02  1.06752E+03  
  9.44000E+02  1.26713E+03  
  9.45000E+02  1.49948E+03  
  9.46000E+02  1.71358E+03  
  9.47000E+02  1.81878E+03  
  9.48000E+02  1.75393E+03  
  9.49000E+02  1.55854E+03  
  9.50000E+02  1.32503E+03  
  9.51000E+02  1.11615E+03  
  9.52000E+02  9.51127E+02  
  9.53000E+02  8.27006E+02  
  9.54000E+02  7.34914E+02  
  9.55000E+02  6.66404E+02  
  9.56000E+02  6.14956E+02  
  9.57000E+02  5.75873E+02  
  9.58000E+02  5.45847E+02  
  9.59000E+02  5.22553E+02  
  9.60000E+02  5.04343E+02  
  9.61000E+02  4.90036E+02  
  9.62000E+02  4.78778E+02  
  9.63000E+02  4.69943E+02  
  9.64000E+02  4.63069E+02  
  9.65000E+02  4.57815E+02  
  9.66000E+02  4.53931E+02  
  9.67000E+02  4.51238E+02  
  9.68000E+02  4.49620E+02  
  9.69000E+02  4.49015E+02  
  9.70000E+02  4.49418E+02  
  9.71000E+02  4.50874E+02  
  9.72000E+02  4.53461E+02  
  9.73000E+02  4.57219E+02  
  9.74000E+02  4.61934E+02  
  9.75000E+02  4.66831E+02  
  9.76000E+02  4.70585E+02  
  9.77000E+02  4.72240E+02  
  9.78000E+02  4.72150E+02  
  9.79000E+02  4.71543E+02  
  9.80000E+02  4.71493E+02  
  9.81000E+02  4.72487E+02  
  9.82000E+02  4.74601E+02  
  9.83000E+02  4.77761E+02  
  9.84000E+02  4.81891E+02  
  9.85000E+02  4.86957E+02  
  9.86000E+02  4.92981E+02  
  9.87000E+02  5.00037E+02  
  9.88000E+02  5.08264E+02  
  9.89000E+02  5.17869E+02  
  9.90000E+02  5.29154E+02  
  9.91000E+02  5.42539E+02  
  9.92000E+02  5.58622E+02  
  9.93000E+02  5.78242E+02  
  9.94000E+02  6.02594E+02  
  9.95000E+02  6.33370E+02  
  9.96000E+02  6.72920E+02  
  9.97000E+02  7.24313E+02  
  9.98000E+02  7.90872E+02  
  9.99000E+02  8.74098E+02  
  1.00000E+03  9.68181E+02  
  1.00100E+03  1.05223E+03  
  1.00200E+03  1.09326E+03  
  1.00300E+03  1.07377E+03  
  1.00400E+03  1.01249E+03  
  1.00500E+03  9.42794E+02  
  1.00600E+03  8.85669E+02  
  1.00700E+03  8.47223E+02  
  1.00800E+03  8.26581E+02  
  1.00900E+03  8.21330E+02  
  1.01000E+03  8.29616E+02  
  1.01100E+03  8.50706E+02  
  1.01200E+03  8.85100E+02  
  1.01300E+03  9.34630E+02  
  1.01400E+03  1.00271E+03  
  1.01500E+03  1.09475E+03  
  1.01600E+03  1.21883E+03  
  1.01700E+03  1.38634E+03  
  1.01800E+03  1.61181E+03  
  1.01900E+03  1.90933E+03  
  1.02000E+03  2.27903E+03  
  1.02100E+03  2.67598E+03  
  1.02200E+03  2.97803E+03  
  1.02300E+03  3.03371E+03  
  1.02400E+03  2.81272E+03  
  1.02500E+03  2.44344E+03  
  1.02600E+03  2.07007E+03  
  1.02700E+03  1.76177E+03  
  1.02800E+03  1.52951E+03  
  1.02900E+03  1.36216E+03  
  1.03000E+03  1.24540E+03  
  1.03100E+03  1.16777E+03  
  1.03200E+03  1.12166E+03  
  1.03300E+03  1.10287E+03  
  1.03400E+03  1.10981E+03  
  1.03500E+03  1.14195E+03  
  1.03600E+03  1.19619E+03  
  1.03700E+03  1.25985E+03  
  1.03800E+03  1.30535E+03  
  1.03900E+03  1.30415E+03  
  1.04000E+03  1.25679E+03  
  1.04100E+03  1.19255E+03  
  1.04200E+03  1.13939E+03  
  1.04300E+03  1.11045E+03  
  1.04400E+03  1.10911E+03  
  1.04500E+03  1.13446E+03  
  1.04600E+03  1.18096E+03  
  1.04700E+03  1.23402E+03  
  1.04800E+03  1.27129E+03  
  1.04900E+03  1.27946E+03  
  1.05000E+03  1.26463E+03  
  1.05100E+03  1.23399E+03  
  1.05200E+03  1.18436E+03  
  1.05300E+03  1.11745E+03  
  1.05400E+03  1.04677E+03  
  1.05500E+03  9.84875E+02  
  1.05600E+03  9.36237E+02  
  1.05700E+03  8.99981E+02  
  1.05800E+03  8.73583E+02  
  1.05900E+03  8.54596E+02  
  1.06000E+03  8.41099E+02  
  1.06100E+03  8.31686E+02  
  1.06200E+03  8.25354E+02  
  1.06300E+03  8.21383E+02  
  1.06400E+03  8.19258E+02  
  1.06500E+03  8.18599E+02  
  1.06600E+03  8.19128E+02  
  1.06700E+03  8.20634E+02  
  1.06800E+03  8.22959E+02  
  1.06900E+03  8.25978E+02  
  1.07000E+03  8.29596E+02  
  1.07100E+03  8.33739E+02  
  1.07200E+03  8.38344E+02  
  1.07300E+03  8.43366E+02  
  1.07400E+03  8.48764E+02  
  1.07500E+03  8.54507E+02  
  1.07600E+03  8.60571E+02  
  1.07700E+03  8.66933E+02  
  1.07800E+03  8.73576E+02  
  1.07900E+03  8.80488E+02  
  1.08000E+03  8.87655E+02  
  1.08100E+03  8.95069E+02  
  1.08200E+03  9.02723E+02  
  1.08300E+03  9.10610E+02  
  1.08400E+03  9.18725E+02  
  1.08500E+03  9.27066E+02  
  1.08600E+03  9.35630E+02  
  1.08700E+03  9.44414E+02  
  1.08800E+03  9.53419E+02  
  1.08900E+03  9.62643E+02  
  1.09000E+03  9.72087E+02  
  1.09100E+03  9.81753E+02  
  1.09200E+03  9.91642E+02  
  1.09300E+03  1.00176E+03  
  1.09400E+03  1.01210E+03  
  1.09500E+03  1.02267E+03  
  1.09600E+03  1.03347E+03  
  1.09700E+03  1.04451E+03  
  1.09800E+03  1.05579E+03  
  1.09900E+03  1.06731E+03  
  1.10000E+03  1.07909E+03  
  1.10100E+03  1.09112E+03  
  1.10200E+03  1.10341E+03  
  1.10300E+03  1.11597E+03  
  1.10400E+03  1.12880E+03  
  1.10500E+03  1.14190E+03  
  1.10600E+03  1.15530E+03  
  1.10700E+03  1.16898E+03  
  1.10800E+03  1.18297E+03  
  1.10900E+03  1.19726E+03  
  1.11000E+03  1.21187E+03  
  1.11100E+03  1.22681E+03  
  1.11200E+03  1.24208E+03  
  1.11300E+03  1.25770E+03  
  1.11400E+03  1.27367E+03  
  1.11500E+03  1.29001E+03  
  1.11600E+03  1.30672E+03  
  1.11700E+03  1.32382E+03  
  1.11800E+03  1.34133E+03  
  1.11900E+03  1.35925E+03  
  1.12000E+03  1.37759E+03  
  1.12100E+03  1.39638E+03  
  1.12200E+03  1.41563E+03  
  1.12300E+03  1.43535E+03  
  1.12400E+03  1.45556E+03  
  1.12500E+03  1.47627E+03  
  1.12600E+03  1.49752E+03  
  1.12700E+03  1.51930E+03  
  1.12800E+03  1.54166E+03  
  1.12900E+03  1.56460E+03  
  1.13000E+03  1.58815E+03  
  1.13100E+03  1.61233E+03  
  1.13200E+03  1.63717E+03  
  1.13300E+03  1.66270E+03  
  1.13400E+03  1.68894E+03  
  1.13500E+03  1.71593E+03  
  1.13600E+03  1.74369E+03  
  1.13700E+03  1.77225E+03  
  1.13800E+03  1.80166E+03  
  1.13900E+03  1.83196E+03  
  1.14000E+03  1.86317E+03  
  1.14100E+03  1.89534E+03  
  1.14200E+03  1.92853E+03  
  1.14300E+03  1.96277E+03  
  1.14400E+03  1.99812E+03  
  1.14500E+03  2.03463E+03  
  1.14600E+03  2.07236E+03  
  1.14700E+03  2.11137E+03  
  1.14800E+03  2.15174E+03  
  1.14900E+03  2.19352E+03  
  1.15000E+03  2.23680E+03  
  1.15100E+03  2.28166E+03  
  1.15200E+03  2.32819E+03  
  1.15300E+03  2.37649E+03  
  1.15400E+03  2.42665E+03  
  1.15500E+03  2.47880E+03  
  1.15600E+03  2.53304E+03  
  1.15700E+03  2.58952E+03  
  1.15800E+03  2.64836E+03  
  1.15900E+03  2.70974E+03  
  1.16000E+03  2.77381E+03  
  1.16100E+03  2.84076E+03  
  1.16200E+03  2.91079E+03  
  1.16300E+03  2.98411E+03  
  1.16400E+03  3.06098E+03  
  1.16500E+03  3.14165E+03  
  1.16600E+03  3.22642E+03  
  1.16700E+03  3.31561E+03  
  1.16800E+03  3.40957E+03  
  1.16900E+03  3.50871E+03  
  1.17000E+03  3.61347E+03  
  1.17100E+03  3.72434E+03  
  1.17200E+03  3.84188E+03  
  1.17300E+03  3.96670E+03  
  1.17400E+03  4.09951E+03  
  1.17500E+03  4.24109E+03  
  1.17600E+03  4.39235E+03  
  1.17700E+03  4.55432E+03  
  1.17800E+03  4.72816E+03  
  1.17900E+03  4.91522E+03  
  1.18000E+03  5.11706E+03  
  1.18100E+03  5.33548E+03  
  1.18200E+03  5.57259E+03  
  1.18300E+03  5.83085E+03  
  1.18400E+03  6.11318E+03  
  1.18500E+03  6.42304E+03  
  1.18600E+03  6.76458E+03  
  1.18700E+03  7.14277E+03  
  1.18800E+03  7.56370E+03  
  1.18900E+03  8.03479E+03  
  1.19000E+03  8.56524E+03  
  1.19100E+03  9.16659E+03  
  1.19200E+03  9.85340E+03  
  1.19300E+03  1.06443E+04  
  1.19400E+03  1.15636E+04  
  1.19500E+03  1.26432E+04  
  1.19600E+03  1.39255E+04  
  1.19700E+03  1.54683E+04  
  1.19800E+03  1.73508E+04  
  1.19900E+03  1.96824E+04  
  1.20000E+03  2.26150E+04  
  1.20100E+03  2.63534E+04  
  1.20200E+03  3.11553E+04  
  1.20300E+03  3.72787E+04  
  1.20400E+03  4.47994E+04  
  1.20500E+03  5.32462E+04  
  1.20600E+03  6.14119E+04  
  1.20700E+03  6.82132E+04  
  1.20800E+03  7.40495E+04  
  1.20900E+03  8.02276E+04  
  1.21000E+03  8.71320E+04  
  1.21100E+03  9.41971E+04  
  1.21200E+03  1.01393E+05  
  1.21300E+03  1.09207E+05  
  1.21400E+03  1.16815E+05  
  1.21500E+03  1.21698E+05  
  1.21600E+03  1.21706E+05  
  1.21700E+03  1.17240E+05  
  1.21800E+03  1.10929E+05  
  1.21900E+03  1.04799E+05  
  1.22000E+03  9.88260E+04  
  1.22100E+03  9.25206E+04  
  1.22200E+03  8.64912E+04  
  1.22300E+03  8.14200E+04  
  1.22400E+03  7.69507E+04  
  1.22500E+03  7.27019E+04  
  1.22600E+03  6.91969E+04  
  1.22700E+03  6.70323E+04  
  1.22800E+03  6.60945E+04  
  1.22900E+03  6.59240E+04  
  1.23000E+03  6.65320E+04  
  1.23100E+03  6.85322E+04  
  1.23200E+03  7.21772E+04  
  1.23300E+03  7.65144E+04  
  1.23400E+03  7.95608E+04  
  1.23500E+03  7.93164E+04  
  1.23600E+03  7.53370E+04  
  1.23700E+03  6.92164E+04  
  1.23800E+03  6.29614E+04  
  1.23900E+03  5.77341E+04  
  1.24000E+03  5.36639E+04  
  1.24100E+03  5.01363E+04  
  1.24200E+03  4.67006E+04  
  1.24300E+03  4.36642E+04  
  1.24400E+03  4.15755E+04  
  1.24500E+03  4.05484E+04  
  1.24600E+03  4.01654E+04  
  1.24700E+03  3.99073E+04  
  1.24800E+03  3.97656E+04  
  1.24900E+03  4.02691E+04  
  1.25000E+03  4.19614E+04  
  1.25100E+03  4.49869E+04  
  1.25200E+03  4.87782E+04  
  1.25300E+03  5.18770E+04  
  1.25400E+03  5.27149E+04  
  1.25500E+03  5.12507E+04  
  1.25600E+03  4.90783E+04  
  1.25700E+03  4.77822E+04  
  1.25800E+03  4.79357E+04  
  1.25900E+03  4.90995E+04  
  1.26000E+03  5.02032E+04  
  1.26100E+03  5.03685E+04  
  1.26200E+03  4.97212E+04  
  1.26300E+03  4.92593E+04  
  1.26400E+03  4.99829E+04  
  1.26500E+03  5.22171E+04  
  1.26600E+03  5.53183E+04  
  1.26700E+03  5.77195E+04  
  1.26800E+03  5.79870E+04  
  1.26900E+03  5.63691E+04  
  1.27000E+03  5.45287E+04  
  1.27100E+03  5.39661E+04  
  1.27200E+03  5.53441E+04  
  1.27300E+03  5.85714E+04  
  1.27400E+03  6.27583E+04  
  1.27500E+03  6.62510E+04  
  1.27600E+03  6.76963E+04  
  1.27700E+03  6.75086E+04  
  1.27800E+03  6.74861E+04  
  1.27900E+03  6.92126E+04  
  1.28000E+03  7.32820E+04  
  1.28100E+03  7.91126E+04  
  1.28200E+03  8.47797E+04  
  1.28300E+03  8.78177E+04  
  1.28400E+03  8.74689E+04  
  1.28500E+03  8.54691E+04  
  1.28600E+03  8.39579E+04  
  1.28700E+03  8.38461E+04  
  1.28800E+03  8.52046E+04  
  1.28900E+03  8.81211E+04  
  1.29000E+03  9.28507E+04  
  1.29100E+03  9.96082E+04  
  1.29200E+03  1.08572E+05  
  1.29300E+03  1.20184E+05  
  1.29400E+03  1.35394E+05  
  1.29500E+03  1.54972E+05  
  1.29600E+03  1.78024E+05  
  1.29700E+03  2.01310E+05  
  1.29800E+03  2.21728E+05  
  1.29900E+03  2.40442E+05  
  1.30000E+03  2.61976E+05  
  1.30100E+03  2.89787E+05  
  1.30200E+03  3.24710E+05  
  1.30300E+03  3.64215E+05  
  1.30400E+03  4.00270E+05  
  1.30500E+03  4.20792E+05  
  1.30600E+03  4.18196E+05  
  1.30700E+03  3.96840E+05  
  1.30800E+03  3.68392E+05  
  1.30900E+03  3.41782E+05  
  1.31000E+03  3.20443E+05  
  1.31100E+03  3.03940E+05  
  1.31200E+03  2.89691E+05  
  1.31300E+03  2.76247E+05  
  1.31400E+03  2.65129E+05  
  1.31500E+03  2.59563E+05  
  1.31600E+03  2.62717E+05  
  1.31700E+03  2.76567E+05  
  1.31800E+03  3.01444E+05  
  1.31900E+03  3.35706E+05  
  1.32000E+03  3.75978E+05  
  1.32100E+03  4.17937E+05  
  1.32200E+03  4.56601E+05  
  1.32300E+03  4.89491E+05  
  1.32400E+03  5.20413E+05  
  1.32500E+03  5.54269E+05  
  1.32600E+03  5.91190E+05  
  1.32700E+03  6.30189E+05  
  1.32800E+03  6.75148E+05  
  1.32900E+03  7.33673E+05  
  1.33000E+03  8.08915E+05  
  1.33100E+03  8.90860E+05  
  1.33200E+03  9.55868E+05  
  1.33300E+03  9.80565E+05  
  1.33400E+03  9.55615E+05  
  1.33500E+03  8.82896E+05  
  1.33600E+03  7.72074E+05  
  1.33700E+03  6.43079E+05  
  1.33800E+03  5.19240E+05  
  1.33900E+03  4.14901E+05  
  1.34000E+03  3.33009E+05  
  1.34100E+03  2.70511E+05  
  1.34200E+03  2.22978E+05  
  1.34300E+03  1.86519E+05  
  1.34400E+03  1.58174E+05  
  1.34500E+03  1.35807E+05  
  1.34600E+03  1.17894E+05  
  1.34700E+03  1.03346E+05  
  1.34800E+03  9.13782E+04  
  1.34900E+03  8.14179E+04  
  1.35000E+03  7.30398E+04  
  1.35100E+03  6.59249E+04  
  1.35200E+03  5.98298E+04  
  1.35300E+03  5.45672E+04  
  1.35400E+03  4.99907E+04  
  1.35500E+03  4.59846E+04  
  1.35600E+03  4.24568E+04  
  1.35700E+03  3.93332E+04  
  1.35800E+03  3.65533E+04  
  1.35900E+03  3.40679E+04  
  1.36000E+03  3.18360E+04  
  1.36100E+03  2.98239E+04  
  1.36200E+03  2.80031E+04  
  1.36300E+03  2.63497E+04  
  1.36400E+03  2.48435E+04  
  1.36500E+03  2.34672E+04  
  1.36600E+03  2.22059E+04  
  1.36700E+03  2.10471E+04  
  1.36800E+03  1.99797E+04  
  1.36900E+03  1.89942E+04  
  1.37000E+03  1.80823E+04  
  1.37100E+03  1.72366E+04  
  1.37200E+03  1.64508E+04  
  1.37300E+03  1.57193E+04  
  1.37400E+03  1.50371E+04  
  1.37500E+03  1.43997E+04  
  1.37600E+03  1.38034E+04  
  1.37700E+03  1.32444E+04  
  1.37800E+03  1.27198E+04  
  1.37900E+03  1.22268E+04  
  1.38000E+03  1.17627E+04  
  1.38100E+03  1.13254E+04  
  1.38200E+03  1.09127E+04  
  1.38300E+03  1.05229E+04  
  1.38400E+03  1.01542E+04  
  1.38500E+03  9.80509E+03  
  1.38600E+03  9.47423E+03  
  1.38700E+03  9.16031E+03  
  1.38800E+03  8.86220E+03  
  1.38900E+03  8.57881E+03  
  1.39000E+03  8.30919E+03  
  1.39100E+03  8.05243E+03  
  1.39200E+03  7.80772E+03  
  1.39300E+03  7.57430E+03  
  1.39400E+03  7.35149E+03  
  1.39500E+03  7.13862E+03  
  1.39600E+03  6.93512E+03  
  1.39700E+03  6.74042E+03  
  1.39800E+03  6.55403E+03  
  1.39900E+03  6.37546E+03  
  1.40000E+03  6.20428E+03  
  1.40100E+03  6.04008E+03  
  1.40200E+03  5.88248E+03  
  1.40300E+03  5.73112E+03  
  1.40400E+03  5.58568E+03  
  1.40500E+03  5.44584E+03  
  1.40600E+03  5.31131E+03  
  1.40700E+03  5.18183E+03  
  1.40800E+03  5.05714E+03  
  1.40900E+03  4.93701E+03  
  1.41000E+03  4.82121E+03  
  1.41100E+03  4.70953E+03  
  1.41200E+03  4.60178E+03  
  1.41300E+03  4.49777E+03  
  1.41400E+03  4.39732E+03  
  1.41500E+03  4.30028E+03  
  1.41600E+03  4.20649E+03  
  1.41700E+03  4.11581E+03  
  1.41800E+03  4.02809E+03  
  1.41900E+03  3.94321E+03  
  1.42000E+03  3.86104E+03  
  1.42100E+03  3.78147E+03  
  1.42200E+03  3.70438E+03  
  1.42300E+03  3.62968E+03  
  1.42400E+03  3.55727E+03  
  1.42500E+03  3.48704E+03  
  1.42600E+03  3.41892E+03  
  1.42700E+03  3.35282E+03  
  1.42800E+03  3.28866E+03  
  1.42900E+03  3.22635E+03  
  1.43000E+03  3.16584E+03  
  1.43100E+03  3.10705E+03  
  1.43200E+03  3.04991E+03  
  1.43300E+03  2.99437E+03  
  1.43400E+03  2.94035E+03  
  1.43500E+03  2.88782E+03  
  1.43600E+03  2.83671E+03  
  1.43700E+03  2.78697E+03  
  1.43800E+03  2.73855E+03  
  1.43900E+03  2.69141E+03  
  1.44000E+03  2.64549E+03  
  1.44100E+03  2.60077E+03  
  1.44200E+03  2.55719E+03  
  1.44300E+03  2.51471E+03  
  1.44400E+03  2.47331E+03  
  1.44500E+03  2.43293E+03  
  1.44600E+03  2.39356E+03  
  1.44700E+03  2.35515E+03  
  1.44800E+03  2.31767E+03  
  1.44900E+03  2.28110E+03  
  1.45000E+03  2.24540E+03  
  1.45100E+03  2.21055E+03  
  1.45200E+03  2.17652E+03  
  1.45300E+03  2.14328E+03  
  1.45400E+03  2.11081E+03  
  1.45500E+03  2.07908E+03  
  1.45600E+03  2.04808E+03  
  1.45700E+03  2.01777E+03  
  1.45800E+03  1.98815E+03  
  1.45900E+03  1.95918E+03  
  1.46000E+03  1.93085E+03  
  1.46100E+03  1.90314E+03  
  1.46200E+03  1.87604E+03  
  1.46300E+03  1.84951E+03  
  1.46400E+03  1.82356E+03  
  1.46500E+03  1.79816E+03  
  1.46600E+03  1.77329E+03  
  1.46700E+03  1.74894E+03  
  1.46800E+03  1.72510E+03  
  1.46900E+03  1.70175E+03  
  1.47000E+03  1.67888E+03  
  1.47100E+03  1.65647E+03  
  1.47200E+03  1.63451E+03  
  1.47300E+03  1.61300E+03  
  1.47400E+03  1.59191E+03  
  1.47500E+03  1.57124E+03  
  1.47600E+03  1.55098E+03  
  1.47700E+03  1.53111E+03  
  1.47800E+03  1.51163E+03  
  1.47900E+03  1.49252E+03  
  1.48000E+03  1.47378E+03  
  1.48100E+03  1.45539E+03  
  1.48200E+03  1.43735E+03  
  1.48300E+03  1.41965E+03  
  1.48400E+03  1.40228E+03  
  1.48500E+03  1.38523E+03  
  1.48600E+03  1.36849E+03  
  1.48700E+03  1.35206E+03  
  1.48800E+03  1.33592E+03  
  1.48900E+03  1.32008E+03  
  1.49000E+03  1.30452E+03  
  1.49100E+03  1.28924E+03  
  1.49200E+03  1.27423E+03  
  1.49300E+03  1.25948E+03  
  1.49400E+03  1.24499E+03  
  1.49500E+03  1.23075E+03  
  1.49600E+03  1.21676E+03  
  1.49700E+03  1.20301E+03  
  1.49800E+03  1.18950E+03  
  1.49900E+03  1.17621E+03  
  1.50000E+03  1.16315E+03  
  1.50100E+03  1.15030E+03  
  1.50200E+03  1.13767E+03  
  1.50300E+03  1.12525E+03  
  1.50400E+03  1.11304E+03  
  1.50500E+03  1.10102E+03  
  1.50600E+03  1.08921E+03  
  1.50700E+03  1.07758E+03  
  1.50800E+03  1.06614E+03  
  1.50900E+03  1.05488E+03  
  1.51000E+03  1.04381E+03  
  1.51100E+03  1.03291E+03  
  1.51200E+03  1.02218E+03  
  1.51300E+03  1.01162E+03  
  1.51400E+03  1.00122E+03  
  1.51500E+03  9.90984E+02  
  1.51600E+03  9.80907E+02  
  1.51700E+03  9.70985E+02  
  1.51800E+03  9.61214E+02  
  1.51900E+03  9.51592E+02  
  1.52000E+03  9.42115E+02  
  1.52100E+03  9.32780E+02  
  1.52200E+03  9.23586E+02  
  1.52300E+03  9.14528E+02  
  1.52400E+03  9.05604E+02  
  1.52500E+03  8.96811E+02  
  1.52600E+03  8.88148E+02  
  1.52700E+03  8.79610E+02  
  1.52800E+03  8.71197E+02  
  1.52900E+03  8.62905E+02  
  1.53000E+03  8.54732E+02  
  1.53100E+03  8.46676E+02  
  1.53200E+03  8.38734E+02  
  1.53300E+03  8.30905E+02  
  1.53400E+03  8.23186E+02  
  1.53500E+03  8.15575E+02  
  1.53600E+03  8.08071E+02  
  1.53700E+03  8.00670E+02  
  1.53800E+03  7.93372E+02  
  1.53900E+03  7.86174E+02  
  1.54000E+03  7.79075E+02  
  1.54100E+03  7.72072E+02  
  1.54200E+03  7.65165E+02  
  1.54300E+03  7.58350E+02  
  1.54400E+03  7.51627E+02  
  1.54500E+03  7.44994E+02  
  1.54600E+03  7.38450E+02  
  1.54700E+03  7.31992E+02  
  1.54800E+03  7.25619E+02  
  1.54900E+03  7.19330E+02  
  1.55000E+03  7.13123E+02  
  1.55100E+03  7.06997E+02  
  1.55200E+03  7.00950E+02  
  1.55300E+03  6.94981E+02  
  1.55400E+03  6.89089E+02  
  1.55500E+03  6.83272E+02  
  1.55600E+03  6.77529E+02  
  1.55700E+03  6.71859E+02  
  1.55800E+03  6.66261E+02  
  1.55900E+03  6.60732E+02  
  1.56000E+03  6.55273E+02  
  1.56100E+03  6.49882E+02  
  1.56200E+03  6.44558E+02  
  1.56300E+03  6.39300E+02  
  1.56400E+03  6.34106E+02  
  1.56500E+03  6.28976E+02  
  1.56600E+03  6.23908E+02  
  1.56700E+03  6.18902E+02  
  1.56800E+03  6.13957E+02  
  1.56900E+03  6.09071E+02  
  1.57000E+03  6.04244E+02  
  1.57100E+03  5.99474E+02  
  1.57200E+03  5.94761E+02  
  1.57300E+03  5.90104E+02  
  1.57400E+03  5.85502E+02  
  1.57500E+03  5.80954E+02  
  1.57600E+03  5.76459E+02  
  1.57700E+03  5.72017E+02  
  1.57800E+03  5.67626E+02  
  1.57900E+03  5.63286E+02  
  1.58000E+03  5.58996E+02  
  1.58100E+03  5.54755E+02  
  1.58200E+03  5.50563E+02  
  1.58300E+03  5.46418E+02  
  1.58400E+03  5.42321E+02  
  1.58500E+03  5.38269E+02  
  1.58600E+03  5.34264E+02  
  1.58700E+03  5.30303E+02  
  1.58800E+03  5.26386E+02  
  1.58900E+03  5.22513E+02  
  1.59000E+03  5.18683E+02  
  1.59100E+03  5.14896E+02  
  1.59200E+03  5.11150E+02  
  1.59300E+03  5.07445E+02  
  1.59400E+03  5.03780E+02  
  1.59500E+03  5.00155E+02  
  1.59600E+03  4.96570E+02  
  1.59700E+03  4.93023E+02  
  1.59800E+03  4.89515E+02  
  1.59900E+03  4.86044E+02  
  1.60000E+03  4.82610E+02  
  1.60100E+03  4.79213E+02  
  1.60200E+03  4.75851E+02  
  1.60300E+03  4.72526E+02  
  1.60400E+03  4.69235E+02  
  1.60500E+03  4.65978E+02  
  1.60600E+03  4.62756E+02  
  1.60700E+03  4.59568E+02  
  1.60800E+03  4.56412E+02  
  1.60900E+03  4.53289E+02  
  1.61000E+03  4.50198E+02  
  1.61100E+03  4.47139E+02  
  1.61200E+03  4.44111E+02  
  1.61300E+03  4.41114E+02  
  1.61400E+03  4.38148E+02  
  1.61500E+03  4.35212E+02  
  1.61600E+03  4.32305E+02  
  1.61700E+03  4.29427E+02  
  1.61800E+03  4.26579E+02  
  1.61900E+03  4.23758E+02  
  1.62000E+03  4.20966E+02  
  1.62100E+03  4.18202E+02  
  1.62200E+03  4.15464E+02  
  1.62300E+03  4.12754E+02  
  1.62400E+03  4.10071E+02  
  1.62500E+03  4.07413E+02  
  1.62600E+03  4.04782E+02  
  1.62700E+03  4.02176E+02  
  1.62800E+03  3.99596E+02  
  1.62900E+03  3.97040E+02  
  1.63000E+03  3.94509E+02  
  1.63100E+03  3.92002E+02  
  1.63200E+03  3.89520E+02  
  1.63300E+03  3.87060E+02  
  1.63400E+03  3.84625E+02  
  1.63500E+03  3.82212E+02  
  1.63600E+03  3.79822E+02  
  1.63700E+03  3.77455E+02  
  1.63800E+03  3.75110E+02  
  1.63900E+03  3.72786E+02  
  1.64000E+03  3.70485E+02  
  1.64100E+03  3.68205E+02  
  1.64200E+03  3.65946E+02  
  1.64300E+03  3.63707E+02  
  1.64400E+03  3.61490E+02  
  1.64500E+03  3.59292E+02  
  1.64600E+03  3.57115E+02  
  1.64700E+03  3.54958E+02  
  1.64800E+03  3.52820E+02  
  1.64900E+03  3.50702E+02  
  1.65000E+03  3.48603E+02  
  1.65100E+03  3.46522E+02  
  1.65200E+03  3.44461E+02  
  1.65300E+03  3.42418E+02  
  1.65400E+03  3.40393E+02  
  1.65500E+03  3.38386E+02  
  1.65600E+03  3.36397E+02  
  1.65700E+03  3.34425E+02  
  1.65800E+03  3.32471E+02  
  1.65900E+03  3.30534E+02  
  1.66000E+03  3.28614E+02  
  1.66100E+03  3.26711E+02  
  1.66200E+03  3.24824E+02  
  1.66300E+03  3.22954E+02  
  1.66400E+03  3.21100E+02  
  1.66500E+03  3.19262E+02  
  1.66600E+03  3.17440E+02  
  1.66700E+03  3.15633E+02  
  1.66800E+03  3.13842E+02  
  1.66900E+03  3.12067E+02  
  1.67000E+03  3.10306E+02  
  1.67100E+03  3.08560E+02  
  1.67200E+03  3.06829E+02  
  1.67300E+03  3.05113E+02  
  1.67400E+03  3.03411E+02  
  1.67500E+03  3.01723E+02  
  1.67600E+03  3.00050E+02  
  1.67700E+03  2.98390E+02  
  1.67800E+03  2.96745E+02  
  1.67900E+03  2.95113E+02  
  1.68000E+03  2.93494E+02  
  1.68100E+03  2.91889E+02  
  1.68200E+03  2.90297E+02  
  1.68300E+03  2.88718E+02  
  1.68400E+03  2.87152E+02  
  1.68500E+03  2.85599E+02  
  1.68600E+03  2.84058E+02  
  1.68700E+03  2.82530E+02  
  1.68800E+03  2.81014E+02  
  1.68900E+03  2.79511E+02  
  1.69000E+03  2.78019E+02  
  1.69100E+03  2.76540E+02  
  1.69200E+03  2.75072E+02  
  1.69300E+03  2.73616E+02  
  1.69400E+03  2.72172E+02  
  1.69500E+03  2.70739E+02  
  1.69600E+03  2.69317E+02  
  1.69700E+03  2.67907E+02  
  1.69800E+03  2.66508E+02  
  1.69900E+03  2.65120E+02  
  1.70000E+03  2.63742E+02  
  1.70100E+03  2.62376E+02  
  1.70200E+03  2.61020E+02  
  1.70300E+03  2.59675E+02  
  1.70400E+03  2.58340E+02  
  1.70500E+03  2.57015E+02  
  1.70600E+03  2.55701E+02  
  1.70700E+03  2.54396E+02  
  1.70800E+03  2.53102E+02  
  1.70900E+03  2.51818E+02  
  1.71000E+03  2.50543E+02  
  1.71100E+03  2.49278E+02  
  1.71200E+03  2.48023E+02  
  1.71300E+03  2.46777E+02  
  1.71400E+03  2.45541E+02  
  1.71500E+03  2.44313E+02  
  1.71600E+03  2.43096E+02  
  1.71700E+03  2.41887E+02  
  1.71800E+03  2.40687E+02  
  1.71900E+03  2.39496E+02  
  1.72000E+03  2.38315E+02  
  1.72100E+03  2.37141E+02  
  1.72200E+03  2.35977E+02  
  1.72300E+03  2.34821E+02  
  1.72400E+03  2.33674E+02  
  1.72500E+03  2.32535E+02  
  1.72600E+03  2.31404E+02  
  1.72700E+03  2.30282E+02  
  1.72800E+03  2.29168E+02  
  1.72900E+03  2.28062E+02  
  1.73000E+03  2.26964E+02  
  1.73100E+03  2.25874E+02  
  1.73200E+03  2.24792E+02  
  1.73300E+03  2.23717E+02  
  1.73400E+03  2.22651E+02  
  1.73500E+03  2.21592E+02  
  1.73600E+03  2.20540E+02  
  1.73700E+03  2.19496E+02  
  1.73800E+03  2.18460E+02  
  1.73900E+03  2.17431E+02  
