# Supplementary material for: Quantifying hexagonal stacking in diamond
Source: Sci Rep. 2019 Jul 17;9:10334. doi: 10.1038/s41598-019-46556-3 (PMC6637244; doi:10.1038/s41598-019-46556-3)
Supplement: Supplementary file 2 — Supplementary Dataset 1 [file 41598_2019_46556_MOESM2_ESM.zip › diamond_3.txt]

  0.00000E+00  2.66992E+01  
  1.00000E+00  2.67418E+01  
  2.00000E+00  2.67844E+01  
  3.00000E+00  2.68273E+01  
  4.00000E+00  2.68703E+01  
  5.00000E+00  2.69135E+01  
  6.00000E+00  2.69569E+01  
  7.00000E+00  2.70005E+01  
  8.00000E+00  2.70444E+01  
  9.00000E+00  2.70884E+01  
  1.00000E+01  2.71326E+01  
  1.10000E+01  2.71771E+01  
  1.20000E+01  2.72219E+01  
  1.30000E+01  2.72670E+01  
  1.40000E+01  2.73123E+01  
  1.50000E+01  2.73580E+01  
  1.60000E+01  2.74041E+01  
  1.70000E+01  2.74506E+01  
  1.80000E+01  2.74975E+01  
  1.90000E+01  2.75450E+01  
  2.00000E+01  2.75931E+01  
  2.10000E+01  2.76419E+01  
  2.20000E+01  2.76915E+01  
  2.30000E+01  2.77421E+01  
  2.40000E+01  2.77939E+01  
  2.50000E+01  2.78472E+01  
  2.60000E+01  2.79023E+01  
  2.70000E+01  2.79599E+01  
  2.80000E+01  2.80206E+01  
  2.90000E+01  2.80854E+01  
  3.00000E+01  2.81556E+01  
  3.10000E+01  2.82330E+01  
  3.20000E+01  2.83192E+01  
  3.30000E+01  2.84152E+01  
  3.40000E+01  2.85203E+01  
  3.50000E+01  2.86332E+01  
  3.60000E+01  2.87538E+01  
  3.70000E+01  2.88797E+01  
  3.80000E+01  2.90017E+01  
  3.90000E+01  2.91068E+01  
  4.00000E+01  2.91761E+01  
  4.10000E+01  2.91920E+01  
  4.20000E+01  2.91606E+01  
  4.30000E+01  2.91115E+01  
  4.40000E+01  2.90709E+01  
  4.50000E+01  2.90490E+01  
  4.60000E+01  2.90459E+01  
  4.70000E+01  2.90582E+01  
  4.80000E+01  2.90825E+01  
  4.90000E+01  2.91159E+01  
  5.00000E+01  2.91566E+01  
  5.10000E+01  2.92035E+01  
  5.20000E+01  2.92559E+01  
  5.30000E+01  2.93137E+01  
  5.40000E+01  2.93773E+01  
  5.50000E+01  2.94473E+01  
  5.60000E+01  2.95251E+01  
  5.70000E+01  2.96127E+01  
  5.80000E+01  2.97118E+01  
  5.90000E+01  2.98235E+01  
  6.00000E+01  2.99447E+01  
  6.10000E+01  3.00656E+01  
  6.20000E+01  3.01698E+01  
  6.30000E+01  3.02436E+01  
  6.40000E+01  3.02907E+01  
  6.50000E+01  3.03311E+01  
  6.60000E+01  3.03833E+01  
  6.70000E+01  3.04565E+01  
  6.80000E+01  3.05544E+01  
  6.90000E+01  3.06794E+01  
  7.00000E+01  3.08353E+01  
  7.10000E+01  3.10289E+01  
  7.20000E+01  3.12711E+01  
  7.30000E+01  3.15778E+01  
  7.40000E+01  3.19724E+01  
  7.50000E+01  3.24863E+01  
  7.60000E+01  3.31564E+01  
  7.70000E+01  3.40083E+01  
  7.80000E+01  3.50070E+01  
  7.90000E+01  3.59680E+01  
  8.00000E+01  3.65347E+01  
  8.10000E+01  3.64209E+01  
  8.20000E+01  3.57309E+01  
  8.30000E+01  3.48337E+01  
  8.40000E+01  3.40127E+01  
  8.50000E+01  3.33682E+01  
  8.60000E+01  3.28966E+01  
  8.70000E+01  3.25630E+01  
  8.80000E+01  3.23320E+01  
  8.90000E+01  3.21758E+01  
  9.00000E+01  3.20744E+01  
  9.10000E+01  3.20137E+01  
  9.20000E+01  3.19839E+01  
  9.30000E+01  3.19783E+01  
  9.40000E+01  3.19921E+01  
  9.50000E+01  3.20221E+01  
  9.60000E+01  3.20661E+01  
  9.70000E+01  3.21229E+01  
  9.80000E+01  3.21916E+01  
  9.90000E+01  3.22721E+01  
  1.00000E+02  3.23648E+01  
  1.01000E+02  3.24706E+01  
  1.02000E+02  3.25910E+01  
  1.03000E+02  3.27281E+01  
  1.04000E+02  3.28848E+01  
  1.05000E+02  3.30653E+01  
  1.06000E+02  3.32751E+01  
  1.07000E+02  3.35219E+01  
  1.08000E+02  3.38162E+01  
  1.09000E+02  3.41725E+01  
  1.10000E+02  3.46114E+01  
  1.11000E+02  3.51619E+01  
  1.12000E+02  3.58654E+01  
  1.13000E+02  3.67800E+01  
  1.14000E+02  3.79833E+01  
  1.15000E+02  3.95664E+01  
  1.16000E+02  4.15948E+01  
  1.17000E+02  4.39916E+01  
  1.18000E+02  4.63322E+01  
  1.19000E+02  4.77914E+01  
  1.20000E+02  4.76900E+01  
  1.21000E+02  4.62165E+01  
  1.22000E+02  4.42073E+01  
  1.23000E+02  4.23802E+01  
  1.24000E+02  4.10327E+01  
  1.25000E+02  4.01567E+01  
  1.26000E+02  3.95762E+01  
  1.27000E+02  3.90447E+01  
  1.28000E+02  3.84041E+01  
  1.29000E+02  3.76933E+01  
  1.30000E+02  3.70362E+01  
  1.31000E+02  3.65055E+01  
  1.32000E+02  3.61094E+01  
  1.33000E+02  3.58276E+01  
  1.34000E+02  3.56358E+01  
  1.35000E+02  3.55137E+01  
  1.36000E+02  3.54462E+01  
  1.37000E+02  3.54230E+01  
  1.38000E+02  3.54372E+01  
  1.39000E+02  3.54844E+01  
  1.40000E+02  3.55625E+01  
  1.41000E+02  3.56711E+01  
  1.42000E+02  3.58115E+01  
  1.43000E+02  3.59867E+01  
  1.44000E+02  3.62017E+01  
  1.45000E+02  3.64641E+01  
  1.46000E+02  3.67844E+01  
  1.47000E+02  3.71781E+01  
  1.48000E+02  3.76666E+01  
  1.49000E+02  3.82807E+01  
  1.50000E+02  3.90638E+01  
  1.51000E+02  4.00781E+01  
  1.52000E+02  4.14100E+01  
  1.53000E+02  4.31729E+01  
  1.54000E+02  4.54919E+01  
  1.55000E+02  4.84351E+01  
  1.56000E+02  5.18401E+01  
  1.57000E+02  5.50828E+01  
  1.58000E+02  5.71100E+01  
  1.59000E+02  5.70285E+01  
  1.60000E+02  5.48679E+01  
  1.61000E+02  5.16267E+01  
  1.62000E+02  4.83945E+01  
  1.63000E+02  4.57147E+01  
  1.64000E+02  4.36735E+01  
  1.65000E+02  4.21718E+01  
  1.66000E+02  4.10798E+01  
  1.67000E+02  4.02884E+01  
  1.68000E+02  3.97167E+01  
  1.69000E+02  3.93075E+01  
  1.70000E+02  3.90209E+01  
  1.71000E+02  3.88294E+01  
  1.72000E+02  3.87138E+01  
  1.73000E+02  3.86612E+01  
  1.74000E+02  3.86631E+01  
  1.75000E+02  3.87145E+01  
  1.76000E+02  3.88131E+01  
  1.77000E+02  3.89593E+01  
  1.78000E+02  3.91561E+01  
  1.79000E+02  3.94092E+01  
  1.80000E+02  3.97278E+01  
  1.81000E+02  4.01255E+01  
  1.82000E+02  4.06221E+01  
  1.83000E+02  4.12452E+01  
  1.84000E+02  4.20338E+01  
  1.85000E+02  4.30402E+01  
  1.86000E+02  4.43300E+01  
  1.87000E+02  4.59691E+01  
  1.88000E+02  4.79865E+01  
  1.89000E+02  5.03242E+01  
  1.90000E+02  5.28789E+01  
  1.91000E+02  5.57212E+01  
  1.92000E+02  5.91972E+01  
  1.93000E+02  6.35659E+01  
  1.94000E+02  6.83802E+01  
  1.95000E+02  7.20759E+01  
  1.96000E+02  7.26513E+01  
  1.97000E+02  6.95811E+01  
  1.98000E+02  6.44203E+01  
  1.99000E+02  5.90993E+01  
  2.00000E+02  5.46220E+01  
  2.01000E+02  5.11774E+01  
  2.02000E+02  4.86172E+01  
  2.03000E+02  4.67304E+01  
  2.04000E+02  4.53364E+01  
  2.05000E+02  4.43001E+01  
  2.06000E+02  4.35256E+01  
  2.07000E+02  4.29455E+01  
  2.08000E+02  4.25125E+01  
  2.09000E+02  4.21931E+01  
  2.10000E+02  4.19637E+01  
  2.11000E+02  4.18076E+01  
  2.12000E+02  4.17127E+01  
  2.13000E+02  4.16712E+01  
  2.14000E+02  4.16778E+01  
  2.15000E+02  4.17299E+01  
  2.16000E+02  4.18272E+01  
  2.17000E+02  4.19717E+01  
  2.18000E+02  4.21681E+01  
  2.19000E+02  4.24242E+01  
  2.20000E+02  4.27521E+01  
  2.21000E+02  4.31695E+01  
  2.22000E+02  4.37023E+01  
  2.23000E+02  4.43879E+01  
  2.24000E+02  4.52800E+01  
  2.25000E+02  4.64536E+01  
  2.26000E+02  4.80069E+01  
  2.27000E+02  5.00456E+01  
  2.28000E+02  5.26149E+01  
  2.29000E+02  5.55200E+01  
  2.30000E+02  5.80815E+01  
  2.31000E+02  5.92603E+01  
  2.32000E+02  5.85393E+01  
  2.33000E+02  5.64707E+01  
  2.34000E+02  5.39969E+01  
  2.35000E+02  5.17573E+01  
  2.36000E+02  5.00015E+01  
  2.37000E+02  4.87407E+01  
  2.38000E+02  4.78967E+01  
  2.39000E+02  4.73828E+01  
  2.40000E+02  4.71324E+01  
  2.41000E+02  4.71033E+01  
  2.42000E+02  4.72754E+01  
  2.43000E+02  4.76493E+01  
  2.44000E+02  4.82449E+01  
  2.45000E+02  4.91011E+01  
  2.46000E+02  5.02684E+01  
  2.47000E+02  5.17812E+01  
  2.48000E+02  5.35762E+01  
  2.49000E+02  5.53604E+01  
  2.50000E+02  5.66040E+01  
  2.51000E+02  5.69471E+01  
  2.52000E+02  5.66311E+01  
  2.53000E+02  5.62372E+01  
  2.54000E+02  5.62018E+01  
  2.55000E+02  5.67206E+01  
  2.56000E+02  5.78748E+01  
  2.57000E+02  5.97420E+01  
  2.58000E+02  6.24555E+01  
  2.59000E+02  6.62376E+01  
  2.60000E+02  7.14280E+01  
  2.61000E+02  7.84984E+01  
  2.62000E+02  8.80042E+01  
  2.63000E+02  1.00319E+02  
  2.64000E+02  1.14858E+02  
  2.65000E+02  1.28764E+02  
  2.66000E+02  1.36663E+02  
  2.67000E+02  1.34337E+02  
  2.68000E+02  1.23226E+02  
  2.69000E+02  1.08695E+02  
  2.70000E+02  9.50973E+01  
  2.71000E+02  8.41242E+01  
  2.72000E+02  7.58123E+01  
  2.73000E+02  6.96513E+01  
  2.74000E+02  6.50953E+01  
  2.75000E+02  6.17078E+01  
  2.76000E+02  5.91709E+01  
  2.77000E+02  5.72605E+01  
  2.78000E+02  5.58201E+01  
  2.79000E+02  5.47402E+01  
  2.80000E+02  5.39443E+01  
  2.81000E+02  5.33789E+01  
  2.82000E+02  5.30076E+01  
  2.83000E+02  5.28064E+01  
  2.84000E+02  5.27615E+01  
  2.85000E+02  5.28682E+01  
  2.86000E+02  5.31301E+01  
  2.87000E+02  5.35597E+01  
  2.88000E+02  5.41803E+01  
  2.89000E+02  5.50288E+01  
  2.90000E+02  5.61603E+01  
  2.91000E+02  5.76556E+01  
  2.92000E+02  5.96315E+01  
  2.93000E+02  6.22556E+01  
  2.94000E+02  6.57613E+01  
  2.95000E+02  7.04520E+01  
  2.96000E+02  7.66496E+01  
  2.97000E+02  8.44794E+01  
  2.98000E+02  9.33315E+01  
  2.99000E+02  1.01151E+02  
  3.00000E+02  1.04782E+02  
  3.01000E+02  1.02580E+02  
  3.02000E+02  9.64143E+01  
  3.03000E+02  8.96279E+01  
  3.04000E+02  8.43808E+01  
  3.05000E+02  8.14125E+01  
  3.06000E+02  8.08090E+01  
  3.07000E+02  8.24703E+01  
  3.08000E+02  8.60792E+01  
  3.09000E+02  9.06323E+01  
  3.10000E+02  9.39589E+01  
  3.11000E+02  9.35791E+01  
  3.12000E+02  8.90699E+01  
  3.13000E+02  8.24700E+01  
  3.14000E+02  7.59947E+01  
  3.15000E+02  7.06758E+01  
  3.16000E+02  6.66485E+01  
  3.17000E+02  6.37124E+01  
  3.18000E+02  6.16222E+01  
  3.19000E+02  6.01794E+01  
  3.20000E+02  5.92458E+01  
  3.21000E+02  5.87357E+01  
  3.22000E+02  5.86070E+01  
  3.23000E+02  5.88562E+01  
  3.24000E+02  5.95175E+01  
  3.25000E+02  6.06658E+01  
  3.26000E+02  6.24165E+01  
  3.27000E+02  6.49072E+01  
  3.28000E+02  6.82255E+01  
  3.29000E+02  7.22328E+01  
  3.30000E+02  7.63114E+01  
  3.31000E+02  7.92275E+01  
  3.32000E+02  7.95620E+01  
  3.33000E+02  7.69741E+01  
  3.34000E+02  7.27247E+01  
  3.35000E+02  6.83769E+01  
  3.36000E+02  6.47374E+01  
  3.37000E+02  6.19520E+01  
  3.38000E+02  5.98968E+01  
  3.39000E+02  5.83999E+01  
  3.40000E+02  5.73149E+01  
  3.41000E+02  5.65332E+01  
  3.42000E+02  5.59780E+01  
  3.43000E+02  5.55965E+01  
  3.44000E+02  5.53526E+01  
  3.45000E+02  5.52221E+01  
  3.46000E+02  5.51901E+01  
  3.47000E+02  5.52483E+01  
  3.48000E+02  5.53948E+01  
  3.49000E+02  5.56334E+01  
  3.50000E+02  5.59746E+01  
  3.51000E+02  5.64368E+01  
  3.52000E+02  5.70489E+01  
  3.53000E+02  5.78536E+01  
  3.54000E+02  5.89105E+01  
  3.55000E+02  6.02944E+01  
  3.56000E+02  6.20745E+01  
  3.57000E+02  6.42429E+01  
  3.58000E+02  6.65602E+01  
  3.59000E+02  6.84378E+01  
  3.60000E+02  6.92508E+01  
  3.61000E+02  6.90277E+01  
  3.62000E+02  6.84689E+01  
  3.63000E+02  6.82777E+01  
  3.64000E+02  6.88458E+01  
  3.65000E+02  7.03710E+01  
  3.66000E+02  7.30163E+01  
  3.67000E+02  7.69546E+01  
  3.68000E+02  8.22604E+01  
  3.69000E+02  8.85880E+01  
  3.70000E+02  9.46969E+01  
  3.71000E+02  9.83450E+01  
  3.72000E+02  9.75547E+01  
  3.73000E+02  9.27080E+01  
  3.74000E+02  8.62188E+01  
  3.75000E+02  8.01723E+01  
  3.76000E+02  7.53918E+01  
  3.77000E+02  7.19128E+01  
  3.78000E+02  6.95192E+01  
  3.79000E+02  6.79877E+01  
  3.80000E+02  6.71583E+01  
  3.81000E+02  6.69434E+01  
  3.82000E+02  6.73171E+01  
  3.83000E+02  6.82936E+01  
  3.84000E+02  6.98694E+01  
  3.85000E+02  7.18956E+01  
  3.86000E+02  7.39112E+01  
  3.87000E+02  7.51941E+01  
  3.88000E+02  7.51972E+01  
  3.89000E+02  7.39118E+01  
  3.90000E+02  7.18473E+01  
  3.91000E+02  6.96890E+01  
  3.92000E+02  6.78820E+01  
  3.93000E+02  6.65541E+01  
  3.94000E+02  6.56653E+01  
  3.95000E+02  6.51333E+01  
  3.96000E+02  6.48844E+01  
  3.97000E+02  6.48654E+01  
  3.98000E+02  6.50432E+01  
  3.99000E+02  6.54016E+01  
  4.00000E+02  6.59383E+01  
  4.01000E+02  6.66641E+01  
  4.02000E+02  6.76042E+01  
  4.03000E+02  6.88001E+01  
  4.04000E+02  7.03148E+01  
  4.05000E+02  7.22404E+01  
  4.06000E+02  7.47080E+01  
  4.07000E+02  7.78969E+01  
  4.08000E+02  8.20323E+01  
  4.09000E+02  8.73401E+01  
  4.10000E+02  9.39146E+01  
  4.11000E+02  1.01522E+02  
  4.12000E+02  1.09500E+02  
  4.13000E+02  1.16618E+02  
  4.14000E+02  1.20770E+02  
  4.15000E+02  1.20125E+02  
  4.16000E+02  1.15497E+02  
  4.17000E+02  1.09747E+02  
  4.18000E+02  1.05165E+02  
  4.19000E+02  1.02669E+02  
  4.20000E+02  1.02417E+02  
  4.21000E+02  1.04405E+02  
  4.22000E+02  1.08753E+02  
  4.23000E+02  1.15814E+02  
  4.24000E+02  1.26233E+02  
  4.25000E+02  1.40970E+02  
  4.26000E+02  1.61147E+02  
  4.27000E+02  1.87382E+02  
  4.28000E+02  2.17927E+02  
  4.29000E+02  2.45711E+02  
  4.30000E+02  2.58587E+02  
  4.31000E+02  2.48962E+02  
  4.32000E+02  2.22792E+02  
  4.33000E+02  1.92388E+02  
  4.34000E+02  1.65658E+02  
  4.35000E+02  1.44735E+02  
  4.36000E+02  1.28906E+02  
  4.37000E+02  1.16795E+02  
  4.38000E+02  1.07296E+02  
  4.39000E+02  9.97693E+01  
  4.40000E+02  9.38466E+01  
  4.41000E+02  8.92245E+01  
  4.42000E+02  8.56243E+01  
  4.43000E+02  8.28118E+01  
  4.44000E+02  8.06061E+01  
  4.45000E+02  7.88730E+01  
  4.46000E+02  7.75150E+01  
  4.47000E+02  7.64620E+01  
  4.48000E+02  7.56647E+01  
  4.49000E+02  7.50902E+01  
  4.50000E+02  7.47190E+01  
  4.51000E+02  7.45443E+01  
  4.52000E+02  7.45695E+01  
  4.53000E+02  7.48040E+01  
  4.54000E+02  7.52471E+01  
  4.55000E+02  7.58542E+01  
  4.56000E+02  7.65015E+01  
  4.57000E+02  7.70161E+01  
  4.58000E+02  7.72766E+01  
  4.59000E+02  7.72789E+01  
  4.60000E+02  7.71533E+01  
  4.61000E+02  7.70958E+01  
  4.62000E+02  7.72477E+01  
  4.63000E+02  7.76702E+01  
  4.64000E+02  7.83868E+01  
  4.65000E+02  7.94213E+01  
  4.66000E+02  8.08172E+01  
  4.67000E+02  8.26494E+01  
  4.68000E+02  8.50341E+01  
  4.69000E+02  8.81414E+01  
  4.70000E+02  9.22043E+01  
  4.71000E+02  9.75042E+01  
  4.72000E+02  1.04270E+02  
  4.73000E+02  1.12372E+02  
  4.74000E+02  1.20769E+02  
  4.75000E+02  1.27370E+02  
  4.76000E+02  1.30478E+02  
  4.77000E+02  1.30548E+02  
  4.78000E+02  1.29438E+02  
  4.79000E+02  1.28966E+02  
  4.80000E+02  1.30656E+02  
  4.81000E+02  1.35713E+02  
  4.82000E+02  1.45102E+02  
  4.83000E+02  1.59735E+02  
  4.84000E+02  1.80260E+02  
  4.85000E+02  2.05875E+02  
  4.86000E+02  2.31873E+02  
  4.87000E+02  2.48343E+02  
  4.88000E+02  2.46030E+02  
  4.89000E+02  2.26218E+02  
  4.90000E+02  1.99072E+02  
  4.91000E+02  1.73417E+02  
  4.92000E+02  1.52686E+02  
  4.93000E+02  1.36849E+02  
  4.94000E+02  1.24786E+02  
  4.95000E+02  1.15449E+02  
  4.96000E+02  1.08159E+02  
  4.97000E+02  1.02512E+02  
  4.98000E+02  9.82094E+01  
  4.99000E+02  9.49956E+01  
  5.00000E+02  9.26665E+01  
  5.01000E+02  9.10803E+01  
  5.02000E+02  9.01581E+01  
  5.03000E+02  8.98791E+01  
  5.04000E+02  9.02747E+01  
  5.05000E+02  9.14078E+01  
  5.06000E+02  9.33060E+01  
  5.07000E+02  9.57928E+01  
  5.08000E+02  9.82275E+01  
  5.09000E+02  9.94716E+01  
  5.10000E+02  9.86390E+01  
  5.11000E+02  9.60727E+01  
  5.12000E+02  9.29641E+01  
  5.13000E+02  9.02440E+01  
  5.14000E+02  8.82626E+01  
  5.15000E+02  8.70397E+01  
  5.16000E+02  8.64822E+01  
  5.17000E+02  8.64340E+01  
  5.18000E+02  8.66147E+01  
  5.19000E+02  8.66072E+01  
  5.20000E+02  8.61080E+01  
  5.21000E+02  8.52168E+01  
  5.22000E+02  8.42633E+01  
  5.23000E+02  8.34609E+01  
  5.24000E+02  8.28492E+01  
  5.25000E+02  8.24174E+01  
  5.26000E+02  8.21785E+01  
  5.27000E+02  8.21542E+01  
  5.28000E+02  8.23548E+01  
  5.29000E+02  8.27684E+01  
  5.30000E+02  8.33314E+01  
  5.31000E+02  8.38893E+01  
  5.32000E+02  8.42462E+01  
  5.33000E+02  8.43519E+01  
  5.34000E+02  8.43767E+01  
  5.35000E+02  8.45439E+01  
  5.36000E+02  8.49963E+01  
  5.37000E+02  8.57999E+01  
  5.38000E+02  8.69721E+01  
  5.39000E+02  8.84907E+01  
  5.40000E+02  9.03185E+01  
  5.41000E+02  9.23906E+01  
  5.42000E+02  9.44314E+01  
  5.43000E+02  9.58281E+01  
  5.44000E+02  9.60277E+01  
  5.45000E+02  9.51401E+01  
  5.46000E+02  9.38036E+01  
  5.47000E+02  9.25215E+01  
  5.48000E+02  9.13832E+01  
  5.49000E+02  9.03246E+01  
  5.50000E+02  8.93948E+01  
  5.51000E+02  8.86841E+01  
  5.52000E+02  8.81763E+01  
  5.53000E+02  8.77645E+01  
  5.54000E+02  8.73631E+01  
  5.55000E+02  8.69521E+01  
  5.56000E+02  8.65539E+01  
  5.57000E+02  8.61960E+01  
  5.58000E+02  8.58771E+01  
  5.59000E+02  8.55890E+01  
  5.60000E+02  8.53473E+01  
  5.61000E+02  8.51742E+01  
  5.62000E+02  8.50766E+01  
  5.63000E+02  8.50473E+01  
  5.64000E+02  8.50737E+01  
  5.65000E+02  8.51444E+01  
  5.66000E+02  8.52501E+01  
  5.67000E+02  8.53842E+01  
  5.68000E+02  8.55417E+01  
  5.69000E+02  8.57193E+01  
  5.70000E+02  8.59146E+01  
  5.71000E+02  8.61261E+01  
  5.72000E+02  8.63528E+01  
  5.73000E+02  8.65944E+01  
  5.74000E+02  8.68508E+01  
  5.75000E+02  8.71225E+01  
  5.76000E+02  8.74104E+01  
  5.77000E+02  8.77159E+01  
  5.78000E+02  8.80409E+01  
  5.79000E+02  8.83881E+01  
  5.80000E+02  8.87607E+01  
  5.81000E+02  8.91632E+01  
  5.82000E+02  8.96015E+01  
  5.83000E+02  9.00832E+01  
  5.84000E+02  9.06184E+01  
  5.85000E+02  9.12207E+01  
  5.86000E+02  9.19085E+01  
  5.87000E+02  9.27069E+01  
  5.88000E+02  9.36510E+01  
  5.89000E+02  9.47898E+01  
  5.90000E+02  9.61933E+01  
  5.91000E+02  9.79606E+01  
  5.92000E+02  1.00231E+02  
  5.93000E+02  1.03191E+02  
  5.94000E+02  1.07055E+02  
  5.95000E+02  1.11966E+02  
  5.96000E+02  1.17699E+02  
  5.97000E+02  1.23137E+02  
  5.98000E+02  1.26176E+02  
  5.99000E+02  1.25222E+02  
  6.00000E+02  1.21023E+02  
  6.01000E+02  1.15759E+02  
  6.02000E+02  1.11009E+02  
  6.03000E+02  1.07288E+02  
  6.04000E+02  1.04551E+02  
  6.05000E+02  1.02590E+02  
  6.06000E+02  1.01202E+02  
  6.07000E+02  1.00230E+02  
  6.08000E+02  9.95604E+01  
  6.09000E+02  9.91124E+01  
  6.10000E+02  9.88301E+01  
  6.11000E+02  9.86737E+01  
  6.12000E+02  9.86150E+01  
  6.13000E+02  9.86335E+01  
  6.14000E+02  9.87145E+01  
  6.15000E+02  9.88469E+01  
  6.16000E+02  9.90229E+01  
  6.17000E+02  9.92365E+01  
  6.18000E+02  9.94835E+01  
  6.19000E+02  9.97608E+01  
  6.20000E+02  1.00067E+02  
  6.21000E+02  1.00400E+02  
  6.22000E+02  1.00759E+02  
  6.23000E+02  1.01146E+02  
  6.24000E+02  1.01561E+02  
  6.25000E+02  1.02006E+02  
  6.26000E+02  1.02483E+02  
  6.27000E+02  1.02995E+02  
  6.28000E+02  1.03547E+02  
  6.29000E+02  1.04144E+02  
  6.30000E+02  1.04794E+02  
  6.31000E+02  1.05504E+02  
  6.32000E+02  1.06286E+02  
  6.33000E+02  1.07156E+02  
  6.34000E+02  1.08132E+02  
  6.35000E+02  1.09239E+02  
  6.36000E+02  1.10510E+02  
  6.37000E+02  1.11989E+02  
  6.38000E+02  1.13737E+02  
  6.39000E+02  1.15837E+02  
  6.40000E+02  1.18403E+02  
  6.41000E+02  1.21600E+02  
  6.42000E+02  1.25660E+02  
  6.43000E+02  1.30911E+02  
  6.44000E+02  1.37805E+02  
  6.45000E+02  1.46912E+02  
  6.46000E+02  1.58782E+02  
  6.47000E+02  1.73441E+02  
  6.48000E+02  1.89244E+02  
  6.49000E+02  2.01742E+02  
  6.50000E+02  2.05315E+02  
  6.51000E+02  1.98238E+02  
  6.52000E+02  1.84556E+02  
  6.53000E+02  1.69800E+02  
  6.54000E+02  1.57155E+02  
  6.55000E+02  1.47396E+02  
  6.56000E+02  1.40191E+02  
  6.57000E+02  1.34956E+02  
  6.58000E+02  1.31166E+02  
  6.59000E+02  1.28429E+02  
  6.60000E+02  1.26459E+02  
  6.61000E+02  1.25060E+02  
  6.62000E+02  1.24092E+02  
  6.63000E+02  1.23457E+02  
  6.64000E+02  1.23086E+02  
  6.65000E+02  1.22928E+02  
  6.66000E+02  1.22948E+02  
  6.67000E+02  1.23120E+02  
  6.68000E+02  1.23428E+02  
  6.69000E+02  1.23859E+02  
  6.70000E+02  1.24406E+02  
  6.71000E+02  1.25066E+02  
  6.72000E+02  1.25839E+02  
  6.73000E+02  1.26730E+02  
  6.74000E+02  1.27745E+02  
  6.75000E+02  1.28894E+02  
  6.76000E+02  1.30192E+02  
  6.77000E+02  1.31658E+02  
  6.78000E+02  1.33316E+02  
  6.79000E+02  1.35196E+02  
  6.80000E+02  1.37339E+02  
  6.81000E+02  1.39794E+02  
  6.82000E+02  1.42626E+02  
  6.83000E+02  1.45918E+02  
  6.84000E+02  1.49778E+02  
  6.85000E+02  1.54350E+02  
  6.86000E+02  1.59822E+02  
  6.87000E+02  1.66453E+02  
  6.88000E+02  1.74595E+02  
  6.89000E+02  1.84735E+02  
  6.90000E+02  1.97560E+02  
  6.91000E+02  2.14043E+02  
  6.92000E+02  2.35565E+02  
  6.93000E+02  2.64065E+02  
  6.94000E+02  3.02125E+02  
  6.95000E+02  3.52716E+02  
  6.96000E+02  4.17782E+02  
  6.97000E+02  4.94122E+02  
  6.98000E+02  5.66517E+02  
  6.99000E+02  6.07047E+02  
  7.00000E+02  5.94937E+02  
  7.01000E+02  5.38322E+02  
  7.02000E+02  4.63701E+02  
  7.03000E+02  3.92793E+02  
  7.04000E+02  3.34786E+02  
  7.05000E+02  2.90420E+02  
  7.06000E+02  2.57285E+02  
  7.07000E+02  2.32586E+02  
  7.08000E+02  2.14023E+02  
  7.09000E+02  1.99903E+02  
  7.10000E+02  1.89020E+02  
  7.11000E+02  1.80526E+02  
  7.12000E+02  1.73820E+02  
  7.13000E+02  1.68473E+02  
  7.14000E+02  1.64172E+02  
  7.15000E+02  1.60690E+02  
  7.16000E+02  1.57856E+02  
  7.17000E+02  1.55541E+02  
  7.18000E+02  1.53648E+02  
  7.19000E+02  1.52101E+02  
  7.20000E+02  1.50841E+02  
  7.21000E+02  1.49822E+02  
  7.22000E+02  1.49007E+02  
  7.23000E+02  1.48367E+02  
  7.24000E+02  1.47879E+02  
  7.25000E+02  1.47525E+02  
  7.26000E+02  1.47290E+02  
  7.27000E+02  1.47163E+02  
  7.28000E+02  1.47136E+02  
  7.29000E+02  1.47204E+02  
  7.30000E+02  1.47363E+02  
  7.31000E+02  1.47615E+02  
  7.32000E+02  1.47960E+02  
  7.33000E+02  1.48407E+02  
  7.34000E+02  1.48966E+02  
  7.35000E+02  1.49653E+02  
  7.36000E+02  1.50492E+02  
  7.37000E+02  1.51519E+02  
  7.38000E+02  1.52785E+02  
  7.39000E+02  1.54361E+02  
  7.40000E+02  1.56352E+02  
  7.41000E+02  1.58908E+02  
  7.42000E+02  1.62231E+02  
  7.43000E+02  1.66582E+02  
  7.44000E+02  1.72210E+02  
  7.45000E+02  1.79125E+02  
  7.46000E+02  1.86582E+02  
  7.47000E+02  1.92554E+02  
  7.48000E+02  1.94401E+02  
  7.49000E+02  1.91268E+02  
  7.50000E+02  1.85135E+02  
  7.51000E+02  1.78637E+02  
  7.52000E+02  1.73194E+02  
  7.53000E+02  1.69101E+02  
  7.54000E+02  1.66175E+02  
  7.55000E+02  1.64144E+02  
  7.56000E+02  1.62768E+02  
  7.57000E+02  1.61870E+02  
  7.58000E+02  1.61323E+02  
  7.59000E+02  1.61038E+02  
  7.60000E+02  1.60953E+02  
  7.61000E+02  1.61022E+02  
  7.62000E+02  1.61215E+02  
  7.63000E+02  1.61509E+02  
  7.64000E+02  1.61887E+02  
  7.65000E+02  1.62339E+02  
  7.66000E+02  1.62855E+02  
  7.67000E+02  1.63432E+02  
  7.68000E+02  1.64064E+02  
  7.69000E+02  1.64750E+02  
  7.70000E+02  1.65492E+02  
  7.71000E+02  1.66289E+02  
  7.72000E+02  1.67147E+02  
  7.73000E+02  1.68069E+02  
  7.74000E+02  1.69063E+02  
  7.75000E+02  1.70138E+02  
  7.76000E+02  1.71309E+02  
  7.77000E+02  1.72591E+02  
  7.78000E+02  1.74008E+02  
  7.79000E+02  1.75589E+02  
  7.80000E+02  1.77376E+02  
  7.81000E+02  1.79422E+02  
  7.82000E+02  1.81805E+02  
  7.83000E+02  1.84629E+02  
  7.84000E+02  1.88044E+02  
  7.85000E+02  1.92259E+02  
  7.86000E+02  1.97574E+02  
  7.87000E+02  2.04407E+02  
  7.88000E+02  2.13300E+02  
  7.89000E+02  2.24836E+02  
  7.90000E+02  2.39249E+02  
  7.91000E+02  2.55409E+02  
  7.92000E+02  2.69394E+02  
  7.93000E+02  2.75168E+02  
  7.94000E+02  2.69859E+02  
  7.95000E+02  2.57244E+02  
  7.96000E+02  2.43281E+02  
  7.97000E+02  2.31410E+02  
  7.98000E+02  2.22455E+02  
  7.99000E+02  2.16087E+02  
  8.00000E+02  2.11722E+02  
  8.01000E+02  2.08840E+02  
  8.02000E+02  2.07052E+02  
  8.03000E+02  2.06083E+02  
  8.04000E+02  2.05743E+02  
  8.05000E+02  2.05901E+02  
  8.06000E+02  2.06470E+02  
  8.07000E+02  2.07393E+02  
  8.08000E+02  2.08633E+02  
  8.09000E+02  2.10171E+02  
  8.10000E+02  2.12002E+02  
  8.11000E+02  2.14131E+02  
  8.12000E+02  2.16575E+02  
  8.13000E+02  2.19362E+02  
  8.14000E+02  2.22532E+02  
  8.15000E+02  2.26139E+02  
  8.16000E+02  2.30251E+02  
  8.17000E+02  2.34962E+02  
  8.18000E+02  2.40388E+02  
  8.19000E+02  2.46684E+02  
  8.20000E+02  2.54049E+02  
  8.21000E+02  2.62748E+02  
  8.22000E+02  2.73133E+02  
  8.23000E+02  2.85680E+02  
  8.24000E+02  3.01038E+02  
  8.25000E+02  3.20110E+02  
  8.26000E+02  3.44159E+02  
  8.27000E+02  3.74977E+02  
  8.28000E+02  4.15111E+02  
  8.29000E+02  4.68140E+02  
  8.30000E+02  5.38871E+02  
  8.31000E+02  6.32972E+02  
  8.32000E+02  7.54645E+02  
  8.33000E+02  8.99605E+02  
  8.34000E+02  1.04241E+03  
  8.35000E+02  1.13145E+03  
  8.36000E+02  1.11974E+03  
  8.37000E+02  1.01424E+03  
  8.38000E+02  8.68367E+02  
  8.39000E+02  7.29362E+02  
  8.40000E+02  6.16417E+02  
  8.41000E+02  5.30573E+02  
  8.42000E+02  4.66747E+02  
  8.43000E+02  4.19341E+02  
  8.44000E+02  3.83844E+02  
  8.45000E+02  3.56958E+02  
  8.46000E+02  3.36350E+02  
  8.47000E+02  3.20380E+02  
  8.48000E+02  3.07891E+02  
  8.49000E+02  2.98056E+02  
  8.50000E+02  2.90278E+02  
  8.51000E+02  2.84121E+02  
  8.52000E+02  2.79263E+02  
  8.53000E+02  2.75464E+02  
  8.54000E+02  2.72544E+02  
  8.55000E+02  2.70369E+02  
  8.56000E+02  2.68842E+02  
  8.57000E+02  2.67890E+02  
  8.58000E+02  2.67468E+02  
  8.59000E+02  2.67552E+02  
  8.60000E+02  2.68135E+02  
  8.61000E+02  2.69238E+02  
  8.62000E+02  2.70903E+02  
  8.63000E+02  2.73206E+02  
  8.64000E+02  2.76267E+02  
  8.65000E+02  2.80262E+02  
  8.66000E+02  2.85450E+02  
  8.67000E+02  2.92207E+02  
  8.68000E+02  3.01077E+02  
  8.69000E+02  3.12815E+02  
  8.70000E+02  3.28403E+02  
  8.71000E+02  3.48868E+02  
  8.72000E+02  3.74527E+02  
  8.73000E+02  4.03092E+02  
  8.74000E+02  4.27236E+02  
  8.75000E+02  4.36301E+02  
  8.76000E+02  4.25739E+02  
  8.77000E+02  4.02511E+02  
  8.78000E+02  3.77097E+02  
  8.79000E+02  3.55518E+02  
  8.80000E+02  3.39221E+02  
  8.81000E+02  3.27613E+02  
  8.82000E+02  3.19652E+02  
  8.83000E+02  3.14411E+02  
  8.84000E+02  3.11201E+02  
  8.85000E+02  3.09535E+02  
  8.86000E+02  3.09083E+02  
  8.87000E+02  3.09627E+02  
  8.88000E+02  3.11025E+02  
  8.89000E+02  3.13197E+02  
  8.90000E+02  3.16109E+02  
  8.91000E+02  3.19763E+02  
  8.92000E+02  3.24197E+02  
  8.93000E+02  3.29485E+02  
  8.94000E+02  3.35741E+02  
  8.95000E+02  3.43125E+02  
  8.96000E+02  3.51855E+02  
  8.97000E+02  3.62229E+02  
  8.98000E+02  3.74647E+02  
  8.99000E+02  3.89654E+02  
  9.00000E+02  4.07997E+02  
  9.01000E+02  4.30710E+02  
  9.02000E+02  4.59249E+02  
  9.03000E+02  4.95670E+02  
  9.04000E+02  5.42905E+02  
  9.05000E+02  6.05096E+02  
  9.06000E+02  6.87904E+02  
  9.07000E+02  7.98325E+02  
  9.08000E+02  9.42593E+02  
  9.09000E+02  1.11891E+03  
  9.10000E+02  1.30184E+03  
  9.11000E+02  1.42987E+03  
  9.12000E+02  1.43601E+03  
  9.13000E+02  1.31776E+03  
  9.14000E+02  1.14013E+03  
  9.15000E+02  9.66412E+02  
  9.16000E+02  8.24064E+02  
  9.17000E+02  7.15834E+02  
  9.18000E+02  6.35722E+02  
  9.19000E+02  5.76708E+02  
  9.20000E+02  5.33054E+02  
  9.21000E+02  5.00553E+02  
  9.22000E+02  4.76236E+02  
  9.23000E+02  4.58031E+02  
  9.24000E+02  4.44489E+02  
  9.25000E+02  4.34599E+02  
  9.26000E+02  4.27653E+02  
  9.27000E+02  4.23166E+02  
  9.28000E+02  4.20817E+02  
  9.29000E+02  4.20415E+02  
  9.30000E+02  4.21880E+02  
  9.31000E+02  4.25239E+02  
  9.32000E+02  4.30627E+02  
  9.33000E+02  4.38305E+02  
  9.34000E+02  4.48695E+02  
  9.35000E+02  4.62431E+02  
  9.36000E+02  4.80445E+02  
  9.37000E+02  5.04087E+02  
  9.38000E+02  5.35309E+02  
  9.39000E+02  5.76883E+02  
  9.40000E+02  6.32605E+02  
  9.41000E+02  7.07138E+02  
  9.42000E+02  8.04560E+02  
  9.43000E+02  9.23503E+02  
  9.44000E+02  1.04713E+03  
  9.45000E+02  1.13524E+03  
  9.46000E+02  1.14295E+03  
  9.47000E+02  1.06608E+03  
  9.48000E+02  9.46881E+02  
  9.49000E+02  8.28939E+02  
  9.50000E+02  7.31958E+02  
  9.51000E+02  6.58327E+02  
  9.52000E+02  6.04110E+02  
  9.53000E+02  5.64532E+02  
  9.54000E+02  5.35661E+02  
  9.55000E+02  5.14614E+02  
  9.56000E+02  4.99359E+02  
  9.57000E+02  4.88493E+02  
  9.58000E+02  4.81051E+02  
  9.59000E+02  4.76382E+02  
  9.60000E+02  4.74061E+02  
  9.61000E+02  4.73841E+02  
  9.62000E+02  4.75619E+02  
  9.63000E+02  4.79430E+02  
  9.64000E+02  4.85455E+02  
  9.65000E+02  4.94049E+02  
  9.66000E+02  5.05790E+02  
  9.67000E+02  5.21565E+02  
  9.68000E+02  5.42678E+02  
  9.69000E+02  5.70983E+02  
  9.70000E+02  6.08921E+02  
  9.71000E+02  6.59122E+02  
  9.72000E+02  7.22643E+02  
  9.73000E+02  7.94320E+02  
  9.74000E+02  8.56239E+02  
  9.75000E+02  8.80797E+02  
  9.76000E+02  8.54835E+02  
  9.77000E+02  7.95606E+02  
  9.78000E+02  7.30350E+02  
  9.79000E+02  6.74777E+02  
  9.80000E+02  6.32677E+02  
  9.81000E+02  6.02560E+02  
  9.82000E+02  5.81789E+02  
  9.83000E+02  5.68039E+02  
  9.84000E+02  5.59593E+02  
  9.85000E+02  5.55276E+02  
  9.86000E+02  5.54334E+02  
  9.87000E+02  5.56329E+02  
  9.88000E+02  5.61080E+02  
  9.89000E+02  5.68630E+02  
  9.90000E+02  5.79252E+02  
  9.91000E+02  5.93478E+02  
  9.92000E+02  6.12181E+02  
  9.93000E+02  6.36679E+02  
  9.94000E+02  6.68898E+02  
  9.95000E+02  7.11509E+02  
  9.96000E+02  7.67833E+02  
  9.97000E+02  8.40833E+02  
  9.98000E+02  9.29636E+02  
  9.99000E+02  1.02211E+03  
  1.00000E+03  1.08904E+03  
  1.00100E+03  1.09876E+03  
  1.00200E+03  1.05034E+03  
  1.00300E+03  9.74775E+02  
  1.00400E+03  9.02292E+02  
  1.00500E+03  8.46186E+02  
  1.00600E+03  8.08088E+02  
  1.00700E+03  7.85562E+02  
  1.00800E+03  7.75819E+02  
  1.00900E+03  7.76864E+02  
  1.01000E+03  7.87695E+02  
  1.01100E+03  8.08275E+02  
  1.01200E+03  8.39538E+02  
  1.01300E+03  8.83503E+02  
  1.01400E+03  9.43541E+02  
  1.01500E+03  1.02477E+03  
  1.01600E+03  1.13448E+03  
  1.01700E+03  1.28209E+03  
  1.01800E+03  1.47700E+03  
  1.01900E+03  1.72037E+03  
  1.02000E+03  1.98571E+03  
  1.02100E+03  2.19747E+03  
  1.02200E+03  2.25644E+03  
  1.02300E+03  2.13293E+03  
  1.02400E+03  1.90219E+03  
  1.02500E+03  1.66085E+03  
  1.02600E+03  1.46036E+03  
  1.02700E+03  1.31173E+03  
  1.02800E+03  1.20919E+03  
  1.02900E+03  1.14400E+03  
  1.03000E+03  1.10932E+03  
  1.03100E+03  1.10124E+03  
  1.03200E+03  1.11869E+03  
  1.03300E+03  1.16296E+03  
  1.03400E+03  1.23648E+03  
  1.03500E+03  1.33893E+03  
  1.03600E+03  1.45834E+03  
  1.03700E+03  1.56046E+03  
  1.03800E+03  1.59883E+03  
  1.03900E+03  1.55904E+03  
  1.04000E+03  1.47762E+03  
  1.04100E+03  1.40187E+03  
  1.04200E+03  1.35842E+03  
  1.04300E+03  1.35632E+03  
  1.04400E+03  1.39788E+03  
  1.04500E+03  1.48297E+03  
  1.04600E+03  1.60590E+03  
  1.04700E+03  1.74930E+03  
  1.04800E+03  1.88852E+03  
  1.04900E+03  2.00934E+03  
  1.05000E+03  2.10034E+03  
  1.05100E+03  2.12148E+03  
  1.05200E+03  2.03003E+03  
  1.05300E+03  1.84554E+03  
  1.05400E+03  1.63442E+03  
  1.05500E+03  1.44657E+03  
  1.05600E+03  1.29801E+03  
  1.05700E+03  1.18615E+03  
  1.05800E+03  1.10320E+03  
  1.05900E+03  1.04166E+03  
  1.06000E+03  9.95744E+02  
  1.06100E+03  9.61239E+02  
  1.06200E+03  9.35168E+02  
  1.06300E+03  9.15421E+02  
  1.06400E+03  9.00490E+02  
  1.06500E+03  8.89289E+02  
  1.06600E+03  8.81020E+02  
  1.06700E+03  8.75091E+02  
  1.06800E+03  8.71054E+02  
  1.06900E+03  8.68570E+02  
  1.07000E+03  8.67374E+02  
  1.07100E+03  8.67262E+02  
  1.07200E+03  8.68070E+02  
  1.07300E+03  8.69670E+02  
  1.07400E+03  8.71957E+02  
  1.07500E+03  8.74846E+02  
  1.07600E+03  8.78268E+02  
  1.07700E+03  8.82167E+02  
  1.07800E+03  8.86496E+02  
  1.07900E+03  8.91215E+02  
  1.08000E+03  8.96293E+02  
  1.08100E+03  9.01702E+02  
  1.08200E+03  9.07419E+02  
  1.08300E+03  9.13425E+02  
  1.08400E+03  9.19705E+02  
  1.08500E+03  9.26243E+02  
  1.08600E+03  9.33030E+02  
  1.08700E+03  9.40054E+02  
  1.08800E+03  9.47309E+02  
  1.08900E+03  9.54788E+02  
  1.09000E+03  9.62484E+02  
  1.09100E+03  9.70395E+02  
  1.09200E+03  9.78516E+02  
  1.09300E+03  9.86845E+02  
  1.09400E+03  9.95380E+02  
  1.09500E+03  1.00412E+03  
  1.09600E+03  1.01306E+03  
  1.09700E+03  1.02221E+03  
  1.09800E+03  1.03156E+03  
  1.09900E+03  1.04111E+03  
  1.10000E+03  1.05088E+03  
  1.10100E+03  1.06085E+03  
  1.10200E+03  1.07102E+03  
  1.10300E+03  1.08142E+03  
  1.10400E+03  1.09202E+03  
  1.10500E+03  1.10284E+03  
  1.10600E+03  1.11389E+03  
  1.10700E+03  1.12516E+03  
  1.10800E+03  1.13665E+03  
  1.10900E+03  1.14839E+03  
  1.11000E+03  1.16035E+03  
  1.11100E+03  1.17256E+03  
  1.11200E+03  1.18502E+03  
  1.11300E+03  1.19773E+03  
  1.11400E+03  1.21070E+03  
  1.11500E+03  1.22394E+03  
  1.11600E+03  1.23745E+03  
  1.11700E+03  1.25123E+03  
  1.11800E+03  1.26530E+03  
  1.11900E+03  1.27967E+03  
  1.12000E+03  1.29434E+03  
  1.12100E+03  1.30931E+03  
  1.12200E+03  1.32461E+03  
  1.12300E+03  1.34024E+03  
  1.12400E+03  1.35620E+03  
  1.12500E+03  1.37251E+03  
  1.12600E+03  1.38918E+03  
  1.12700E+03  1.40622E+03  
  1.12800E+03  1.42365E+03  
  1.12900E+03  1.44147E+03  
  1.13000E+03  1.45970E+03  
  1.13100E+03  1.47835E+03  
  1.13200E+03  1.49744E+03  
  1.13300E+03  1.51698E+03  
  1.13400E+03  1.53700E+03  
  1.13500E+03  1.55750E+03  
  1.13600E+03  1.57851E+03  
  1.13700E+03  1.60004E+03  
  1.13800E+03  1.62212E+03  
  1.13900E+03  1.64477E+03  
  1.14000E+03  1.66801E+03  
  1.14100E+03  1.69187E+03  
  1.14200E+03  1.71637E+03  
  1.14300E+03  1.74154E+03  
  1.14400E+03  1.76741E+03  
  1.14500E+03  1.79402E+03  
  1.14600E+03  1.82139E+03  
  1.14700E+03  1.84957E+03  
  1.14800E+03  1.87859E+03  
  1.14900E+03  1.90850E+03  
  1.15000E+03  1.93933E+03  
  1.15100E+03  1.97114E+03  
  1.15200E+03  2.00399E+03  
  1.15300E+03  2.03792E+03  
  1.15400E+03  2.07300E+03  
  1.15500E+03  2.10929E+03  
  1.15600E+03  2.14687E+03  
  1.15700E+03  2.18581E+03  
  1.15800E+03  2.22620E+03  
  1.15900E+03  2.26814E+03  
  1.16000E+03  2.31171E+03  
  1.16100E+03  2.35704E+03  
  1.16200E+03  2.40424E+03  
  1.16300E+03  2.45345E+03  
  1.16400E+03  2.50482E+03  
  1.16500E+03  2.55850E+03  
  1.16600E+03  2.61469E+03  
  1.16700E+03  2.67358E+03  
  1.16800E+03  2.73540E+03  
  1.16900E+03  2.80041E+03  
  1.17000E+03  2.86888E+03  
  1.17100E+03  2.94113E+03  
  1.17200E+03  3.01753E+03  
  1.17300E+03  3.09848E+03  
  1.17400E+03  3.18446E+03  
  1.17500E+03  3.27600E+03  
  1.17600E+03  3.37371E+03  
  1.17700E+03  3.47830E+03  
  1.17800E+03  3.59060E+03  
  1.17900E+03  3.71157E+03  
  1.18000E+03  3.84233E+03  
  1.18100E+03  3.98422E+03  
  1.18200E+03  4.13882E+03  
  1.18300E+03  4.30802E+03  
  1.18400E+03  4.49410E+03  
  1.18500E+03  4.69982E+03  
  1.18600E+03  4.92856E+03  
  1.18700E+03  5.18451E+03  
  1.18800E+03  5.47287E+03  
  1.18900E+03  5.80022E+03  
  1.19000E+03  6.17492E+03  
  1.19100E+03  6.60777E+03  
  1.19200E+03  7.11286E+03  
  1.19300E+03  7.70887E+03  
  1.19400E+03  8.42086E+03  
  1.19500E+03  9.28300E+03  
  1.19600E+03  1.03425E+04  
  1.19700E+03  1.16654E+04  
  1.19800E+03  1.33446E+04  
  1.19900E+03  1.55104E+04  
  1.20000E+03  1.83394E+04  
  1.20100E+03  2.20507E+04  
  1.20200E+03  2.68450E+04  
  1.20300E+03  3.27005E+04  
  1.20400E+03  3.89523E+04  
  1.20500E+03  4.40161E+04  
  1.20600E+03  4.63020E+04  
  1.20700E+03  4.60078E+04  
  1.20800E+03  4.49875E+04  
  1.20900E+03  4.47042E+04  
  1.21000E+03  4.50624E+04  
  1.21100E+03  4.48603E+04  
  1.21200E+03  4.33351E+04  
  1.21300E+03  4.11021E+04  
  1.21400E+03  3.92350E+04  
  1.21500E+03  3.82640E+04  
  1.21600E+03  3.82037E+04  
  1.21700E+03  3.86308E+04  
  1.21800E+03  3.86110E+04  
  1.21900E+03  3.72361E+04  
  1.22000E+03  3.44996E+04  
  1.22100E+03  3.12796E+04  
  1.22200E+03  2.84252E+04  
  1.22300E+03  2.62026E+04  
  1.22400E+03  2.44856E+04  
  1.22500E+03  2.31709E+04  
  1.22600E+03  2.23129E+04  
  1.22700E+03  2.19971E+04  
  1.22800E+03  2.22308E+04  
  1.22900E+03  2.29828E+04  
  1.23000E+03  2.42924E+04  
  1.23100E+03  2.62242E+04  
  1.23200E+03  2.86887E+04  
  1.23300E+03  3.12849E+04  
  1.23400E+03  3.32304E+04  
  1.23500E+03  3.38028E+04  
  1.23600E+03  3.31177E+04  
  1.23700E+03  3.20110E+04  
  1.23800E+03  3.13126E+04  
  1.23900E+03  3.14164E+04  
  1.24000E+03  3.20500E+04  
  1.24100E+03  3.23097E+04  
  1.24200E+03  3.13686E+04  
  1.24300E+03  2.93796E+04  
  1.24400E+03  2.72323E+04  
  1.24500E+03  2.56338E+04  
  1.24600E+03  2.47553E+04  
  1.24700E+03  2.43382E+04  
  1.24800E+03  2.39294E+04  
  1.24900E+03  2.32643E+04  
  1.25000E+03  2.24979E+04  
  1.25100E+03  2.19275E+04  
  1.25200E+03  2.16247E+04  
  1.25300E+03  2.13971E+04  
  1.25400E+03  2.10475E+04  
  1.25500E+03  2.06322E+04  
  1.25600E+03  2.03737E+04  
  1.25700E+03  2.04253E+04  
  1.25800E+03  2.07837E+04  
  1.25900E+03  2.13042E+04  
  1.26000E+03  2.17960E+04  
  1.26100E+03  2.22145E+04  
  1.26200E+03  2.27258E+04  
  1.26300E+03  2.35488E+04  
  1.26400E+03  2.48256E+04  
  1.26500E+03  2.65907E+04  
  1.26600E+03  2.87123E+04  
  1.26700E+03  3.07949E+04  
  1.26800E+03  3.22735E+04  
  1.26900E+03  3.28965E+04  
  1.27000E+03  3.30510E+04  
  1.27100E+03  3.33682E+04  
  1.27200E+03  3.42435E+04  
  1.27300E+03  3.57532E+04  
  1.27400E+03  3.77311E+04  
  1.27500E+03  3.99119E+04  
  1.27600E+03  4.22258E+04  
  1.27700E+03  4.49620E+04  
  1.27800E+03  4.85553E+04  
  1.27900E+03  5.33387E+04  
  1.28000E+03  5.94507E+04  
  1.28100E+03  6.67381E+04  
  1.28200E+03  7.47117E+04  
  1.28300E+03  8.30243E+04  
  1.28400E+03  9.23037E+04  
  1.28500E+03  1.04056E+05  
  1.28600E+03  1.19690E+05  
  1.28700E+03  1.39503E+05  
  1.28800E+03  1.61201E+05  
  1.28900E+03  1.78696E+05  
  1.29000E+03  1.85105E+05  
  1.29100E+03  1.79854E+05  
  1.29200E+03  1.69655E+05  
  1.29300E+03  1.61809E+05  
  1.29400E+03  1.59988E+05  
  1.29500E+03  1.64477E+05  
  1.29600E+03  1.73291E+05  
  1.29700E+03  1.83742E+05  
  1.29800E+03  1.95076E+05  
  1.29900E+03  2.09233E+05  
  1.30000E+03  2.28000E+05  
  1.30100E+03  2.50682E+05  
  1.30200E+03  2.74214E+05  
  1.30300E+03  2.92787E+05  
  1.30400E+03  2.99275E+05  
  1.30500E+03  2.91950E+05  
  1.30600E+03  2.76654E+05  
  1.30700E+03  2.61105E+05  
  1.30800E+03  2.51080E+05  
  1.30900E+03  2.49477E+05  
  1.31000E+03  2.56192E+05  
  1.31100E+03  2.69188E+05  
  1.31200E+03  2.86392E+05  
  1.31300E+03  3.05672E+05  
  1.31400E+03  3.22975E+05  
  1.31500E+03  3.35055E+05  
  1.31600E+03  3.44761E+05  
  1.31700E+03  3.59385E+05  
  1.31800E+03  3.85618E+05  
  1.31900E+03  4.27494E+05  
  1.32000E+03  4.86497E+05  
  1.32100E+03  5.62002E+05  
  1.32200E+03  6.51021E+05  
  1.32300E+03  7.48795E+05  
  1.32400E+03  8.51043E+05  
  1.32500E+03  9.54921E+05  
  1.32600E+03  1.06210E+06  
  1.32700E+03  1.18100E+06  
  1.32800E+03  1.31545E+06  
  1.32900E+03  1.45088E+06  
  1.33000E+03  1.55863E+06  
  1.33100E+03  1.60934E+06  
  1.33200E+03  1.57677E+06  
  1.33300E+03  1.45045E+06  
  1.33400E+03  1.25535E+06  
  1.33500E+03  1.03841E+06  
  1.33600E+03  8.37378E+05  
  1.33700E+03  6.69463E+05  
  1.33800E+03  5.36875E+05  
  1.33900E+03  4.34902E+05  
  1.34000E+03  3.57024E+05  
  1.34100E+03  2.97252E+05  
  1.34200E+03  2.50854E+05  
  1.34300E+03  2.14333E+05  
  1.34400E+03  1.85172E+05  
  1.34500E+03  1.61566E+05  
  1.34600E+03  1.42209E+05  
  1.34700E+03  1.26152E+05  
  1.34800E+03  1.12688E+05  
  1.34900E+03  1.01291E+05  
  1.35000E+03  9.15576E+04  
  1.35100E+03  8.31798E+04  
  1.35200E+03  7.59163E+04  
  1.35300E+03  6.95774E+04  
  1.35400E+03  6.40118E+04  
  1.35500E+03  5.90981E+04  
  1.35600E+03  5.47378E+04  
  1.35700E+03  5.08502E+04  
  1.35800E+03  4.73690E+04  
  1.35900E+03  4.42391E+04  
  1.36000E+03  4.14144E+04  
  1.36100E+03  3.88562E+04  
  1.36200E+03  3.65317E+04  
  1.36300E+03  3.44131E+04  
  1.36400E+03  3.24765E+04  
  1.36500E+03  3.07015E+04  
  1.36600E+03  2.90705E+04  
  1.36700E+03  2.75682E+04  
  1.36800E+03  2.61813E+04  
  1.36900E+03  2.48981E+04  
  1.37000E+03  2.37084E+04  
  1.37100E+03  2.26034E+04  
  1.37200E+03  2.15751E+04  
  1.37300E+03  2.06164E+04  
  1.37400E+03  1.97213E+04  
  1.37500E+03  1.88841E+04  
  1.37600E+03  1.80999E+04  
  1.37700E+03  1.73643E+04  
  1.37800E+03  1.66733E+04  
  1.37900E+03  1.60233E+04  
  1.38000E+03  1.54112E+04  
  1.38100E+03  1.48340E+04  
  1.38200E+03  1.42891E+04  
  1.38300E+03  1.37742E+04  
  1.38400E+03  1.32869E+04  
  1.38500E+03  1.28254E+04  
  1.38600E+03  1.23879E+04  
  1.38700E+03  1.19728E+04  
  1.38800E+03  1.15784E+04  
  1.38900E+03  1.12034E+04  
  1.39000E+03  1.08467E+04  
  1.39100E+03  1.05069E+04  
  1.39200E+03  1.01830E+04  
  1.39300E+03  9.87415E+03  
  1.39400E+03  9.57927E+03  
  1.39500E+03  9.29758E+03  
  1.39600E+03  9.02829E+03  
  1.39700E+03  8.77068E+03  
  1.39800E+03  8.52408E+03  
  1.39900E+03  8.28787E+03  
  1.40000E+03  8.06146E+03  
  1.40100E+03  7.84431E+03  
  1.40200E+03  7.63593E+03  
  1.40300E+03  7.43584E+03  
  1.40400E+03  7.24361E+03  
  1.40500E+03  7.05882E+03  
  1.40600E+03  6.88110E+03  
  1.40700E+03  6.71008E+03  
  1.40800E+03  6.54544E+03  
  1.40900E+03  6.38684E+03  
  1.41000E+03  6.23401E+03  
  1.41100E+03  6.08666E+03  
  1.41200E+03  5.94453E+03  
  1.41300E+03  5.80738E+03  
  1.41400E+03  5.67497E+03  
  1.41500E+03  5.54708E+03  
  1.41600E+03  5.42352E+03  
  1.41700E+03  5.30408E+03  
  1.41800E+03  5.18859E+03  
  1.41900E+03  5.07687E+03  
  1.42000E+03  4.96875E+03  
  1.42100E+03  4.86409E+03  
  1.42200E+03  4.76273E+03  
  1.42300E+03  4.66454E+03  
  1.42400E+03  4.56939E+03  
  1.42500E+03  4.47715E+03  
  1.42600E+03  4.38770E+03  
  1.42700E+03  4.30093E+03  
  1.42800E+03  4.21673E+03  
  1.42900E+03  4.13501E+03  
  1.43000E+03  4.05566E+03  
  1.43100E+03  3.97859E+03  
  1.43200E+03  3.90372E+03  
  1.43300E+03  3.83097E+03  
  1.43400E+03  3.76025E+03  
  1.43500E+03  3.69148E+03  
  1.43600E+03  3.62461E+03  
  1.43700E+03  3.55955E+03  
  1.43800E+03  3.49624E+03  
  1.43900E+03  3.43462E+03  
  1.44000E+03  3.37463E+03  
  1.44100E+03  3.31621E+03  
  1.44200E+03  3.25931E+03  
  1.44300E+03  3.20388E+03  
  1.44400E+03  3.14985E+03  
  1.44500E+03  3.09720E+03  
  1.44600E+03  3.04586E+03  
  1.44700E+03  2.99580E+03  
  1.44800E+03  2.94698E+03  
  1.44900E+03  2.89935E+03  
  1.45000E+03  2.85287E+03  
  1.45100E+03  2.80752E+03  
  1.45200E+03  2.76324E+03  
  1.45300E+03  2.72001E+03  
  1.45400E+03  2.67780E+03  
  1.45500E+03  2.63656E+03  
  1.45600E+03  2.59629E+03  
  1.45700E+03  2.55693E+03  
  1.45800E+03  2.51847E+03  
  1.45900E+03  2.48088E+03  
  1.46000E+03  2.44413E+03  
  1.46100E+03  2.40819E+03  
  1.46200E+03  2.37305E+03  
  1.46300E+03  2.33868E+03  
  1.46400E+03  2.30505E+03  
  1.46500E+03  2.27215E+03  
  1.46600E+03  2.23996E+03  
  1.46700E+03  2.20845E+03  
  1.46800E+03  2.17760E+03  
  1.46900E+03  2.14740E+03  
  1.47000E+03  2.11783E+03  
  1.47100E+03  2.08887E+03  
  1.47200E+03  2.06050E+03  
  1.47300E+03  2.03272E+03  
  1.47400E+03  2.00549E+03  
  1.47500E+03  1.97881E+03  
  1.47600E+03  1.95266E+03  
  1.47700E+03  1.92704E+03  
  1.47800E+03  1.90191E+03  
  1.47900E+03  1.87728E+03  
  1.48000E+03  1.85313E+03  
  1.48100E+03  1.82944E+03  
  1.48200E+03  1.80621E+03  
  1.48300E+03  1.78342E+03  
  1.48400E+03  1.76106E+03  
  1.48500E+03  1.73912E+03  
  1.48600E+03  1.71759E+03  
  1.48700E+03  1.69646E+03  
  1.48800E+03  1.67572E+03  
  1.48900E+03  1.65537E+03  
  1.49000E+03  1.63538E+03  
  1.49100E+03  1.61575E+03  
  1.49200E+03  1.59648E+03  
  1.49300E+03  1.57756E+03  
  1.49400E+03  1.55897E+03  
  1.49500E+03  1.54070E+03  
  1.49600E+03  1.52276E+03  
  1.49700E+03  1.50514E+03  
  1.49800E+03  1.48782E+03  
  1.49900E+03  1.47079E+03  
  1.50000E+03  1.45406E+03  
  1.50100E+03  1.43762E+03  
  1.50200E+03  1.42145E+03  
  1.50300E+03  1.40556E+03  
  1.50400E+03  1.38993E+03  
  1.50500E+03  1.37457E+03  
  1.50600E+03  1.35946E+03  
  1.50700E+03  1.34460E+03  
  1.50800E+03  1.32998E+03  
  1.50900E+03  1.31560E+03  
  1.51000E+03  1.30145E+03  
  1.51100E+03  1.28754E+03  
  1.51200E+03  1.27384E+03  
  1.51300E+03  1.26037E+03  
  1.51400E+03  1.24710E+03  
  1.51500E+03  1.23405E+03  
  1.51600E+03  1.22120E+03  
  1.51700E+03  1.20856E+03  
  1.51800E+03  1.19611E+03  
  1.51900E+03  1.18385E+03  
  1.52000E+03  1.17178E+03  
  1.52100E+03  1.15989E+03  
  1.52200E+03  1.14819E+03  
  1.52300E+03  1.13666E+03  
  1.52400E+03  1.12531E+03  
  1.52500E+03  1.11412E+03  
  1.52600E+03  1.10311E+03  
  1.52700E+03  1.09225E+03  
  1.52800E+03  1.08156E+03  
  1.52900E+03  1.07102E+03  
  1.53000E+03  1.06064E+03  
  1.53100E+03  1.05041E+03  
  1.53200E+03  1.04033E+03  
  1.53300E+03  1.03039E+03  
  1.53400E+03  1.02060E+03  
  1.53500E+03  1.01094E+03  
  1.53600E+03  1.00142E+03  
  1.53700E+03  9.92036E+02  
  1.53800E+03  9.82784E+02  
  1.53900E+03  9.73661E+02  
  1.54000E+03  9.64665E+02  
  1.54100E+03  9.55794E+02  
  1.54200E+03  9.47046E+02  
  1.54300E+03  9.38417E+02  
  1.54400E+03  9.29906E+02  
  1.54500E+03  9.21511E+02  
  1.54600E+03  9.13230E+02  
  1.54700E+03  9.05060E+02  
  1.54800E+03  8.97000E+02  
  1.54900E+03  8.89048E+02  
  1.55000E+03  8.81202E+02  
  1.55100E+03  8.73459E+02  
  1.55200E+03  8.65818E+02  
  1.55300E+03  8.58278E+02  
  1.55400E+03  8.50836E+02  
  1.55500E+03  8.43491E+02  
  1.55600E+03  8.36241E+02  
  1.55700E+03  8.29085E+02  
  1.55800E+03  8.22020E+02  
  1.55900E+03  8.15046E+02  
  1.56000E+03  8.08160E+02  
  1.56100E+03  8.01362E+02  
  1.56200E+03  7.94649E+02  
  1.56300E+03  7.88021E+02  
  1.56400E+03  7.81476E+02  
  1.56500E+03  7.75012E+02  
  1.56600E+03  7.68629E+02  
  1.56700E+03  7.62324E+02  
  1.56800E+03  7.56097E+02  
  1.56900E+03  7.49946E+02  
  1.57000E+03  7.43871E+02  
  1.57100E+03  7.37869E+02  
  1.57200E+03  7.31940E+02  
  1.57300E+03  7.26082E+02  
  1.57400E+03  7.20294E+02  
  1.57500E+03  7.14576E+02  
  1.57600E+03  7.08926E+02  
  1.57700E+03  7.03343E+02  
  1.57800E+03  6.97826E+02  
  1.57900E+03  6.92373E+02  
  1.58000E+03  6.86985E+02  
  1.58100E+03  6.81659E+02  
  1.58200E+03  6.76396E+02  
  1.58300E+03  6.71193E+02  
  1.58400E+03  6.66051E+02  
  1.58500E+03  6.60967E+02  
  1.58600E+03  6.55942E+02  
  1.58700E+03  6.50974E+02  
  1.58800E+03  6.46062E+02  
  1.58900E+03  6.41206E+02  
  1.59000E+03  6.36405E+02  
  1.59100E+03  6.31658E+02  
  1.59200E+03  6.26964E+02  
  1.59300E+03  6.22322E+02  
  1.59400E+03  6.17732E+02  
  1.59500E+03  6.13192E+02  
  1.59600E+03  6.08703E+02  
  1.59700E+03  6.04263E+02  
  1.59800E+03  5.99871E+02  
  1.59900E+03  5.95527E+02  
  1.60000E+03  5.91231E+02  
  1.60100E+03  5.86981E+02  
  1.60200E+03  5.82776E+02  
  1.60300E+03  5.78617E+02  
  1.60400E+03  5.74503E+02  
  1.60500E+03  5.70432E+02  
  1.60600E+03  5.66405E+02  
  1.60700E+03  5.62420E+02  
  1.60800E+03  5.58477E+02  
  1.60900E+03  5.54576E+02  
  1.61000E+03  5.50716E+02  
  1.61100E+03  5.46895E+02  
  1.61200E+03  5.43115E+02  
  1.61300E+03  5.39374E+02  
  1.61400E+03  5.35672E+02  
  1.61500E+03  5.32007E+02  
  1.61600E+03  5.28380E+02  
  1.61700E+03  5.24791E+02  
  1.61800E+03  5.21238E+02  
  1.61900E+03  5.17721E+02  
  1.62000E+03  5.14239E+02  
  1.62100E+03  5.10793E+02  
  1.62200E+03  5.07381E+02  
  1.62300E+03  5.04004E+02  
  1.62400E+03  5.00660E+02  
  1.62500E+03  4.97349E+02  
  1.62600E+03  4.94072E+02  
  1.62700E+03  4.90826E+02  
  1.62800E+03  4.87613E+02  
  1.62900E+03  4.84431E+02  
  1.63000E+03  4.81281E+02  
  1.63100E+03  4.78161E+02  
  1.63200E+03  4.75071E+02  
  1.63300E+03  4.72011E+02  
  1.63400E+03  4.68981E+02  
  1.63500E+03  4.65980E+02  
  1.63600E+03  4.63008E+02  
  1.63700E+03  4.60065E+02  
  1.63800E+03  4.57149E+02  
  1.63900E+03  4.54261E+02  
  1.64000E+03  4.51401E+02  
  1.64100E+03  4.48567E+02  
  1.64200E+03  4.45760E+02  
  1.64300E+03  4.42980E+02  
  1.64400E+03  4.40225E+02  
  1.64500E+03  4.37496E+02  
  1.64600E+03  4.34793E+02  
  1.64700E+03  4.32115E+02  
  1.64800E+03  4.29461E+02  
  1.64900E+03  4.26832E+02  
  1.65000E+03  4.24227E+02  
  1.65100E+03  4.21646E+02  
  1.65200E+03  4.19088E+02  
  1.65300E+03  4.16554E+02  
  1.65400E+03  4.14042E+02  
  1.65500E+03  4.11553E+02  
  1.65600E+03  4.09087E+02  
  1.65700E+03  4.06643E+02  
  1.65800E+03  4.04221E+02  
  1.65900E+03  4.01820E+02  
  1.66000E+03  3.99441E+02  
  1.66100E+03  3.97083E+02  
  1.66200E+03  3.94746E+02  
  1.66300E+03  3.92429E+02  
  1.66400E+03  3.90133E+02  
  1.66500E+03  3.87857E+02  
  1.66600E+03  3.85601E+02  
  1.66700E+03  3.83365E+02  
  1.66800E+03  3.81148E+02  
  1.66900E+03  3.78950E+02  
  1.67000E+03  3.76771E+02  
  1.67100E+03  3.74611E+02  
  1.67200E+03  3.72470E+02  
  1.67300E+03  3.70347E+02  
  1.67400E+03  3.68242E+02  
  1.67500E+03  3.66155E+02  
  1.67600E+03  3.64086E+02  
  1.67700E+03  3.62034E+02  
  1.67800E+03  3.60000E+02  
  1.67900E+03  3.57983E+02  
  1.68000E+03  3.55982E+02  
  1.68100E+03  3.53999E+02  
  1.68200E+03  3.52032E+02  
  1.68300E+03  3.50082E+02  
  1.68400E+03  3.48147E+02  
  1.68500E+03  3.46229E+02  
  1.68600E+03  3.44327E+02  
  1.68700E+03  3.42440E+02  
  1.68800E+03  3.40569E+02  
  1.68900E+03  3.38713E+02  
  1.69000E+03  3.36872E+02  
  1.69100E+03  3.35046E+02  
  1.69200E+03  3.33235E+02  
  1.69300E+03  3.31439E+02  
  1.69400E+03  3.29657E+02  
  1.69500E+03  3.27890E+02  
  1.69600E+03  3.26137E+02  
  1.69700E+03  3.24398E+02  
  1.69800E+03  3.22673E+02  
  1.69900E+03  3.20961E+02  
  1.70000E+03  3.19264E+02  
  1.70100E+03  3.17579E+02  
  1.70200E+03  3.15908E+02  
  1.70300E+03  3.14250E+02  
  1.70400E+03  3.12606E+02  
  1.70500E+03  3.10974E+02  
  1.70600E+03  3.09355E+02  
  1.70700E+03  3.07748E+02  
  1.70800E+03  3.06154E+02  
  1.70900E+03  3.04573E+02  
  1.71000E+03  3.03003E+02  
  1.71100E+03  3.01446E+02  
  1.71200E+03  2.99901E+02  
  1.71300E+03  2.98368E+02  
  1.71400E+03  2.96846E+02  
  1.71500E+03  2.95336E+02  
  1.71600E+03  2.93838E+02  
  1.71700E+03  2.92351E+02  
  1.71800E+03  2.90875E+02  
  1.71900E+03  2.89411E+02  
  1.72000E+03  2.87957E+02  
  1.72100E+03  2.86515E+02  
  1.72200E+03  2.85083E+02  
  1.72300E+03  2.83662E+02  
  1.72400E+03  2.82252E+02  
  1.72500E+03  2.80852E+02  
  1.72600E+03  2.79463E+02  
  1.72700E+03  2.78083E+02  
  1.72800E+03  2.76714E+02  
  1.72900E+03  2.75356E+02  
  1.73000E+03  2.74007E+02  
  1.73100E+03  2.72668E+02  
  1.73200E+03  2.71339E+02  
  1.73300E+03  2.70020E+02  
  1.73400E+03  2.68710E+02  
  1.73500E+03  2.67410E+02  
  1.73600E+03  2.66119E+02  
  1.73700E+03  2.64837E+02  
  1.73800E+03  2.63565E+02  
