# Supplementary material for: Quantifying hexagonal stacking in diamond
Source: Sci Rep. 2019 Jul 17;9:10334. doi: 10.1038/s41598-019-46556-3 (PMC6637244; doi:10.1038/s41598-019-46556-3)
Supplement: Supplementary file 2 — Supplementary Dataset 1 [file 41598_2019_46556_MOESM2_ESM.zip › diamond_4.txt]

  0.00000E+00  2.37614E+01  
  1.00000E+00  2.38017E+01  
  2.00000E+00  2.38423E+01  
  3.00000E+00  2.38830E+01  
  4.00000E+00  2.39241E+01  
  5.00000E+00  2.39654E+01  
  6.00000E+00  2.40070E+01  
  7.00000E+00  2.40488E+01  
  8.00000E+00  2.40910E+01  
  9.00000E+00  2.41335E+01  
  1.00000E+01  2.41763E+01  
  1.10000E+01  2.42195E+01  
  1.20000E+01  2.42631E+01  
  1.30000E+01  2.43071E+01  
  1.40000E+01  2.43516E+01  
  1.50000E+01  2.43965E+01  
  1.60000E+01  2.44420E+01  
  1.70000E+01  2.44881E+01  
  1.80000E+01  2.45348E+01  
  1.90000E+01  2.45823E+01  
  2.00000E+01  2.46306E+01  
  2.10000E+01  2.46799E+01  
  2.20000E+01  2.47303E+01  
  2.30000E+01  2.47820E+01  
  2.40000E+01  2.48352E+01  
  2.50000E+01  2.48903E+01  
  2.60000E+01  2.49476E+01  
  2.70000E+01  2.50079E+01  
  2.80000E+01  2.50717E+01  
  2.90000E+01  2.51403E+01  
  3.00000E+01  2.52152E+01  
  3.10000E+01  2.52984E+01  
  3.20000E+01  2.53929E+01  
  3.30000E+01  2.55023E+01  
  3.40000E+01  2.56303E+01  
  3.50000E+01  2.57780E+01  
  3.60000E+01  2.59400E+01  
  3.70000E+01  2.61023E+01  
  3.80000E+01  2.62477E+01  
  3.90000E+01  2.63560E+01  
  4.00000E+01  2.64019E+01  
  4.10000E+01  2.63794E+01  
  4.20000E+01  2.63190E+01  
  4.30000E+01  2.62591E+01  
  4.40000E+01  2.62205E+01  
  4.50000E+01  2.62069E+01  
  4.60000E+01  2.62153E+01  
  4.70000E+01  2.62410E+01  
  4.80000E+01  2.62804E+01  
  4.90000E+01  2.63307E+01  
  5.00000E+01  2.63902E+01  
  5.10000E+01  2.64578E+01  
  5.20000E+01  2.65330E+01  
  5.30000E+01  2.66157E+01  
  5.40000E+01  2.67062E+01  
  5.50000E+01  2.68050E+01  
  5.60000E+01  2.69133E+01  
  5.70000E+01  2.70324E+01  
  5.80000E+01  2.71639E+01  
  5.90000E+01  2.73101E+01  
  6.00000E+01  2.74728E+01  
  6.10000E+01  2.76533E+01  
  6.20000E+01  2.78519E+01  
  6.30000E+01  2.80690E+01  
  6.40000E+01  2.83083E+01  
  6.50000E+01  2.85797E+01  
  6.60000E+01  2.88982E+01  
  6.70000E+01  2.92815E+01  
  6.80000E+01  2.97502E+01  
  6.90000E+01  3.03310E+01  
  7.00000E+01  3.10614E+01  
  7.10000E+01  3.19944E+01  
  7.20000E+01  3.32059E+01  
  7.30000E+01  3.48022E+01  
  7.40000E+01  3.69233E+01  
  7.50000E+01  3.97253E+01  
  7.60000E+01  4.32913E+01  
  7.70000E+01  4.73900E+01  
  7.80000E+01  5.11041E+01  
  7.90000E+01  5.28892E+01  
  8.00000E+01  5.17760E+01  
  8.10000E+01  4.84658E+01  
  8.20000E+01  4.45047E+01  
  8.30000E+01  4.09562E+01  
  8.40000E+01  3.81587E+01  
  8.50000E+01  3.60689E+01  
  8.60000E+01  3.45362E+01  
  8.70000E+01  3.34158E+01  
  8.80000E+01  3.25949E+01  
  8.90000E+01  3.19926E+01  
  9.00000E+01  3.15521E+01  
  9.10000E+01  3.12336E+01  
  9.20000E+01  3.10092E+01  
  9.30000E+01  3.08595E+01  
  9.40000E+01  3.07707E+01  
  9.50000E+01  3.07332E+01  
  9.60000E+01  3.07405E+01  
  9.70000E+01  3.07887E+01  
  9.80000E+01  3.08754E+01  
  9.90000E+01  3.10002E+01  
  1.00000E+02  3.11642E+01  
  1.01000E+02  3.13702E+01  
  1.02000E+02  3.16226E+01  
  1.03000E+02  3.19281E+01  
  1.04000E+02  3.22961E+01  
  1.05000E+02  3.27392E+01  
  1.06000E+02  3.32750E+01  
  1.07000E+02  3.39276E+01  
  1.08000E+02  3.47300E+01  
  1.09000E+02  3.57285E+01  
  1.10000E+02  3.69882E+01  
  1.11000E+02  3.86009E+01  
  1.12000E+02  4.06955E+01  
  1.13000E+02  4.34459E+01  
  1.14000E+02  4.70637E+01  
  1.15000E+02  5.17298E+01  
  1.16000E+02  5.73780E+01  
  1.17000E+02  6.32759E+01  
  1.18000E+02  6.77806E+01  
  1.19000E+02  6.92341E+01  
  1.20000E+02  6.77171E+01  
  1.21000E+02  6.51272E+01  
  1.22000E+02  6.34184E+01  
  1.23000E+02  6.36191E+01  
  1.24000E+02  6.59724E+01  
  1.25000E+02  7.00567E+01  
  1.26000E+02  7.45485E+01  
  1.27000E+02  7.73104E+01  
  1.28000E+02  7.65020E+01  
  1.29000E+02  7.19192E+01  
  1.30000E+02  6.51758E+01  
  1.31000E+02  5.83206E+01  
  1.32000E+02  5.25136E+01  
  1.33000E+02  4.79986E+01  
  1.34000E+02  4.46033E+01  
  1.35000E+02  4.20691E+01  
  1.36000E+02  4.01706E+01  
  1.37000E+02  3.87380E+01  
  1.38000E+02  3.76503E+01  
  1.39000E+02  3.68227E+01  
  1.40000E+02  3.61959E+01  
  1.41000E+02  3.57291E+01  
  1.42000E+02  3.53943E+01  
  1.43000E+02  3.51737E+01  
  1.44000E+02  3.50572E+01  
  1.45000E+02  3.50420E+01  
  1.46000E+02  3.51325E+01  
  1.47000E+02  3.53412E+01  
  1.48000E+02  3.56910E+01  
  1.49000E+02  3.62181E+01  
  1.50000E+02  3.69769E+01  
  1.51000E+02  3.80424E+01  
  1.52000E+02  3.95045E+01  
  1.53000E+02  4.14296E+01  
  1.54000E+02  4.37425E+01  
  1.55000E+02  4.60068E+01  
  1.56000E+02  4.73398E+01  
  1.57000E+02  4.69933E+01  
  1.58000E+02  4.51911E+01  
  1.59000E+02  4.28536E+01  
  1.60000E+02  4.07012E+01  
  1.61000E+02  3.89922E+01  
  1.62000E+02  3.77207E+01  
  1.63000E+02  3.68003E+01  
  1.64000E+02  3.61431E+01  
  1.65000E+02  3.56799E+01  
  1.66000E+02  3.53613E+01  
  1.67000E+02  3.51528E+01  
  1.68000E+02  3.50309E+01  
  1.69000E+02  3.49800E+01  
  1.70000E+02  3.49899E+01  
  1.71000E+02  3.50548E+01  
  1.72000E+02  3.51722E+01  
  1.73000E+02  3.53423E+01  
  1.74000E+02  3.55683E+01  
  1.75000E+02  3.58562E+01  
  1.76000E+02  3.62154E+01  
  1.77000E+02  3.66596E+01  
  1.78000E+02  3.72081E+01  
  1.79000E+02  3.78878E+01  
  1.80000E+02  3.87365E+01  
  1.81000E+02  3.98070E+01  
  1.82000E+02  4.11745E+01  
  1.83000E+02  4.29456E+01  
  1.84000E+02  4.52709E+01  
  1.85000E+02  4.83567E+01  
  1.86000E+02  5.24606E+01  
  1.87000E+02  5.78262E+01  
  1.88000E+02  6.44565E+01  
  1.89000E+02  7.16469E+01  
  1.90000E+02  7.76203E+01  
  1.91000E+02  8.02627E+01  
  1.92000E+02  7.88639E+01  
  1.93000E+02  7.44887E+01  
  1.94000E+02  6.86315E+01  
  1.95000E+02  6.24497E+01  
  1.96000E+02  5.67709E+01  
  1.97000E+02  5.20571E+01  
  1.98000E+02  4.83879E+01  
  1.99000E+02  4.56172E+01  
  2.00000E+02  4.35422E+01  
  2.01000E+02  4.19834E+01  
  2.02000E+02  4.08040E+01  
  2.03000E+02  3.99051E+01  
  2.04000E+02  3.92165E+01  
  2.05000E+02  3.86884E+01  
  2.06000E+02  3.82852E+01  
  2.07000E+02  3.79817E+01  
  2.08000E+02  3.77595E+01  
  2.09000E+02  3.76058E+01  
  2.10000E+02  3.75117E+01  
  2.11000E+02  3.74712E+01  
  2.12000E+02  3.74814E+01  
  2.13000E+02  3.75415E+01  
  2.14000E+02  3.76533E+01  
  2.15000E+02  3.78215E+01  
  2.16000E+02  3.80540E+01  
  2.17000E+02  3.83631E+01  
  2.18000E+02  3.87671E+01  
  2.19000E+02  3.92923E+01  
  2.20000E+02  3.99772E+01  
  2.21000E+02  4.08769E+01  
  2.22000E+02  4.20695E+01  
  2.23000E+02  4.36607E+01  
  2.24000E+02  4.57773E+01  
  2.25000E+02  4.85179E+01  
  2.26000E+02  5.18004E+01  
  2.27000E+02  5.50735E+01  
  2.28000E+02  5.71939E+01  
  2.29000E+02  5.71481E+01  
  2.30000E+02  5.51138E+01  
  2.31000E+02  5.21656E+01  
  2.32000E+02  4.92523E+01  
  2.33000E+02  4.68354E+01  
  2.34000E+02  4.50129E+01  
  2.35000E+02  4.37149E+01  
  2.36000E+02  4.28330E+01  
  2.37000E+02  4.22729E+01  
  2.38000E+02  4.19668E+01  
  2.39000E+02  4.18719E+01  
  2.40000E+02  4.19657E+01  
  2.41000E+02  4.22438E+01  
  2.42000E+02  4.27185E+01  
  2.43000E+02  4.34202E+01  
  2.44000E+02  4.44020E+01  
  2.45000E+02  4.57464E+01  
  2.46000E+02  4.75747E+01  
  2.47000E+02  5.00548E+01  
  2.48000E+02  5.33924E+01  
  2.49000E+02  5.77576E+01  
  2.50000E+02  6.30473E+01  
  2.51000E+02  6.84053E+01  
  2.52000E+02  7.19331E+01  
  2.53000E+02  7.18030E+01  
  2.54000E+02  6.82719E+01  
  2.55000E+02  6.33844E+01  
  2.56000E+02  5.89055E+01  
  2.57000E+02  5.55546E+01  
  2.58000E+02  5.34151E+01  
  2.59000E+02  5.23658E+01  
  2.60000E+02  5.22361E+01  
  2.61000E+02  5.27486E+01  
  2.62000E+02  5.33616E+01  
  2.63000E+02  5.33146E+01  
  2.64000E+02  5.21786E+01  
  2.65000E+02  5.02654E+01  
  2.66000E+02  4.82010E+01  
  2.67000E+02  4.63948E+01  
  2.68000E+02  4.49671E+01  
  2.69000E+02  4.38873E+01  
  2.70000E+02  4.30827E+01  
  2.71000E+02  4.24847E+01  
  2.72000E+02  4.20400E+01  
  2.73000E+02  4.17097E+01  
  2.74000E+02  4.14662E+01  
  2.75000E+02  4.12900E+01  
  2.76000E+02  4.11670E+01  
  2.77000E+02  4.10873E+01  
  2.78000E+02  4.10438E+01  
  2.79000E+02  4.10316E+01  
  2.80000E+02  4.10472E+01  
  2.81000E+02  4.10888E+01  
  2.82000E+02  4.11554E+01  
  2.83000E+02  4.12475E+01  
  2.84000E+02  4.13667E+01  
  2.85000E+02  4.15159E+01  
  2.86000E+02  4.17002E+01  
  2.87000E+02  4.19271E+01  
  2.88000E+02  4.22075E+01  
  2.89000E+02  4.25575E+01  
  2.90000E+02  4.29995E+01  
  2.91000E+02  4.35645E+01  
  2.92000E+02  4.42893E+01  
  2.93000E+02  4.52045E+01  
  2.94000E+02  4.62934E+01  
  2.95000E+02  4.74166E+01  
  2.96000E+02  4.82700E+01  
  2.97000E+02  4.85412E+01  
  2.98000E+02  4.82145E+01  
  2.99000E+02  4.76018E+01  
  3.00000E+02  4.70372E+01  
  3.01000E+02  4.66879E+01  
  3.02000E+02  4.65931E+01  
  3.03000E+02  4.67471E+01  
  3.04000E+02  4.71454E+01  
  3.05000E+02  4.78028E+01  
  3.06000E+02  4.87604E+01  
  3.07000E+02  5.00906E+01  
  3.08000E+02  5.18967E+01  
  3.09000E+02  5.42944E+01  
  3.10000E+02  5.73345E+01  
  3.11000E+02  6.08112E+01  
  3.12000E+02  6.40129E+01  
  3.13000E+02  6.58378E+01  
  3.14000E+02  6.56105E+01  
  3.15000E+02  6.37699E+01  
  3.16000E+02  6.14464E+01  
  3.17000E+02  5.95574E+01  
  3.18000E+02  5.85024E+01  
  3.19000E+02  5.83759E+01  
  3.20000E+02  5.92039E+01  
  3.21000E+02  6.10615E+01  
  3.22000E+02  6.41095E+01  
  3.23000E+02  6.85638E+01  
  3.24000E+02  7.45343E+01  
  3.25000E+02  8.15812E+01  
  3.26000E+02  8.80184E+01  
  3.27000E+02  9.09774E+01  
  3.28000E+02  8.86554E+01  
  3.29000E+02  8.24095E+01  
  3.30000E+02  7.51133E+01  
  3.31000E+02  6.86570E+01  
  3.32000E+02  6.35968E+01  
  3.33000E+02  5.98258E+01  
  3.34000E+02  5.70650E+01  
  3.35000E+02  5.50528E+01  
  3.36000E+02  5.35889E+01  
  3.37000E+02  5.25304E+01  
  3.38000E+02  5.17781E+01  
  3.39000E+02  5.12642E+01  
  3.40000E+02  5.09430E+01  
  3.41000E+02  5.07851E+01  
  3.42000E+02  5.07735E+01  
  3.43000E+02  5.09013E+01  
  3.44000E+02  5.11709E+01  
  3.45000E+02  5.15946E+01  
  3.46000E+02  5.21962E+01  
  3.47000E+02  5.30139E+01  
  3.48000E+02  5.41057E+01  
  3.49000E+02  5.55571E+01  
  3.50000E+02  5.74909E+01  
  3.51000E+02  6.00758E+01  
  3.52000E+02  6.35221E+01  
  3.53000E+02  6.80238E+01  
  3.54000E+02  7.35728E+01  
  3.55000E+02  7.95930E+01  
  3.56000E+02  8.46235E+01  
  3.57000E+02  8.66942E+01  
  3.58000E+02  8.47847E+01  
  3.59000E+02  8.00135E+01  
  3.60000E+02  7.45505E+01  
  3.61000E+02  6.98560E+01  
  3.62000E+02  6.63841E+01  
  3.63000E+02  6.40800E+01  
  3.64000E+02  6.27650E+01  
  3.65000E+02  6.22923E+01  
  3.66000E+02  6.25905E+01  
  3.67000E+02  6.36714E+01  
  3.68000E+02  6.56333E+01  
  3.69000E+02  6.86607E+01  
  3.70000E+02  7.29981E+01  
  3.71000E+02  7.88247E+01  
  3.72000E+02  8.58856E+01  
  3.73000E+02  9.28183E+01  
  3.74000E+02  9.69216E+01  
  3.75000E+02  9.59833E+01  
  3.76000E+02  9.08169E+01  
  3.77000E+02  8.42999E+01  
  3.78000E+02  7.86413E+01  
  3.79000E+02  7.46534E+01  
  3.80000E+02  7.23380E+01  
  3.81000E+02  7.13284E+01  
  3.82000E+02  7.09591E+01  
  3.83000E+02  7.03528E+01  
  3.84000E+02  6.88999E+01  
  3.85000E+02  6.66720E+01  
  3.86000E+02  6.41886E+01  
  3.87000E+02  6.19360E+01  
  3.88000E+02  6.01359E+01  
  3.89000E+02  5.88004E+01  
  3.90000E+02  5.78584E+01  
  3.91000E+02  5.72296E+01  
  3.92000E+02  5.68503E+01  
  3.93000E+02  5.66765E+01  
  3.94000E+02  5.66818E+01  
  3.95000E+02  5.68541E+01  
  3.96000E+02  5.71943E+01  
  3.97000E+02  5.77158E+01  
  3.98000E+02  5.84466E+01  
  3.99000E+02  5.94320E+01  
  4.00000E+02  6.07413E+01  
  4.01000E+02  6.24766E+01  
  4.02000E+02  6.47849E+01  
  4.03000E+02  6.78706E+01  
  4.04000E+02  7.19941E+01  
  4.05000E+02  7.74161E+01  
  4.06000E+02  8.41972E+01  
  4.07000E+02  9.17718E+01  
  4.08000E+02  9.85285E+01  
  4.09000E+02  1.02108E+02  
  4.10000E+02  1.00810E+02  
  4.11000E+02  9.52219E+01  
  4.12000E+02  8.78585E+01  
  4.13000E+02  8.09511E+01  
  4.14000E+02  7.54203E+01  
  4.15000E+02  7.13118E+01  
  4.16000E+02  6.83730E+01  
  4.17000E+02  6.63290E+01  
  4.18000E+02  6.49631E+01  
  4.19000E+02  6.41247E+01  
  4.20000E+02  6.37181E+01  
  4.21000E+02  6.36909E+01  
  4.22000E+02  6.40272E+01  
  4.23000E+02  6.47448E+01  
  4.24000E+02  6.58977E+01  
  4.25000E+02  6.75841E+01  
  4.26000E+02  6.99576E+01  
  4.27000E+02  7.32412E+01  
  4.28000E+02  7.77277E+01  
  4.29000E+02  8.37212E+01  
  4.30000E+02  9.13118E+01  
  4.31000E+02  9.98403E+01  
  4.32000E+02  1.07228E+02  
  4.33000E+02  1.10342E+02  
  4.34000E+02  1.07468E+02  
  4.35000E+02  1.00240E+02  
  4.36000E+02  9.18564E+01  
  4.37000E+02  8.44547E+01  
  4.38000E+02  7.86865E+01  
  4.39000E+02  7.44420E+01  
  4.40000E+02  7.14094E+01  
  4.41000E+02  6.92981E+01  
  4.42000E+02  6.78930E+01  
  4.43000E+02  6.70529E+01  
  4.44000E+02  6.66987E+01  
  4.45000E+02  6.68035E+01  
  4.46000E+02  6.73881E+01  
  4.47000E+02  6.85180E+01  
  4.48000E+02  7.02915E+01  
  4.49000E+02  7.27877E+01  
  4.50000E+02  7.59199E+01  
  4.51000E+02  7.91838E+01  
  4.52000E+02  8.15891E+01  
  4.53000E+02  8.22267E+01  
  4.54000E+02  8.09316E+01  
  4.55000E+02  7.82262E+01  
  4.56000E+02  7.49865E+01  
  4.57000E+02  7.19935E+01  
  4.58000E+02  6.96147E+01  
  4.59000E+02  6.78848E+01  
  4.60000E+02  6.67087E+01  
  4.61000E+02  6.59787E+01  
  4.62000E+02  6.56147E+01  
  4.63000E+02  6.55721E+01  
  4.64000E+02  6.58400E+01  
  4.65000E+02  6.64409E+01  
  4.66000E+02  6.74301E+01  
  4.67000E+02  6.88899E+01  
  4.68000E+02  7.08977E+01  
  4.69000E+02  7.34249E+01  
  4.70000E+02  7.61292E+01  
  4.71000E+02  7.82042E+01  
  4.72000E+02  7.87501E+01  
  4.73000E+02  7.75665E+01  
  4.74000E+02  7.53036E+01  
  4.75000E+02  7.28391E+01  
  4.76000E+02  7.07324E+01  
  4.77000E+02  6.91568E+01  
  4.78000E+02  6.80809E+01  
  4.79000E+02  6.74189E+01  
  4.80000E+02  6.70956E+01  
  4.81000E+02  6.70640E+01  
  4.82000E+02  6.73074E+01  
  4.83000E+02  6.78380E+01  
  4.84000E+02  6.86957E+01  
  4.85000E+02  6.99394E+01  
  4.86000E+02  7.16194E+01  
  4.87000E+02  7.37057E+01  
  4.88000E+02  7.59832E+01  
  4.89000E+02  7.79790E+01  
  4.90000E+02  7.90252E+01  
  4.91000E+02  7.86372E+01  
  4.92000E+02  7.70311E+01  
  4.93000E+02  7.49701E+01  
  4.94000E+02  7.31059E+01  
  4.95000E+02  7.17082E+01  
  4.96000E+02  7.08001E+01  
  4.97000E+02  7.03252E+01  
  4.98000E+02  7.02296E+01  
  4.99000E+02  7.04841E+01  
  5.00000E+02  7.10766E+01  
  5.01000E+02  7.19796E+01  
  5.02000E+02  7.30953E+01  
  5.03000E+02  7.42200E+01  
  5.04000E+02  7.50597E+01  
  5.05000E+02  7.52876E+01  
  5.06000E+02  7.47692E+01  
  5.07000E+02  7.37737E+01  
  5.08000E+02  7.27291E+01  
  5.09000E+02  7.18953E+01  
  5.10000E+02  7.13384E+01  
  5.11000E+02  7.10351E+01  
  5.12000E+02  7.09418E+01  
  5.13000E+02  7.10173E+01  
  5.14000E+02  7.12215E+01  
  5.15000E+02  7.15109E+01  
  5.16000E+02  7.18511E+01  
  5.17000E+02  7.22375E+01  
  5.18000E+02  7.26891E+01  
  5.19000E+02  7.32380E+01  
  5.20000E+02  7.39296E+01  
  5.21000E+02  7.48163E+01  
  5.22000E+02  7.59466E+01  
  5.23000E+02  7.73471E+01  
  5.24000E+02  7.89682E+01  
  5.25000E+02  8.06036E+01  
  5.26000E+02  8.19171E+01  
  5.27000E+02  8.27180E+01  
  5.28000E+02  8.31492E+01  
  5.29000E+02  8.34827E+01  
  5.30000E+02  8.39463E+01  
  5.31000E+02  8.47286E+01  
  5.32000E+02  8.59665E+01  
  5.33000E+02  8.77374E+01  
  5.34000E+02  9.00793E+01  
  5.35000E+02  9.30058E+01  
  5.36000E+02  9.65291E+01  
  5.37000E+02  1.00743E+02  
  5.38000E+02  1.05959E+02  
  5.39000E+02  1.12727E+02  
  5.40000E+02  1.21759E+02  
  5.41000E+02  1.33928E+02  
  5.42000E+02  1.50320E+02  
  5.43000E+02  1.72139E+02  
  5.44000E+02  2.00022E+02  
  5.45000E+02  2.32068E+02  
  5.46000E+02  2.60736E+02  
  5.47000E+02  2.73376E+02  
  5.48000E+02  2.62558E+02  
  5.49000E+02  2.34918E+02  
  5.50000E+02  2.03137E+02  
  5.51000E+02  1.75140E+02  
  5.52000E+02  1.53106E+02  
  5.53000E+02  1.36520E+02  
  5.54000E+02  1.24200E+02  
  5.55000E+02  1.15047E+02  
  5.56000E+02  1.08195E+02  
  5.57000E+02  1.03001E+02  
  5.58000E+02  9.89774E+01  
  5.59000E+02  9.57787E+01  
  5.60000E+02  9.31944E+01  
  5.61000E+02  9.11079E+01  
  5.62000E+02  8.94361E+01  
  5.63000E+02  8.81054E+01  
  5.64000E+02  8.70515E+01  
  5.65000E+02  8.62223E+01  
  5.66000E+02  8.55773E+01  
  5.67000E+02  8.50851E+01  
  5.68000E+02  8.47220E+01  
  5.69000E+02  8.44698E+01  
  5.70000E+02  8.43146E+01  
  5.71000E+02  8.42461E+01  
  5.72000E+02  8.42567E+01  
  5.73000E+02  8.43412E+01  
  5.74000E+02  8.44964E+01  
  5.75000E+02  8.47211E+01  
  5.76000E+02  8.50156E+01  
  5.77000E+02  8.53822E+01  
  5.78000E+02  8.58250E+01  
  5.79000E+02  8.63504E+01  
  5.80000E+02  8.69672E+01  
  5.81000E+02  8.76871E+01  
  5.82000E+02  8.85258E+01  
  5.83000E+02  8.95035E+01  
  5.84000E+02  9.06468E+01  
  5.85000E+02  9.19904E+01  
  5.86000E+02  9.35801E+01  
  5.87000E+02  9.54767E+01  
  5.88000E+02  9.77617E+01  
  5.89000E+02  1.00546E+02  
  5.90000E+02  1.03983E+02  
  5.91000E+02  1.08286E+02  
  5.92000E+02  1.13756E+02  
  5.93000E+02  1.20820E+02  
  5.94000E+02  1.30085E+02  
  5.95000E+02  1.42390E+02  
  5.96000E+02  1.58815E+02  
  5.97000E+02  1.80473E+02  
  5.98000E+02  2.07678E+02  
  5.99000E+02  2.37924E+02  
  6.00000E+02  2.63468E+02  
  6.01000E+02  2.73247E+02  
  6.02000E+02  2.62040E+02  
  6.03000E+02  2.36094E+02  
  6.04000E+02  2.06380E+02  
  6.05000E+02  1.80080E+02  
  6.06000E+02  1.59348E+02  
  6.07000E+02  1.43753E+02  
  6.08000E+02  1.32174E+02  
  6.09000E+02  1.23549E+02  
  6.10000E+02  1.17063E+02  
  6.11000E+02  1.12125E+02  
  6.12000E+02  1.08322E+02  
  6.13000E+02  1.05360E+02  
  6.14000E+02  1.03032E+02  
  6.15000E+02  1.01189E+02  
  6.16000E+02  9.97227E+01  
  6.17000E+02  9.85523E+01  
  6.18000E+02  9.76181E+01  
  6.19000E+02  9.68749E+01  
  6.20000E+02  9.62879E+01  
  6.21000E+02  9.58302E+01  
  6.22000E+02  9.54810E+01  
  6.23000E+02  9.52238E+01  
  6.24000E+02  9.50457E+01  
  6.25000E+02  9.49365E+01  
  6.26000E+02  9.48883E+01  
  6.27000E+02  9.48947E+01  
  6.28000E+02  9.49511E+01  
  6.29000E+02  9.50541E+01  
  6.30000E+02  9.52014E+01  
  6.31000E+02  9.53918E+01  
  6.32000E+02  9.56252E+01  
  6.33000E+02  9.59028E+01  
  6.34000E+02  9.62269E+01  
  6.35000E+02  9.66013E+01  
  6.36000E+02  9.70318E+01  
  6.37000E+02  9.75263E+01  
  6.38000E+02  9.80958E+01  
  6.39000E+02  9.87557E+01  
  6.40000E+02  9.95265E+01  
  6.41000E+02  1.00437E+02  
  6.42000E+02  1.01527E+02  
  6.43000E+02  1.02852E+02  
  6.44000E+02  1.04492E+02  
  6.45000E+02  1.06560E+02  
  6.46000E+02  1.09215E+02  
  6.47000E+02  1.12679E+02  
  6.48000E+02  1.17234E+02  
  6.49000E+02  1.23153E+02  
  6.50000E+02  1.30459E+02  
  6.51000E+02  1.38330E+02  
  6.52000E+02  1.44471E+02  
  6.53000E+02  1.45950E+02  
  6.54000E+02  1.42076E+02  
  6.55000E+02  1.35251E+02  
  6.56000E+02  1.28267E+02  
  6.57000E+02  1.22489E+02  
  6.58000E+02  1.18141E+02  
  6.59000E+02  1.15003E+02  
  6.60000E+02  1.12784E+02  
  6.61000E+02  1.11239E+02  
  6.62000E+02  1.10184E+02  
  6.63000E+02  1.09491E+02  
  6.64000E+02  1.09070E+02  
  6.65000E+02  1.08857E+02  
  6.66000E+02  1.08808E+02  
  6.67000E+02  1.08892E+02  
  6.68000E+02  1.09087E+02  
  6.69000E+02  1.09379E+02  
  6.70000E+02  1.09755E+02  
  6.71000E+02  1.10210E+02  
  6.72000E+02  1.10740E+02  
  6.73000E+02  1.11344E+02  
  6.74000E+02  1.12022E+02  
  6.75000E+02  1.12777E+02  
  6.76000E+02  1.13615E+02  
  6.77000E+02  1.14541E+02  
  6.78000E+02  1.15566E+02  
  6.79000E+02  1.16702E+02  
  6.80000E+02  1.17963E+02  
  6.81000E+02  1.19369E+02  
  6.82000E+02  1.20943E+02  
  6.83000E+02  1.22716E+02  
  6.84000E+02  1.24725E+02  
  6.85000E+02  1.27018E+02  
  6.86000E+02  1.29656E+02  
  6.87000E+02  1.32719E+02  
  6.88000E+02  1.36310E+02  
  6.89000E+02  1.40566E+02  
  6.90000E+02  1.45669E+02  
  6.91000E+02  1.51868E+02  
  6.92000E+02  1.59505E+02  
  6.93000E+02  1.69055E+02  
  6.94000E+02  1.81190E+02  
  6.95000E+02  1.96863E+02  
  6.96000E+02  2.17426E+02  
  6.97000E+02  2.44753E+02  
  6.98000E+02  2.81254E+02  
  6.99000E+02  3.29411E+02  
  7.00000E+02  3.89888E+02  
  7.01000E+02  4.56894E+02  
  7.02000E+02  5.12531E+02  
  7.03000E+02  5.31425E+02  
  7.04000E+02  5.02970E+02  
  7.05000E+02  4.43457E+02  
  7.06000E+02  3.77825E+02  
  7.07000E+02  3.20873E+02  
  7.08000E+02  2.76392E+02  
  7.09000E+02  2.43044E+02  
  7.10000E+02  2.18286E+02  
  7.11000E+02  1.99823E+02  
  7.12000E+02  1.85908E+02  
  7.13000E+02  1.75291E+02  
  7.14000E+02  1.67093E+02  
  7.15000E+02  1.60694E+02  
  7.16000E+02  1.55653E+02  
  7.17000E+02  1.51655E+02  
  7.18000E+02  1.48468E+02  
  7.19000E+02  1.45923E+02  
  7.20000E+02  1.43894E+02  
  7.21000E+02  1.42286E+02  
  7.22000E+02  1.41025E+02  
  7.23000E+02  1.40056E+02  
  7.24000E+02  1.39338E+02  
  7.25000E+02  1.38838E+02  
  7.26000E+02  1.38533E+02  
  7.27000E+02  1.38404E+02  
  7.28000E+02  1.38442E+02  
  7.29000E+02  1.38638E+02  
  7.30000E+02  1.38993E+02  
  7.31000E+02  1.39509E+02  
  7.32000E+02  1.40197E+02  
  7.33000E+02  1.41072E+02  
  7.34000E+02  1.42157E+02  
  7.35000E+02  1.43486E+02  
  7.36000E+02  1.45105E+02  
  7.37000E+02  1.47079E+02  
  7.38000E+02  1.49495E+02  
  7.39000E+02  1.52478E+02  
  7.40000E+02  1.56198E+02  
  7.41000E+02  1.60899E+02  
  7.42000E+02  1.66927E+02  
  7.43000E+02  1.74775E+02  
  7.44000E+02  1.85136E+02  
  7.45000E+02  1.98935E+02  
  7.46000E+02  2.17241E+02  
  7.47000E+02  2.40758E+02  
  7.48000E+02  2.68321E+02  
  7.49000E+02  2.94285E+02  
  7.50000E+02  3.08090E+02  
  7.51000E+02  3.01973E+02  
  7.52000E+02  2.79967E+02  
  7.53000E+02  2.52956E+02  
  7.54000E+02  2.28615E+02  
  7.55000E+02  2.09399E+02  
  7.56000E+02  1.95033E+02  
  7.57000E+02  1.84483E+02  
  7.58000E+02  1.76749E+02  
  7.59000E+02  1.71057E+02  
  7.60000E+02  1.66847E+02  
  7.61000E+02  1.63725E+02  
  7.62000E+02  1.61417E+02  
  7.63000E+02  1.59726E+02  
  7.64000E+02  1.58515E+02  
  7.65000E+02  1.57682E+02  
  7.66000E+02  1.57157E+02  
  7.67000E+02  1.56885E+02  
  7.68000E+02  1.56829E+02  
  7.69000E+02  1.56961E+02  
  7.70000E+02  1.57261E+02  
  7.71000E+02  1.57718E+02  
  7.72000E+02  1.58325E+02  
  7.73000E+02  1.59079E+02  
  7.74000E+02  1.59984E+02  
  7.75000E+02  1.61049E+02  
  7.76000E+02  1.62286E+02  
  7.77000E+02  1.63716E+02  
  7.78000E+02  1.65365E+02  
  7.79000E+02  1.67271E+02  
  7.80000E+02  1.69482E+02  
  7.81000E+02  1.72064E+02  
  7.82000E+02  1.75104E+02  
  7.83000E+02  1.78719E+02  
  7.84000E+02  1.83071E+02  
  7.85000E+02  1.88381E+02  
  7.86000E+02  1.94956E+02  
  7.87000E+02  2.03232E+02  
  7.88000E+02  2.13828E+02  
  7.89000E+02  2.27622E+02  
  7.90000E+02  2.45837E+02  
  7.91000E+02  2.70069E+02  
  7.92000E+02  3.02033E+02  
  7.93000E+02  3.42445E+02  
  7.94000E+02  3.88091E+02  
  7.95000E+02  4.27705E+02  
  7.96000E+02  4.43667E+02  
  7.97000E+02  4.26879E+02  
  7.98000E+02  3.87644E+02  
  7.99000E+02  3.43575E+02  
  8.00000E+02  3.05284E+02  
  8.01000E+02  2.75512E+02  
  8.02000E+02  2.53371E+02  
  8.03000E+02  2.37123E+02  
  8.04000E+02  2.25200E+02  
  8.05000E+02  2.16412E+02  
  8.06000E+02  2.09906E+02  
  8.07000E+02  2.05087E+02  
  8.08000E+02  2.01536E+02  
  8.09000E+02  1.98956E+02  
  8.10000E+02  1.97140E+02  
  8.11000E+02  1.95937E+02  
  8.12000E+02  1.95241E+02  
  8.13000E+02  1.94976E+02  
  8.14000E+02  1.95091E+02  
  8.15000E+02  1.95551E+02  
  8.16000E+02  1.96338E+02  
  8.17000E+02  1.97446E+02  
  8.18000E+02  1.98884E+02  
  8.19000E+02  2.00670E+02  
  8.20000E+02  2.02840E+02  
  8.21000E+02  2.05445E+02  
  8.22000E+02  2.08555E+02  
  8.23000E+02  2.12269E+02  
  8.24000E+02  2.16722E+02  
  8.25000E+02  2.22095E+02  
  8.26000E+02  2.28637E+02  
  8.27000E+02  2.36694E+02  
  8.28000E+02  2.46747E+02  
  8.29000E+02  2.59477E+02  
  8.30000E+02  2.75851E+02  
  8.31000E+02  2.97248E+02  
  8.32000E+02  3.25588E+02  
  8.33000E+02  3.63401E+02  
  8.34000E+02  4.13473E+02  
  8.35000E+02  4.77195E+02  
  8.36000E+02  5.50072E+02  
  8.37000E+02  6.14944E+02  
  8.38000E+02  6.43548E+02  
  8.39000E+02  6.19509E+02  
  8.40000E+02  5.57595E+02  
  8.41000E+02  4.86180E+02  
  8.42000E+02  4.23300E+02  
  8.43000E+02  3.74024E+02  
  8.44000E+02  3.37155E+02  
  8.45000E+02  3.09926E+02  
  8.46000E+02  2.89776E+02  
  8.47000E+02  2.74746E+02  
  8.48000E+02  2.63430E+02  
  8.49000E+02  2.54839E+02  
  8.50000E+02  2.48278E+02  
  8.51000E+02  2.43255E+02  
  8.52000E+02  2.39418E+02  
  8.53000E+02  2.36512E+02  
  8.54000E+02  2.34353E+02  
  8.55000E+02  2.32803E+02  
  8.56000E+02  2.31763E+02  
  8.57000E+02  2.31160E+02  
  8.58000E+02  2.30942E+02  
  8.59000E+02  2.31076E+02  
  8.60000E+02  2.31540E+02  
  8.61000E+02  2.32331E+02  
  8.62000E+02  2.33457E+02  
  8.63000E+02  2.34941E+02  
  8.64000E+02  2.36825E+02  
  8.65000E+02  2.39176E+02  
  8.66000E+02  2.42090E+02  
  8.67000E+02  2.45707E+02  
  8.68000E+02  2.50229E+02  
  8.69000E+02  2.55943E+02  
  8.70000E+02  2.63265E+02  
  8.71000E+02  2.72784E+02  
  8.72000E+02  2.85311E+02  
  8.73000E+02  3.01861E+02  
  8.74000E+02  3.23374E+02  
  8.75000E+02  3.49725E+02  
  8.76000E+02  3.77524E+02  
  8.77000E+02  3.98111E+02  
  8.78000E+02  4.01401E+02  
  8.79000E+02  3.86099E+02  
  8.80000E+02  3.61290E+02  
  8.81000E+02  3.36564E+02  
  8.82000E+02  3.16341E+02  
  8.83000E+02  3.01212E+02  
  8.84000E+02  2.90343E+02  
  8.85000E+02  2.82703E+02  
  8.86000E+02  2.77437E+02  
  8.87000E+02  2.73917E+02  
  8.88000E+02  2.71704E+02  
  8.89000E+02  2.70493E+02  
  8.90000E+02  2.70077E+02  
  8.91000E+02  2.70318E+02  
  8.92000E+02  2.71123E+02  
  8.93000E+02  2.72441E+02  
  8.94000E+02  2.74247E+02  
  8.95000E+02  2.76543E+02  
  8.96000E+02  2.79353E+02  
  8.97000E+02  2.82729E+02  
  8.98000E+02  2.86750E+02  
  8.99000E+02  2.91534E+02  
  9.00000E+02  2.97242E+02  
  9.01000E+02  3.04101E+02  
  9.02000E+02  3.12423E+02  
  9.03000E+02  3.22646E+02  
  9.04000E+02  3.35385E+02  
  9.05000E+02  3.51512E+02  
  9.06000E+02  3.72272E+02  
  9.07000E+02  3.99430E+02  
  9.08000E+02  4.35407E+02  
  9.09000E+02  4.83240E+02  
  9.10000E+02  5.45775E+02  
  9.11000E+02  6.22742E+02  
  9.12000E+02  7.04178E+02  
  9.13000E+02  7.64233E+02  
  9.14000E+02  7.72446E+02  
  9.15000E+02  7.24701E+02  
  9.16000E+02  6.48247E+02  
  9.17000E+02  5.71851E+02  
  9.18000E+02  5.08752E+02  
  9.19000E+02  4.60720E+02  
  9.20000E+02  4.25260E+02  
  9.21000E+02  3.99268E+02  
  9.22000E+02  3.80169E+02  
  9.23000E+02  3.66063E+02  
  9.24000E+02  3.55605E+02  
  9.25000E+02  3.47850E+02  
  9.26000E+02  3.42137E+02  
  9.27000E+02  3.37997E+02  
  9.28000E+02  3.35098E+02  
  9.29000E+02  3.33203E+02  
  9.30000E+02  3.32145E+02  
  9.31000E+02  3.31808E+02  
  9.32000E+02  3.32117E+02  
  9.33000E+02  3.33034E+02  
  9.34000E+02  3.34551E+02  
  9.35000E+02  3.36695E+02  
  9.36000E+02  3.39530E+02  
  9.37000E+02  3.43168E+02  
  9.38000E+02  3.47784E+02  
  9.39000E+02  3.53641E+02  
  9.40000E+02  3.61124E+02  
  9.41000E+02  3.70792E+02  
  9.42000E+02  3.83416E+02  
  9.43000E+02  3.99980E+02  
  9.44000E+02  4.21444E+02  
  9.45000E+02  4.47872E+02  
  9.46000E+02  4.76427E+02  
  9.47000E+02  4.99208E+02  
  9.48000E+02  5.05896E+02  
  9.49000E+02  4.93552E+02  
  9.50000E+02  4.70290E+02  
  9.51000E+02  4.46162E+02  
  9.52000E+02  4.26284E+02  
  9.53000E+02  4.11596E+02  
  9.54000E+02  4.01364E+02  
  9.55000E+02  3.94555E+02  
  9.56000E+02  3.90297E+02  
  9.57000E+02  3.87948E+02  
  9.58000E+02  3.87065E+02  
  9.59000E+02  3.87350E+02  
  9.60000E+02  3.88616E+02  
  9.61000E+02  3.90755E+02  
  9.62000E+02  3.93723E+02  
  9.63000E+02  3.97534E+02  
  9.64000E+02  4.02256E+02  
  9.65000E+02  4.08025E+02  
  9.66000E+02  4.15053E+02  
  9.67000E+02  4.23659E+02  
  9.68000E+02  4.34309E+02  
  9.69000E+02  4.47680E+02  
  9.70000E+02  4.64740E+02  
  9.71000E+02  4.86840E+02  
  9.72000E+02  5.15734E+02  
  9.73000E+02  5.53268E+02  
  9.74000E+02  6.00077E+02  
  9.75000E+02  6.52299E+02  
  9.76000E+02  6.97270E+02  
  9.77000E+02  7.16033E+02  
  9.78000E+02  6.99599E+02  
  9.79000E+02  6.59698E+02  
  9.80000E+02  6.15309E+02  
  9.81000E+02  5.77688E+02  
  9.82000E+02  5.49697E+02  
  9.83000E+02  5.30382E+02  
  9.84000E+02  5.17933E+02  
  9.85000E+02  5.10756E+02  
  9.86000E+02  5.07700E+02  
  9.87000E+02  5.08021E+02  
  9.88000E+02  5.11305E+02  
  9.89000E+02  5.17411E+02  
  9.90000E+02  5.26438E+02  
  9.91000E+02  5.38734E+02  
  9.92000E+02  5.54939E+02  
  9.93000E+02  5.76065E+02  
  9.94000E+02  6.03635E+02  
  9.95000E+02  6.39874E+02  
  9.96000E+02  6.87935E+02  
  9.97000E+02  7.52014E+02  
  9.98000E+02  8.36801E+02  
  9.99000E+02  9.44821E+02  
  1.00000E+03  1.06902E+03  
  1.00100E+03  1.18111E+03  
  1.00200E+03  1.23316E+03  
  1.00300E+03  1.19613E+03  
  1.00400E+03  1.09442E+03  
  1.00500E+03  9.76399E+02  
  1.00600E+03  8.72862E+02  
  1.00700E+03  7.92460E+02  
  1.00800E+03  7.33189E+02  
  1.00900E+03  6.90399E+02  
  1.01000E+03  6.59803E+02  
  1.01100E+03  6.38140E+02  
  1.01200E+03  6.23102E+02  
  1.01300E+03  6.13104E+02  
  1.01400E+03  6.07091E+02  
  1.01500E+03  6.04392E+02  
  1.01600E+03  6.04640E+02  
  1.01700E+03  6.07714E+02  
  1.01800E+03  6.13712E+02  
  1.01900E+03  6.22880E+02  
  1.02000E+03  6.35395E+02  
  1.02100E+03  6.50759E+02  
  1.02200E+03  6.66765E+02  
  1.02300E+03  6.79322E+02  
  1.02400E+03  6.85509E+02  
  1.02500E+03  6.87145E+02  
  1.02600E+03  6.88874E+02  
  1.02700E+03  6.94225E+02  
  1.02800E+03  7.04856E+02  
  1.02900E+03  7.21627E+02  
  1.03000E+03  7.45505E+02  
  1.03100E+03  7.78058E+02  
  1.03200E+03  8.21775E+02  
  1.03300E+03  8.80329E+02  
  1.03400E+03  9.58645E+02  
  1.03500E+03  1.06207E+03  
  1.03600E+03  1.19274E+03  
  1.03700E+03  1.34018E+03  
  1.03800E+03  1.46809E+03  
  1.03900E+03  1.52049E+03  
  1.04000E+03  1.47020E+03  
  1.04100E+03  1.35179E+03  
  1.04200E+03  1.22112E+03  
  1.04300E+03  1.11118E+03  
  1.04400E+03  1.03062E+03  
  1.04500E+03  9.77327E+02  
  1.04600E+03  9.46997E+02  
  1.04700E+03  9.36109E+02  
  1.04800E+03  9.42128E+02  
  1.04900E+03  9.62353E+02  
  1.05000E+03  9.91382E+02  
  1.05100E+03  1.01726E+03  
  1.05200E+03  1.02266E+03  
  1.05300E+03  9.99149E+02  
  1.05400E+03  9.56970E+02  
  1.05500E+03  9.12573E+02  
  1.05600E+03  8.75341E+02  
  1.05700E+03  8.47339E+02  
  1.05800E+03  8.27419E+02  
  1.05900E+03  8.13757E+02  
  1.06000E+03  8.04752E+02  
  1.06100E+03  7.99191E+02  
  1.06200E+03  7.96201E+02  
  1.06300E+03  7.95163E+02  
  1.06400E+03  7.95634E+02  
  1.06500E+03  7.97297E+02  
  1.06600E+03  7.99919E+02  
  1.06700E+03  8.03328E+02  
  1.06800E+03  8.07396E+02  
  1.06900E+03  8.12026E+02  
  1.07000E+03  8.17142E+02  
  1.07100E+03  8.22686E+02  
  1.07200E+03  8.28613E+02  
  1.07300E+03  8.34888E+02  
  1.07400E+03  8.41481E+02  
  1.07500E+03  8.48370E+02  
  1.07600E+03  8.55537E+02  
  1.07700E+03  8.62969E+02  
  1.07800E+03  8.70654E+02  
  1.07900E+03  8.78583E+02  
  1.08000E+03  8.86749E+02  
  1.08100E+03  8.95149E+02  
  1.08200E+03  9.03777E+02  
  1.08300E+03  9.12631E+02  
  1.08400E+03  9.21712E+02  
  1.08500E+03  9.31017E+02  
  1.08600E+03  9.40547E+02  
  1.08700E+03  9.50304E+02  
  1.08800E+03  9.60290E+02  
  1.08900E+03  9.70506E+02  
  1.09000E+03  9.80957E+02  
  1.09100E+03  9.91644E+02  
  1.09200E+03  1.00257E+03  
  1.09300E+03  1.01375E+03  
  1.09400E+03  1.02517E+03  
  1.09500E+03  1.03686E+03  
  1.09600E+03  1.04880E+03  
  1.09700E+03  1.06101E+03  
  1.09800E+03  1.07350E+03  
  1.09900E+03  1.08627E+03  
  1.10000E+03  1.09932E+03  
  1.10100E+03  1.11268E+03  
  1.10200E+03  1.12634E+03  
  1.10300E+03  1.14032E+03  
  1.10400E+03  1.15462E+03  
  1.10500E+03  1.16926E+03  
  1.10600E+03  1.18424E+03  
  1.10700E+03  1.19958E+03  
  1.10800E+03  1.21529E+03  
  1.10900E+03  1.23138E+03  
  1.11000E+03  1.24786E+03  
  1.11100E+03  1.26475E+03  
  1.11200E+03  1.28207E+03  
  1.11300E+03  1.29982E+03  
  1.11400E+03  1.31802E+03  
  1.11500E+03  1.33669E+03  
  1.11600E+03  1.35586E+03  
  1.11700E+03  1.37553E+03  
  1.11800E+03  1.39573E+03  
  1.11900E+03  1.41647E+03  
  1.12000E+03  1.43779E+03  
  1.12100E+03  1.45970E+03  
  1.12200E+03  1.48224E+03  
  1.12300E+03  1.50541E+03  
  1.12400E+03  1.52927E+03  
  1.12500E+03  1.55383E+03  
  1.12600E+03  1.57912E+03  
  1.12700E+03  1.60518E+03  
  1.12800E+03  1.63205E+03  
  1.12900E+03  1.65977E+03  
  1.13000E+03  1.68836E+03  
  1.13100E+03  1.71789E+03  
  1.13200E+03  1.74839E+03  
  1.13300E+03  1.77991E+03  
  1.13400E+03  1.81251E+03  
  1.13500E+03  1.84625E+03  
  1.13600E+03  1.88117E+03  
  1.13700E+03  1.91736E+03  
  1.13800E+03  1.95488E+03  
  1.13900E+03  1.99380E+03  
  1.14000E+03  2.03421E+03  
  1.14100E+03  2.07619E+03  
  1.14200E+03  2.11984E+03  
  1.14300E+03  2.16527E+03  
  1.14400E+03  2.21257E+03  
  1.14500E+03  2.26188E+03  
  1.14600E+03  2.31332E+03  
  1.14700E+03  2.36704E+03  
  1.14800E+03  2.42319E+03  
  1.14900E+03  2.48194E+03  
  1.15000E+03  2.54347E+03  
  1.15100E+03  2.60799E+03  
  1.15200E+03  2.67573E+03  
  1.15300E+03  2.74692E+03  
  1.15400E+03  2.82183E+03  
  1.15500E+03  2.90077E+03  
  1.15600E+03  2.98406E+03  
  1.15700E+03  3.07208E+03  
  1.15800E+03  3.16522E+03  
  1.15900E+03  3.26394E+03  
  1.16000E+03  3.36875E+03  
  1.16100E+03  3.48022E+03  
  1.16200E+03  3.59898E+03  
  1.16300E+03  3.72575E+03  
  1.16400E+03  3.86136E+03  
  1.16500E+03  4.00671E+03  
  1.16600E+03  4.16287E+03  
  1.16700E+03  4.33103E+03  
  1.16800E+03  4.51257E+03  
  1.16900E+03  4.70907E+03  
  1.17000E+03  4.92236E+03  
  1.17100E+03  5.15457E+03  
  1.17200E+03  5.40817E+03  
  1.17300E+03  5.68607E+03  
  1.17400E+03  5.99170E+03  
  1.17500E+03  6.32911E+03  
  1.17600E+03  6.70314E+03  
  1.17700E+03  7.11958E+03  
  1.17800E+03  7.58545E+03  
  1.17900E+03  8.10927E+03  
  1.18000E+03  8.70148E+03  
  1.18100E+03  9.37499E+03  
  1.18200E+03  1.01459E+04  
  1.18300E+03  1.10345E+04  
  1.18400E+03  1.20666E+04  
  1.18500E+03  1.32753E+04  
  1.18600E+03  1.47037E+04  
  1.18700E+03  1.64088E+04  
  1.18800E+03  1.84665E+04  
  1.18900E+03  2.09794E+04  
  1.19000E+03  2.40888E+04  
  1.19100E+03  2.79909E+04  
  1.19200E+03  3.29623E+04  
  1.19300E+03  3.93952E+04  
  1.19400E+03  4.78444E+04  
  1.19500E+03  5.90751E+04  
  1.19600E+03  7.40636E+04  
  1.19700E+03  9.37948E+04  
  1.19800E+03  1.18480E+05  
  1.19900E+03  1.45741E+05  
  1.20000E+03  1.68612E+05  
  1.20100E+03  1.77438E+05  
  1.20200E+03  1.67769E+05  
  1.20300E+03  1.45090E+05  
  1.20400E+03  1.19085E+05  
  1.20500E+03  9.62549E+04  
  1.20600E+03  7.86827E+04  
  1.20700E+03  6.61313E+04  
  1.20800E+03  5.77411E+04  
  1.20900E+03  5.27230E+04  
  1.21000E+03  5.04959E+04  
  1.21100E+03  5.05510E+04  
  1.21200E+03  5.20833E+04  
  1.21300E+03  5.36379E+04  
  1.21400E+03  5.35523E+04  
  1.21500E+03  5.11601E+04  
  1.21600E+03  4.70203E+04  
  1.21700E+03  4.20869E+04  
  1.21800E+03  3.72455E+04  
  1.21900E+03  3.31800E+04  
  1.22000E+03  3.02314E+04  
  1.22100E+03  2.83988E+04  
  1.22200E+03  2.74801E+04  
  1.22300E+03  2.72209E+04  
  1.22400E+03  2.73829E+04  
  1.22500E+03  2.77325E+04  
  1.22600E+03  2.79843E+04  
  1.22700E+03  2.77279E+04  
  1.22800E+03  2.66955E+04  
  1.22900E+03  2.51664E+04  
  1.23000E+03  2.36702E+04  
  1.23100E+03  2.24319E+04  
  1.23200E+03  2.13496E+04  
  1.23300E+03  2.03136E+04  
  1.23400E+03  1.93304E+04  
  1.23500E+03  1.84193E+04  
  1.23600E+03  1.76057E+04  
  1.23700E+03  1.69718E+04  
  1.23800E+03  1.66089E+04  
  1.23900E+03  1.65717E+04  
  1.24000E+03  1.68885E+04  
  1.24100E+03  1.75808E+04  
  1.24200E+03  1.86893E+04  
  1.24300E+03  2.02894E+04  
  1.24400E+03  2.24418E+04  
  1.24500E+03  2.50425E+04  
  1.24600E+03  2.76270E+04  
  1.24700E+03  2.94343E+04  
  1.24800E+03  3.00496E+04  
  1.24900E+03  2.99541E+04  
  1.25000E+03  3.00598E+04  
  1.25100E+03  3.09311E+04  
  1.25200E+03  3.24889E+04  
  1.25300E+03  3.40644E+04  
  1.25400E+03  3.48720E+04  
  1.25500E+03  3.48297E+04  
  1.25600E+03  3.46962E+04  
  1.25700E+03  3.53001E+04  
  1.25800E+03  3.69079E+04  
  1.25900E+03  3.90406E+04  
  1.26000E+03  4.06337E+04  
  1.26100E+03  4.08463E+04  
  1.26200E+03  3.99674E+04  
  1.26300E+03  3.91165E+04  
  1.26400E+03  3.92203E+04  
  1.26500E+03  4.04911E+04  
  1.26600E+03  4.23457E+04  
  1.26700E+03  4.35887E+04  
  1.26800E+03  4.32677E+04  
  1.26900E+03  4.16216E+04  
  1.27000E+03  3.97658E+04  
  1.27100E+03  3.86828E+04  
  1.27200E+03  3.87942E+04  
  1.27300E+03  4.00092E+04  
  1.27400E+03  4.17294E+04  
  1.27500E+03  4.29229E+04  
  1.27600E+03  4.27850E+04  
  1.27700E+03  4.15296E+04  
  1.27800E+03  4.00809E+04  
  1.27900E+03  3.91897E+04  
  1.28000E+03  3.91456E+04  
  1.28100E+03  3.99351E+04  
  1.28200E+03  4.13897E+04  
  1.28300E+03  4.32950E+04  
  1.28400E+03  4.55710E+04  
  1.28500E+03  4.83817E+04  
  1.28600E+03  5.19933E+04  
  1.28700E+03  5.65597E+04  
  1.28800E+03  6.20057E+04  
  1.28900E+03  6.80343E+04  
  1.29000E+03  7.43833E+04  
  1.29100E+03  8.12553E+04  
  1.29200E+03  8.94312E+04  
  1.29300E+03  9.99305E+04  
  1.29400E+03  1.13738E+05  
  1.29500E+03  1.31788E+05  
  1.29600E+03  1.54837E+05  
  1.29700E+03  1.83302E+05  
  1.29800E+03  2.17832E+05  
  1.29900E+03  2.60577E+05  
  1.30000E+03  3.14900E+05  
  1.30100E+03  3.81549E+05  
  1.30200E+03  4.52071E+05  
  1.30300E+03  5.04667E+05  
  1.30400E+03  5.14780E+05  
  1.30500E+03  4.79327E+05  
  1.30600E+03  4.19826E+05  
  1.30700E+03  3.59313E+05  
  1.30800E+03  3.08981E+05  
  1.30900E+03  2.70719E+05  
  1.31000E+03  2.42282E+05  
  1.31100E+03  2.20798E+05  
  1.31200E+03  2.04858E+05  
  1.31300E+03  1.94528E+05  
  1.31400E+03  1.90186E+05  
  1.31500E+03  1.91890E+05  
  1.31600E+03  1.99458E+05  
  1.31700E+03  2.12762E+05  
  1.31800E+03  2.32028E+05  
  1.31900E+03  2.57542E+05  
  1.32000E+03  2.88724E+05  
  1.32100E+03  3.24422E+05  
  1.32200E+03  3.64722E+05  
  1.32300E+03  4.10412E+05  
  1.32400E+03  4.60286E+05  
  1.32500E+03  5.12282E+05  
  1.32600E+03  5.66490E+05  
  1.32700E+03  6.25124E+05  
  1.32800E+03  6.91153E+05  
  1.32900E+03  7.66148E+05  
  1.33000E+03  8.48515E+05  
  1.33100E+03  9.30845E+05  
  1.33200E+03  9.99084E+05  
  1.33300E+03  1.04259E+06  
  1.33400E+03  1.06496E+06  
  1.33500E+03  1.06966E+06  
  1.33600E+03  1.03996E+06  
  1.33700E+03  9.54299E+05  
  1.33800E+03  8.19665E+05  
  1.33900E+03  6.70056E+05  
  1.34000E+03  5.35282E+05  
  1.34100E+03  4.26669E+05  
  1.34200E+03  3.43257E+05  
  1.34300E+03  2.80033E+05  
  1.34400E+03  2.31908E+05  
  1.34500E+03  1.94840E+05  
  1.34600E+03  1.65867E+05  
  1.34700E+03  1.42877E+05  
  1.34800E+03  1.24369E+05  
  1.34900E+03  1.09267E+05  
  1.35000E+03  9.67914E+04  
  1.35100E+03  8.63701E+04  
  1.35200E+03  7.75760E+04  
  1.35300E+03  7.00868E+04  
  1.35400E+03  6.36555E+04  
  1.35500E+03  5.80908E+04  
  1.35600E+03  5.32427E+04  
  1.35700E+03  4.89921E+04  
  1.35800E+03  4.52439E+04  
  1.35900E+03  4.19210E+04  
  1.36000E+03  3.89609E+04  
  1.36100E+03  3.63119E+04  
  1.36200E+03  3.39314E+04  
  1.36300E+03  3.17839E+04  
  1.36400E+03  2.98395E+04  
  1.36500E+03  2.80730E+04  
  1.36600E+03  2.64632E+04  
  1.36700E+03  2.49917E+04  
  1.36800E+03  2.36429E+04  
  1.36900E+03  2.24035E+04  
  1.37000E+03  2.12616E+04  
  1.37100E+03  2.02071E+04  
  1.37200E+03  1.92314E+04  
  1.37300E+03  1.83265E+04  
  1.37400E+03  1.74856E+04  
  1.37500E+03  1.67029E+04  
  1.37600E+03  1.59730E+04  
  1.37700E+03  1.52911E+04  
  1.37800E+03  1.46531E+04  
  1.37900E+03  1.40552E+04  
  1.38000E+03  1.34941E+04  
  1.38100E+03  1.29668E+04  
  1.38200E+03  1.24706E+04  
  1.38300E+03  1.20030E+04  
  1.38400E+03  1.15619E+04  
  1.38500E+03  1.11453E+04  
  1.38600E+03  1.07513E+04  
  1.38700E+03  1.03784E+04  
  1.38800E+03  1.00250E+04  
  1.38900E+03  9.68976E+03  
  1.39000E+03  9.37147E+03  
  1.39100E+03  9.06897E+03  
  1.39200E+03  8.78122E+03  
  1.39300E+03  8.50727E+03  
  1.39400E+03  8.24623E+03  
  1.39500E+03  7.99730E+03  
  1.39600E+03  7.75972E+03  
  1.39700E+03  7.53280E+03  
  1.39800E+03  7.31592E+03  
  1.39900E+03  7.10847E+03  
  1.40000E+03  6.90992E+03  
  1.40100E+03  6.71975E+03  
  1.40200E+03  6.53749E+03  
  1.40300E+03  6.36270E+03  
  1.40400E+03  6.19497E+03  
  1.40500E+03  6.03393E+03  
  1.40600E+03  5.87922E+03  
  1.40700E+03  5.73050E+03  
  1.40800E+03  5.58747E+03  
  1.40900E+03  5.44984E+03  
  1.41000E+03  5.31733E+03  
  1.41100E+03  5.18970E+03  
  1.41200E+03  5.06669E+03  
  1.41300E+03  4.94809E+03  
  1.41400E+03  4.83369E+03  
  1.41500E+03  4.72329E+03  
  1.41600E+03  4.61669E+03  
  1.41700E+03  4.51374E+03  
  1.41800E+03  4.41425E+03  
  1.41900E+03  4.31808E+03  
  1.42000E+03  4.22508E+03  
  1.42100E+03  4.13511E+03  
  1.42200E+03  4.04803E+03  
  1.42300E+03  3.96372E+03  
  1.42400E+03  3.88207E+03  
  1.42500E+03  3.80295E+03  
  1.42600E+03  3.72628E+03  
  1.42700E+03  3.65194E+03  
  1.42800E+03  3.57985E+03  
  1.42900E+03  3.50990E+03  
  1.43000E+03  3.44202E+03  
  1.43100E+03  3.37612E+03  
  1.43200E+03  3.31213E+03  
  1.43300E+03  3.24998E+03  
  1.43400E+03  3.18958E+03  
  1.43500E+03  3.13088E+03  
  1.43600E+03  3.07382E+03  
  1.43700E+03  3.01832E+03  
  1.43800E+03  2.96434E+03  
  1.43900E+03  2.91182E+03  
  1.44000E+03  2.86071E+03  
  1.44100E+03  2.81095E+03  
  1.44200E+03  2.76249E+03  
  1.44300E+03  2.71530E+03  
  1.44400E+03  2.66933E+03  
  1.44500E+03  2.62453E+03  
  1.44600E+03  2.58087E+03  
  1.44700E+03  2.53831E+03  
  1.44800E+03  2.49680E+03  
  1.44900E+03  2.45633E+03  
  1.45000E+03  2.41684E+03  
  1.45100E+03  2.37831E+03  
  1.45200E+03  2.34071E+03  
  1.45300E+03  2.30401E+03  
  1.45400E+03  2.26817E+03  
  1.45500E+03  2.23318E+03  
  1.45600E+03  2.19900E+03  
  1.45700E+03  2.16562E+03  
  1.45800E+03  2.13300E+03  
  1.45900E+03  2.10112E+03  
  1.46000E+03  2.06996E+03  
  1.46100E+03  2.03949E+03  
  1.46200E+03  2.00971E+03  
  1.46300E+03  1.98058E+03  
  1.46400E+03  1.95209E+03  
  1.46500E+03  1.92422E+03  
  1.46600E+03  1.89694E+03  
  1.46700E+03  1.87026E+03  
  1.46800E+03  1.84414E+03  
  1.46900E+03  1.81857E+03  
  1.47000E+03  1.79353E+03  
  1.47100E+03  1.76902E+03  
  1.47200E+03  1.74501E+03  
  1.47300E+03  1.72149E+03  
  1.47400E+03  1.69845E+03  
  1.47500E+03  1.67588E+03  
  1.47600E+03  1.65376E+03  
  1.47700E+03  1.63208E+03  
  1.47800E+03  1.61083E+03  
  1.47900E+03  1.58999E+03  
  1.48000E+03  1.56956E+03  
  1.48100E+03  1.54953E+03  
  1.48200E+03  1.52989E+03  
  1.48300E+03  1.51062E+03  
  1.48400E+03  1.49172E+03  
  1.48500E+03  1.47317E+03  
  1.48600E+03  1.45497E+03  
  1.48700E+03  1.43711E+03  
  1.48800E+03  1.41959E+03  
  1.48900E+03  1.40238E+03  
  1.49000E+03  1.38549E+03  
  1.49100E+03  1.36890E+03  
  1.49200E+03  1.35262E+03  
  1.49300E+03  1.33663E+03  
  1.49400E+03  1.32092E+03  
  1.49500E+03  1.30549E+03  
  1.49600E+03  1.29034E+03  
  1.49700E+03  1.27544E+03  
  1.49800E+03  1.26081E+03  
  1.49900E+03  1.24643E+03  
  1.50000E+03  1.23230E+03  
  1.50100E+03  1.21841E+03  
  1.50200E+03  1.20476E+03  
  1.50300E+03  1.19133E+03  
  1.50400E+03  1.17814E+03  
  1.50500E+03  1.16516E+03  
  1.50600E+03  1.15240E+03  
  1.50700E+03  1.13985E+03  
  1.50800E+03  1.12750E+03  
  1.50900E+03  1.11536E+03  
  1.51000E+03  1.10341E+03  
  1.51100E+03  1.09166E+03  
  1.51200E+03  1.08010E+03  
  1.51300E+03  1.06872E+03  
  1.51400E+03  1.05752E+03  
  1.51500E+03  1.04650E+03  
  1.51600E+03  1.03565E+03  
  1.51700E+03  1.02497E+03  
  1.51800E+03  1.01446E+03  
  1.51900E+03  1.00411E+03  
  1.52000E+03  9.93914E+02  
  1.52100E+03  9.83878E+02  
  1.52200E+03  9.73996E+02  
  1.52300E+03  9.64263E+02  
  1.52400E+03  9.54677E+02  
  1.52500E+03  9.45234E+02  
  1.52600E+03  9.35932E+02  
  1.52700E+03  9.26768E+02  
  1.52800E+03  9.17739E+02  
  1.52900E+03  9.08843E+02  
  1.53000E+03  9.00077E+02  
  1.53100E+03  8.91438E+02  
  1.53200E+03  8.82924E+02  
  1.53300E+03  8.74533E+02  
  1.53400E+03  8.66262E+02  
  1.53500E+03  8.58109E+02  
  1.53600E+03  8.50071E+02  
  1.53700E+03  8.42147E+02  
  1.53800E+03  8.34334E+02  
  1.53900E+03  8.26631E+02  
  1.54000E+03  8.19035E+02  
  1.54100E+03  8.11543E+02  
  1.54200E+03  8.04155E+02  
  1.54300E+03  7.96869E+02  
  1.54400E+03  7.89682E+02  
  1.54500E+03  7.82592E+02  
  1.54600E+03  7.75598E+02  
  1.54700E+03  7.68699E+02  
  1.54800E+03  7.61892E+02  
  1.54900E+03  7.55176E+02  
  1.55000E+03  7.48549E+02  
  1.55100E+03  7.42010E+02  
  1.55200E+03  7.35556E+02  
  1.55300E+03  7.29187E+02  
  1.55400E+03  7.22902E+02  
  1.55500E+03  7.16698E+02  
  1.55600E+03  7.10574E+02  
  1.55700E+03  7.04529E+02  
  1.55800E+03  6.98561E+02  
  1.55900E+03  6.92670E+02  
  1.56000E+03  6.86853E+02  
  1.56100E+03  6.81110E+02  
  1.56200E+03  6.75439E+02  
  1.56300E+03  6.69840E+02  
  1.56400E+03  6.64310E+02  
  1.56500E+03  6.58849E+02  
  1.56600E+03  6.53455E+02  
  1.56700E+03  6.48129E+02  
  1.56800E+03  6.42867E+02  
  1.56900E+03  6.37670E+02  
  1.57000E+03  6.32536E+02  
  1.57100E+03  6.27464E+02  
  1.57200E+03  6.22454E+02  
  1.57300E+03  6.17504E+02  
  1.57400E+03  6.12613E+02  
  1.57500E+03  6.07780E+02  
  1.57600E+03  6.03005E+02  
  1.57700E+03  5.98287E+02  
  1.57800E+03  5.93623E+02  
  1.57900E+03  5.89015E+02  
  1.58000E+03  5.84461E+02  
  1.58100E+03  5.79959E+02  
  1.58200E+03  5.75510E+02  
  1.58300E+03  5.71112E+02  
  1.58400E+03  5.66765E+02  
  1.58500E+03  5.62467E+02  
  1.58600E+03  5.58219E+02  
  1.58700E+03  5.54019E+02  
  1.58800E+03  5.49866E+02  
  1.58900E+03  5.45761E+02  
  1.59000E+03  5.41701E+02  
  1.59100E+03  5.37687E+02  
  1.59200E+03  5.33718E+02  
  1.59300E+03  5.29792E+02  
  1.59400E+03  5.25911E+02  
  1.59500E+03  5.22072E+02  
  1.59600E+03  5.18275E+02  
  1.59700E+03  5.14520E+02  
  1.59800E+03  5.10806E+02  
  1.59900E+03  5.07132E+02  
  1.60000E+03  5.03498E+02  
  1.60100E+03  4.99903E+02  
  1.60200E+03  4.96346E+02  
  1.60300E+03  4.92828E+02  
  1.60400E+03  4.89347E+02  
  1.60500E+03  4.85904E+02  
  1.60600E+03  4.82497E+02  
  1.60700E+03  4.79125E+02  
  1.60800E+03  4.75790E+02  
  1.60900E+03  4.72489E+02  
  1.61000E+03  4.69222E+02  
  1.61100E+03  4.65990E+02  
  1.61200E+03  4.62791E+02  
  1.61300E+03  4.59625E+02  
  1.61400E+03  4.56492E+02  
  1.61500E+03  4.53391E+02  
  1.61600E+03  4.50321E+02  
  1.61700E+03  4.47283E+02  
  1.61800E+03  4.44276E+02  
  1.61900E+03  4.41299E+02  
  1.62000E+03  4.38352E+02  
  1.62100E+03  4.35435E+02  
  1.62200E+03  4.32547E+02  
  1.62300E+03  4.29687E+02  
  1.62400E+03  4.26857E+02  
  1.62500E+03  4.24054E+02  
  1.62600E+03  4.21279E+02  
  1.62700E+03  4.18531E+02  
  1.62800E+03  4.15810E+02  
  1.62900E+03  4.13116E+02  
  1.63000E+03  4.10448E+02  
  1.63100E+03  4.07806E+02  
  1.63200E+03  4.05190E+02  
  1.63300E+03  4.02599E+02  
  1.63400E+03  4.00032E+02  
  1.63500E+03  3.97491E+02  
  1.63600E+03  3.94973E+02  
  1.63700E+03  3.92480E+02  
  1.63800E+03  3.90010E+02  
  1.63900E+03  3.87564E+02  
  1.64000E+03  3.85141E+02  
  1.64100E+03  3.82741E+02  
  1.64200E+03  3.80363E+02  
  1.64300E+03  3.78007E+02  
  1.64400E+03  3.75673E+02  
  1.64500E+03  3.73361E+02  
  1.64600E+03  3.71070E+02  
  1.64700E+03  3.68801E+02  
  1.64800E+03  3.66552E+02  
  1.64900E+03  3.64324E+02  
  1.65000E+03  3.62117E+02  
  1.65100E+03  3.59929E+02  
  1.65200E+03  3.57761E+02  
  1.65300E+03  3.55613E+02  
  1.65400E+03  3.53485E+02  
  1.65500E+03  3.51375E+02  
  1.65600E+03  3.49285E+02  
  1.65700E+03  3.47213E+02  
  1.65800E+03  3.45160E+02  
  1.65900E+03  3.43124E+02  
  1.66000E+03  3.41107E+02  
  1.66100E+03  3.39108E+02  
  1.66200E+03  3.37127E+02  
  1.66300E+03  3.35162E+02  
  1.66400E+03  3.33215E+02  
  1.66500E+03  3.31285E+02  
  1.66600E+03  3.29372E+02  
  1.66700E+03  3.27476E+02  
  1.66800E+03  3.25596E+02  
  1.66900E+03  3.23732E+02  
  1.67000E+03  3.21884E+02  
  1.67100E+03  3.20052E+02  
  1.67200E+03  3.18236E+02  
  1.67300E+03  3.16435E+02  
  1.67400E+03  3.14649E+02  
  1.67500E+03  3.12879E+02  
  1.67600E+03  3.11124E+02  
  1.67700E+03  3.09383E+02  
  1.67800E+03  3.07657E+02  
  1.67900E+03  3.05946E+02  
  1.68000E+03  3.04249E+02  
  1.68100E+03  3.02566E+02  
  1.68200E+03  3.00897E+02  
  1.68300E+03  2.99241E+02  
  1.68400E+03  2.97600E+02  
  1.68500E+03  2.95972E+02  
  1.68600E+03  2.94358E+02  
  1.68700E+03  2.92756E+02  
  1.68800E+03  2.91168E+02  
  1.68900E+03  2.89593E+02  
  1.69000E+03  2.88031E+02  
  1.69100E+03  2.86481E+02  
  1.69200E+03  2.84944E+02  
  1.69300E+03  2.83419E+02  
  1.69400E+03  2.81906E+02  
  1.69500E+03  2.80406E+02  
  1.69600E+03  2.78917E+02  
  1.69700E+03  2.77441E+02  
  1.69800E+03  2.75976E+02  
  1.69900E+03  2.74523E+02  
  1.70000E+03  2.73081E+02  
  1.70100E+03  2.71651E+02  
  1.70200E+03  2.70232E+02  
  1.70300E+03  2.68824E+02  
  1.70400E+03  2.67427E+02  
  1.70500E+03  2.66041E+02  
  1.70600E+03  2.64666E+02  
  1.70700E+03  2.63302E+02  
  1.70800E+03  2.61948E+02  
  1.70900E+03  2.60605E+02  
  1.71000E+03  2.59272E+02  
  1.71100E+03  2.57949E+02  
  1.71200E+03  2.56636E+02  
  1.71300E+03  2.55333E+02  
  1.71400E+03  2.54041E+02  
  1.71500E+03  2.52758E+02  
  1.71600E+03  2.51485E+02  
  1.71700E+03  2.50221E+02  
  1.71800E+03  2.48967E+02  
  1.71900E+03  2.47723E+02  
  1.72000E+03  2.46488E+02  
  1.72100E+03  2.45262E+02  
  1.72200E+03  2.44045E+02  
  1.72300E+03  2.42838E+02  
  1.72400E+03  2.41639E+02  
  1.72500E+03  2.40449E+02  
  1.72600E+03  2.39268E+02  
  1.72700E+03  2.38096E+02  
  1.72800E+03  2.36932E+02  
  1.72900E+03  2.35777E+02  
  1.73000E+03  2.34631E+02  
  1.73100E+03  2.33492E+02  
  1.73200E+03  2.32362E+02  
  1.73300E+03  2.31241E+02  
  1.73400E+03  2.30127E+02  
  1.73500E+03  2.29022E+02  
  1.73600E+03  2.27924E+02  
  1.73700E+03  2.26834E+02  
  1.73800E+03  2.25753E+02  
  1.73900E+03  2.24679E+02  
  1.74000E+03  2.23612E+02  
