# Supplementary material for: Quantifying hexagonal stacking in diamond
Source: Sci Rep. 2019 Jul 17;9:10334. doi: 10.1038/s41598-019-46556-3 (PMC6637244; doi:10.1038/s41598-019-46556-3)
Supplement: Supplementary file 2 — Supplementary Dataset 1 [file 41598_2019_46556_MOESM2_ESM.zip › diamond_5.txt]

  0.00000E+00  2.32865E+01  
  1.00000E+00  2.33230E+01  
  2.00000E+00  2.33596E+01  
  3.00000E+00  2.33962E+01  
  4.00000E+00  2.34330E+01  
  5.00000E+00  2.34699E+01  
  6.00000E+00  2.35069E+01  
  7.00000E+00  2.35440E+01  
  8.00000E+00  2.35812E+01  
  9.00000E+00  2.36185E+01  
  1.00000E+01  2.36559E+01  
  1.10000E+01  2.36934E+01  
  1.20000E+01  2.37311E+01  
  1.30000E+01  2.37689E+01  
  1.40000E+01  2.38069E+01  
  1.50000E+01  2.38450E+01  
  1.60000E+01  2.38832E+01  
  1.70000E+01  2.39216E+01  
  1.80000E+01  2.39601E+01  
  1.90000E+01  2.39989E+01  
  2.00000E+01  2.40378E+01  
  2.10000E+01  2.40770E+01  
  2.20000E+01  2.41164E+01  
  2.30000E+01  2.41561E+01  
  2.40000E+01  2.41962E+01  
  2.50000E+01  2.42366E+01  
  2.60000E+01  2.42775E+01  
  2.70000E+01  2.43189E+01  
  2.80000E+01  2.43610E+01  
  2.90000E+01  2.44041E+01  
  3.00000E+01  2.44483E+01  
  3.10000E+01  2.44941E+01  
  3.20000E+01  2.45420E+01  
  3.30000E+01  2.45927E+01  
  3.40000E+01  2.46472E+01  
  3.50000E+01  2.47066E+01  
  3.60000E+01  2.47711E+01  
  3.70000E+01  2.48389E+01  
  3.80000E+01  2.49043E+01  
  3.90000E+01  2.49591E+01  
  4.00000E+01  2.49974E+01  
  4.10000E+01  2.50200E+01  
  4.20000E+01  2.50344E+01  
  4.30000E+01  2.50488E+01  
  4.40000E+01  2.50678E+01  
  4.50000E+01  2.50923E+01  
  4.60000E+01  2.51214E+01  
  4.70000E+01  2.51541E+01  
  4.80000E+01  2.51897E+01  
  4.90000E+01  2.52275E+01  
  5.00000E+01  2.52670E+01  
  5.10000E+01  2.53082E+01  
  5.20000E+01  2.53507E+01  
  5.30000E+01  2.53947E+01  
  5.40000E+01  2.54403E+01  
  5.50000E+01  2.54877E+01  
  5.60000E+01  2.55373E+01  
  5.70000E+01  2.55898E+01  
  5.80000E+01  2.56458E+01  
  5.90000E+01  2.57062E+01  
  6.00000E+01  2.57714E+01  
  6.10000E+01  2.58398E+01  
  6.20000E+01  2.59062E+01  
  6.30000E+01  2.59635E+01  
  6.40000E+01  2.60079E+01  
  6.50000E+01  2.60437E+01  
  6.60000E+01  2.60787E+01  
  6.70000E+01  2.61191E+01  
  6.80000E+01  2.61673E+01  
  6.90000E+01  2.62246E+01  
  7.00000E+01  2.62918E+01  
  7.10000E+01  2.63709E+01  
  7.20000E+01  2.64647E+01  
  7.30000E+01  2.65779E+01  
  7.40000E+01  2.67171E+01  
  7.50000E+01  2.68900E+01  
  7.60000E+01  2.71024E+01  
  7.70000E+01  2.73479E+01  
  7.80000E+01  2.75883E+01  
  7.90000E+01  2.77467E+01  
  8.00000E+01  2.77579E+01  
  8.10000E+01  2.76421E+01  
  8.20000E+01  2.74798E+01  
  8.30000E+01  2.73335E+01  
  8.40000E+01  2.72252E+01  
  8.50000E+01  2.71544E+01  
  8.60000E+01  2.71134E+01  
  8.70000E+01  2.70945E+01  
  8.80000E+01  2.70918E+01  
  8.90000E+01  2.71008E+01  
  9.00000E+01  2.71185E+01  
  9.10000E+01  2.71427E+01  
  9.20000E+01  2.71718E+01  
  9.30000E+01  2.72049E+01  
  9.40000E+01  2.72411E+01  
  9.50000E+01  2.72799E+01  
  9.60000E+01  2.73210E+01  
  9.70000E+01  2.73640E+01  
  9.80000E+01  2.74088E+01  
  9.90000E+01  2.74554E+01  
  1.00000E+02  2.75037E+01  
  1.01000E+02  2.75538E+01  
  1.02000E+02  2.76057E+01  
  1.03000E+02  2.76599E+01  
  1.04000E+02  2.77164E+01  
  1.05000E+02  2.77759E+01  
  1.06000E+02  2.78390E+01  
  1.07000E+02  2.79065E+01  
  1.08000E+02  2.79799E+01  
  1.09000E+02  2.80608E+01  
  1.10000E+02  2.81518E+01  
  1.11000E+02  2.82567E+01  
  1.12000E+02  2.83804E+01  
  1.13000E+02  2.85299E+01  
  1.14000E+02  2.87131E+01  
  1.15000E+02  2.89352E+01  
  1.16000E+02  2.91885E+01  
  1.17000E+02  2.94331E+01  
  1.18000E+02  2.95945E+01  
  1.19000E+02  2.96178E+01  
  1.20000E+02  2.95328E+01  
  1.21000E+02  2.94197E+01  
  1.22000E+02  2.93374E+01  
  1.23000E+02  2.93083E+01  
  1.24000E+02  2.93346E+01  
  1.25000E+02  2.94084E+01  
  1.26000E+02  2.95091E+01  
  1.27000E+02  2.95953E+01  
  1.28000E+02  2.96205E+01  
  1.29000E+02  2.95757E+01  
  1.30000E+02  2.94968E+01  
  1.31000E+02  2.94224E+01  
  1.32000E+02  2.93700E+01  
  1.33000E+02  2.93412E+01  
  1.34000E+02  2.93319E+01  
  1.35000E+02  2.93376E+01  
  1.36000E+02  2.93543E+01  
  1.37000E+02  2.93791E+01  
  1.38000E+02  2.94101E+01  
  1.39000E+02  2.94458E+01  
  1.40000E+02  2.94853E+01  
  1.41000E+02  2.95279E+01  
  1.42000E+02  2.95730E+01  
  1.43000E+02  2.96205E+01  
  1.44000E+02  2.96701E+01  
  1.45000E+02  2.97219E+01  
  1.46000E+02  2.97759E+01  
  1.47000E+02  2.98325E+01  
  1.48000E+02  2.98920E+01  
  1.49000E+02  2.99553E+01  
  1.50000E+02  3.00234E+01  
  1.51000E+02  3.00978E+01  
  1.52000E+02  3.01805E+01  
  1.53000E+02  3.02732E+01  
  1.54000E+02  3.03755E+01  
  1.55000E+02  3.04803E+01  
  1.56000E+02  3.05708E+01  
  1.57000E+02  3.06283E+01  
  1.58000E+02  3.06509E+01  
  1.59000E+02  3.06562E+01  
  1.60000E+02  3.06624E+01  
  1.61000E+02  3.06776E+01  
  1.62000E+02  3.07030E+01  
  1.63000E+02  3.07369E+01  
  1.64000E+02  3.07775E+01  
  1.65000E+02  3.08230E+01  
  1.66000E+02  3.08725E+01  
  1.67000E+02  3.09250E+01  
  1.68000E+02  3.09800E+01  
  1.69000E+02  3.10372E+01  
  1.70000E+02  3.10965E+01  
  1.71000E+02  3.11578E+01  
  1.72000E+02  3.12211E+01  
  1.73000E+02  3.12866E+01  
  1.74000E+02  3.13545E+01  
  1.75000E+02  3.14251E+01  
  1.76000E+02  3.14990E+01  
  1.77000E+02  3.15768E+01  
  1.78000E+02  3.16595E+01  
  1.79000E+02  3.17483E+01  
  1.80000E+02  3.18450E+01  
  1.81000E+02  3.19520E+01  
  1.82000E+02  3.20728E+01  
  1.83000E+02  3.22123E+01  
  1.84000E+02  3.23774E+01  
  1.85000E+02  3.25775E+01  
  1.86000E+02  3.28246E+01  
  1.87000E+02  3.31301E+01  
  1.88000E+02  3.34947E+01  
  1.89000E+02  3.38869E+01  
  1.90000E+02  3.42266E+01  
  1.91000E+02  3.44279E+01  
  1.92000E+02  3.44784E+01  
  1.93000E+02  3.44188E+01  
  1.94000E+02  3.42706E+01  
  1.95000E+02  3.40538E+01  
  1.96000E+02  3.38194E+01  
  1.97000E+02  3.36170E+01  
  1.98000E+02  3.34670E+01  
  1.99000E+02  3.33672E+01  
  2.00000E+02  3.33078E+01  
  2.01000E+02  3.32786E+01  
  2.02000E+02  3.32717E+01  
  2.03000E+02  3.32812E+01  
  2.04000E+02  3.33029E+01  
  2.05000E+02  3.33339E+01  
  2.06000E+02  3.33721E+01  
  2.07000E+02  3.34160E+01  
  2.08000E+02  3.34644E+01  
  2.09000E+02  3.35168E+01  
  2.10000E+02  3.35723E+01  
  2.11000E+02  3.36308E+01  
  2.12000E+02  3.36919E+01  
  2.13000E+02  3.37555E+01  
  2.14000E+02  3.38215E+01  
  2.15000E+02  3.38901E+01  
  2.16000E+02  3.39613E+01  
  2.17000E+02  3.40355E+01  
  2.18000E+02  3.41131E+01  
  2.19000E+02  3.41950E+01  
  2.20000E+02  3.42821E+01  
  2.21000E+02  3.43760E+01  
  2.22000E+02  3.44788E+01  
  2.23000E+02  3.45937E+01  
  2.24000E+02  3.47246E+01  
  2.25000E+02  3.48755E+01  
  2.26000E+02  3.50479E+01  
  2.27000E+02  3.52329E+01  
  2.28000E+02  3.54020E+01  
  2.29000E+02  3.55141E+01  
  2.30000E+02  3.55508E+01  
  2.31000E+02  3.55365E+01  
  2.32000E+02  3.55115E+01  
  2.33000E+02  3.55012E+01  
  2.34000E+02  3.55134E+01  
  2.35000E+02  3.55465E+01  
  2.36000E+02  3.55969E+01  
  2.37000E+02  3.56612E+01  
  2.38000E+02  3.57369E+01  
  2.39000E+02  3.58227E+01  
  2.40000E+02  3.59179E+01  
  2.41000E+02  3.60224E+01  
  2.42000E+02  3.61369E+01  
  2.43000E+02  3.62626E+01  
  2.44000E+02  3.64017E+01  
  2.45000E+02  3.65571E+01  
  2.46000E+02  3.67330E+01  
  2.47000E+02  3.69348E+01  
  2.48000E+02  3.71690E+01  
  2.49000E+02  3.74409E+01  
  2.50000E+02  3.77479E+01  
  2.51000E+02  3.80704E+01  
  2.52000E+02  3.83752E+01  
  2.53000E+02  3.86508E+01  
  2.54000E+02  3.89353E+01  
  2.55000E+02  3.92904E+01  
  2.56000E+02  3.97710E+01  
  2.57000E+02  4.04257E+01  
  2.58000E+02  4.13116E+01  
  2.59000E+02  4.25023E+01  
  2.60000E+02  4.40820E+01  
  2.61000E+02  4.61034E+01  
  2.62000E+02  4.84748E+01  
  2.63000E+02  5.07809E+01  
  2.64000E+02  5.22219E+01  
  2.65000E+02  5.20623E+01  
  2.66000E+02  5.04067E+01  
  2.67000E+02  4.81124E+01  
  2.68000E+02  4.59382E+01  
  2.69000E+02  4.41889E+01  
  2.70000E+02  4.28785E+01  
  2.71000E+02  4.19242E+01  
  2.72000E+02  4.12358E+01  
  2.73000E+02  4.07411E+01  
  2.74000E+02  4.03871E+01  
  2.75000E+02  4.01369E+01  
  2.76000E+02  3.99644E+01  
  2.77000E+02  3.98516E+01  
  2.78000E+02  3.97858E+01  
  2.79000E+02  3.97584E+01  
  2.80000E+02  3.97634E+01  
  2.81000E+02  3.97970E+01  
  2.82000E+02  3.98573E+01  
  2.83000E+02  3.99439E+01  
  2.84000E+02  4.00578E+01  
  2.85000E+02  4.02022E+01  
  2.86000E+02  4.03821E+01  
  2.87000E+02  4.06057E+01  
  2.88000E+02  4.08848E+01  
  2.89000E+02  4.12372E+01  
  2.90000E+02  4.16881E+01  
  2.91000E+02  4.22723E+01  
  2.92000E+02  4.30337E+01  
  2.93000E+02  4.40147E+01  
  2.94000E+02  4.52213E+01  
  2.95000E+02  4.65516E+01  
  2.96000E+02  4.77172E+01  
  2.97000E+02  4.82783E+01  
  2.98000E+02  4.79535E+01  
  2.99000E+02  4.69513E+01  
  3.00000E+02  4.57539E+01  
  3.01000E+02  4.46961E+01  
  3.02000E+02  4.38822E+01  
  3.03000E+02  4.32969E+01  
  3.04000E+02  4.28926E+01  
  3.05000E+02  4.26244E+01  
  3.06000E+02  4.24583E+01  
  3.07000E+02  4.23712E+01  
  3.08000E+02  4.23486E+01  
  3.09000E+02  4.23816E+01  
  3.10000E+02  4.24644E+01  
  3.11000E+02  4.25875E+01  
  3.12000E+02  4.27282E+01  
  3.13000E+02  4.28471E+01  
  3.14000E+02  4.29116E+01  
  3.15000E+02  4.29281E+01  
  3.16000E+02  4.29336E+01  
  3.17000E+02  4.29604E+01  
  3.18000E+02  4.30227E+01  
  3.19000E+02  4.31239E+01  
  3.20000E+02  4.32654E+01  
  3.21000E+02  4.34504E+01  
  3.22000E+02  4.36855E+01  
  3.23000E+02  4.39806E+01  
  3.24000E+02  4.43458E+01  
  3.25000E+02  4.47829E+01  
  3.26000E+02  4.52725E+01  
  3.27000E+02  4.57568E+01  
  3.28000E+02  4.61250E+01  
  3.29000E+02  4.62557E+01  
  3.30000E+02  4.61436E+01  
  3.31000E+02  4.59191E+01  
  3.32000E+02  4.57142E+01  
  3.33000E+02  4.55881E+01  
  3.34000E+02  4.55481E+01  
  3.35000E+02  4.55831E+01  
  3.36000E+02  4.56803E+01  
  3.37000E+02  4.58300E+01  
  3.38000E+02  4.60267E+01  
  3.39000E+02  4.62684E+01  
  3.40000E+02  4.65562E+01  
  3.41000E+02  4.68944E+01  
  3.42000E+02  4.72901E+01  
  3.43000E+02  4.77544E+01  
  3.44000E+02  4.83030E+01  
  3.45000E+02  4.89581E+01  
  3.46000E+02  4.97506E+01  
  3.47000E+02  5.07241E+01  
  3.48000E+02  5.19405E+01  
  3.49000E+02  5.34875E+01  
  3.50000E+02  5.54888E+01  
  3.51000E+02  5.81118E+01  
  3.52000E+02  6.15609E+01  
  3.53000E+02  6.60133E+01  
  3.54000E+02  7.14220E+01  
  3.55000E+02  7.71456E+01  
  3.56000E+02  8.16768E+01  
  3.57000E+02  8.31418E+01  
  3.58000E+02  8.07962E+01  
  3.59000E+02  7.59348E+01  
  3.60000E+02  7.06015E+01  
  3.61000E+02  6.60370E+01  
  3.62000E+02  6.25629E+01  
  3.63000E+02  6.00694E+01  
  3.64000E+02  5.83469E+01  
  3.65000E+02  5.72092E+01  
  3.66000E+02  5.65192E+01  
  3.67000E+02  5.61855E+01  
  3.68000E+02  5.61527E+01  
  3.69000E+02  5.63930E+01  
  3.70000E+02  5.68989E+01  
  3.71000E+02  5.76737E+01  
  3.72000E+02  5.87144E+01  
  3.73000E+02  5.99943E+01  
  3.74000E+02  6.14877E+01  
  3.75000E+02  6.32591E+01  
  3.76000E+02  6.55084E+01  
  3.77000E+02  6.85096E+01  
  3.78000E+02  7.25637E+01  
  3.79000E+02  7.79953E+01  
  3.80000E+02  8.51098E+01  
  3.81000E+02  9.40689E+01  
  3.82000E+02  1.04790E+02  
  3.83000E+02  1.16828E+02  
  3.84000E+02  1.28515E+02  
  3.85000E+02  1.35815E+02  
  3.86000E+02  1.34442E+02  
  3.87000E+02  1.24758E+02  
  3.88000E+02  1.11529E+02  
  3.89000E+02  9.90131E+01  
  3.90000E+02  8.89186E+01  
  3.91000E+02  8.13201E+01  
  3.92000E+02  7.57525E+01  
  3.93000E+02  7.17111E+01  
  3.94000E+02  6.87933E+01  
  3.95000E+02  6.67085E+01  
  3.96000E+02  6.52564E+01  
  3.97000E+02  6.43025E+01  
  3.98000E+02  6.37611E+01  
  3.99000E+02  6.35828E+01  
  4.00000E+02  6.37489E+01  
  4.01000E+02  6.42685E+01  
  4.02000E+02  6.51807E+01  
  4.03000E+02  6.65590E+01  
  4.04000E+02  6.85174E+01  
  4.05000E+02  7.12146E+01  
  4.06000E+02  7.48454E+01  
  4.07000E+02  7.96105E+01  
  4.08000E+02  8.55996E+01  
  4.09000E+02  9.24074E+01  
  4.10000E+02  9.84838E+01  
  4.11000E+02  1.01285E+02  
  4.12000E+02  9.94426E+01  
  4.13000E+02  9.44449E+01  
  4.14000E+02  8.88864E+01  
  4.15000E+02  8.43528E+01  
  4.16000E+02  8.12875E+01  
  4.17000E+02  7.96151E+01  
  4.18000E+02  7.91547E+01  
  4.19000E+02  7.97751E+01  
  4.20000E+02  8.14371E+01  
  4.21000E+02  8.42036E+01  
  4.22000E+02  8.82505E+01  
  4.23000E+02  9.38898E+01  
  4.24000E+02  1.01606E+02  
  4.25000E+02  1.12103E+02  
  4.26000E+02  1.26315E+02  
  4.27000E+02  1.45260E+02  
  4.28000E+02  1.69410E+02  
  4.29000E+02  1.97103E+02  
  4.30000E+02  2.22589E+02  
  4.31000E+02  2.37385E+02  
  4.32000E+02  2.36802E+02  
  4.33000E+02  2.22921E+02  
  4.34000E+02  2.00721E+02  
  4.35000E+02  1.75438E+02  
  4.36000E+02  1.51582E+02  
  4.37000E+02  1.31704E+02  
  4.38000E+02  1.16270E+02  
  4.39000E+02  1.04656E+02  
  4.40000E+02  9.59907E+01  
  4.41000E+02  8.95174E+01  
  4.42000E+02  8.46680E+01  
  4.43000E+02  8.10415E+01  
  4.44000E+02  7.83648E+01  
  4.45000E+02  7.64602E+01  
  4.46000E+02  7.52239E+01  
  4.47000E+02  7.46134E+01  
  4.48000E+02  7.46419E+01  
  4.49000E+02  7.53716E+01  
  4.50000E+02  7.68871E+01  
  4.51000E+02  7.92028E+01  
  4.52000E+02  8.20298E+01  
  4.53000E+02  8.44588E+01  
  4.54000E+02  8.51209E+01  
  4.55000E+02  8.33599E+01  
  4.56000E+02  8.00055E+01  
  4.57000E+02  7.63900E+01  
  4.58000E+02  7.32891E+01  
  4.59000E+02  7.08907E+01  
  4.60000E+02  6.91190E+01  
  4.61000E+02  6.78405E+01  
  4.62000E+02  6.69382E+01  
  4.63000E+02  6.63265E+01  
  4.64000E+02  6.59485E+01  
  4.65000E+02  6.57706E+01  
  4.66000E+02  6.57780E+01  
  4.67000E+02  6.59707E+01  
  4.68000E+02  6.63586E+01  
  4.69000E+02  6.69515E+01  
  4.70000E+02  6.77453E+01  
  4.71000E+02  6.87190E+01  
  4.72000E+02  6.98251E+01  
  4.73000E+02  7.09009E+01  
  4.74000E+02  7.16031E+01  
  4.75000E+02  7.16581E+01  
  4.76000E+02  7.12139E+01  
  4.77000E+02  7.06900E+01  
  4.78000E+02  7.04044E+01  
  4.79000E+02  7.04887E+01  
  4.80000E+02  7.09836E+01  
  4.81000E+02  7.19216E+01  
  4.82000E+02  7.33664E+01  
  4.83000E+02  7.54314E+01  
  4.84000E+02  7.82847E+01  
  4.85000E+02  8.21276E+01  
  4.86000E+02  8.70967E+01  
  4.87000E+02  9.30218E+01  
  4.88000E+02  9.91131E+01  
  4.89000E+02  1.03957E+02  
  4.90000E+02  1.05985E+02  
  4.91000E+02  1.04278E+02  
  4.92000E+02  9.95718E+01  
  4.93000E+02  9.38767E+01  
  4.94000E+02  8.88365E+01  
  4.95000E+02  8.50990E+01  
  4.96000E+02  8.27051E+01  
  4.97000E+02  8.15200E+01  
  4.98000E+02  8.14297E+01  
  4.99000E+02  8.23813E+01  
  5.00000E+02  8.43146E+01  
  5.01000E+02  8.69647E+01  
  5.02000E+02  8.95719E+01  
  5.03000E+02  9.09321E+01  
  5.04000E+02  9.02692E+01  
  5.05000E+02  8.79727E+01  
  5.06000E+02  8.50900E+01  
  5.07000E+02  8.24976E+01  
  5.08000E+02  8.06139E+01  
  5.09000E+02  7.95284E+01  
  5.10000E+02  7.92115E+01  
  5.11000E+02  7.96396E+01  
  5.12000E+02  8.08384E+01  
  5.13000E+02  8.28681E+01  
  5.14000E+02  8.57309E+01  
  5.15000E+02  8.91398E+01  
  5.16000E+02  9.22131E+01  
  5.17000E+02  9.36421E+01  
  5.18000E+02  9.27880E+01  
  5.19000E+02  9.04029E+01  
  5.20000E+02  8.77973E+01  
  5.21000E+02  8.58563E+01  
  5.22000E+02  8.49212E+01  
  5.23000E+02  8.50597E+01  
  5.24000E+02  8.62424E+01  
  5.25000E+02  8.83060E+01  
  5.26000E+02  9.07191E+01  
  5.27000E+02  9.24070E+01  
  5.28000E+02  9.22954E+01  
  5.29000E+02  9.03962E+01  
  5.30000E+02  8.77478E+01  
  5.31000E+02  8.53287E+01  
  5.32000E+02  8.35772E+01  
  5.33000E+02  8.25574E+01  
  5.34000E+02  8.21764E+01  
  5.35000E+02  8.22756E+01  
  5.36000E+02  8.26850E+01  
  5.37000E+02  8.33413E+01  
  5.38000E+02  8.43672E+01  
  5.39000E+02  8.59818E+01  
  5.40000E+02  8.83663E+01  
  5.41000E+02  9.15444E+01  
  5.42000E+02  9.52041E+01  
  5.43000E+02  9.86200E+01  
  5.44000E+02  1.01095E+02  
  5.45000E+02  1.02547E+02  
  5.46000E+02  1.03222E+02  
  5.47000E+02  1.03238E+02  
  5.48000E+02  1.02758E+02  
  5.49000E+02  1.02014E+02  
  5.50000E+02  1.01095E+02  
  5.51000E+02  9.97551E+01  
  5.52000E+02  9.75206E+01  
  5.53000E+02  9.43661E+01  
  5.54000E+02  9.09216E+01  
  5.55000E+02  8.78327E+01  
  5.56000E+02  8.53674E+01  
  5.57000E+02  8.35116E+01  
  5.58000E+02  8.21506E+01  
  5.59000E+02  8.11639E+01  
  5.60000E+02  8.04546E+01  
  5.61000E+02  7.99512E+01  
  5.62000E+02  7.96025E+01  
  5.63000E+02  7.93719E+01  
  5.64000E+02  7.92333E+01  
  5.65000E+02  7.91677E+01  
  5.66000E+02  7.91614E+01  
  5.67000E+02  7.92040E+01  
  5.68000E+02  7.92881E+01  
  5.69000E+02  7.94080E+01  
  5.70000E+02  7.95598E+01  
  5.71000E+02  7.97403E+01  
  5.72000E+02  7.99475E+01  
  5.73000E+02  8.01803E+01  
  5.74000E+02  8.04380E+01  
  5.75000E+02  8.07206E+01  
  5.76000E+02  8.10287E+01  
  5.77000E+02  8.13638E+01  
  5.78000E+02  8.17275E+01  
  5.79000E+02  8.21228E+01  
  5.80000E+02  8.25530E+01  
  5.81000E+02  8.30229E+01  
  5.82000E+02  8.35385E+01  
  5.83000E+02  8.41075E+01  
  5.84000E+02  8.47399E+01  
  5.85000E+02  8.54486E+01  
  5.86000E+02  8.62505E+01  
  5.87000E+02  8.71678E+01  
  5.88000E+02  8.82302E+01  
  5.89000E+02  8.94778E+01  
  5.90000E+02  9.09654E+01  
  5.91000E+02  9.27690E+01  
  5.92000E+02  9.49954E+01  
  5.93000E+02  9.77960E+01  
  5.94000E+02  1.01386E+02  
  5.95000E+02  1.06066E+02  
  5.96000E+02  1.12240E+02  
  5.97000E+02  1.20377E+02  
  5.98000E+02  1.30795E+02  
  5.99000E+02  1.43049E+02  
  6.00000E+02  1.54850E+02  
  6.01000E+02  1.61829E+02  
  6.02000E+02  1.60407E+02  
  6.03000E+02  1.51616E+02  
  6.04000E+02  1.39904E+02  
  6.05000E+02  1.28949E+02  
  6.06000E+02  1.20170E+02  
  6.07000E+02  1.13596E+02  
  6.08000E+02  1.08801E+02  
  6.09000E+02  1.05333E+02  
  6.10000E+02  1.02830E+02  
  6.11000E+02  1.01031E+02  
  6.12000E+02  9.97505E+01  
  6.13000E+02  9.88577E+01  
  6.14000E+02  9.82619E+01  
  6.15000E+02  9.78984E+01  
  6.16000E+02  9.77214E+01  
  6.17000E+02  9.76977E+01  
  6.18000E+02  9.78039E+01  
  6.19000E+02  9.80234E+01  
  6.20000E+02  9.83446E+01  
  6.21000E+02  9.87601E+01  
  6.22000E+02  9.92659E+01  
  6.23000E+02  9.98607E+01  
  6.24000E+02  1.00546E+02  
  6.25000E+02  1.01324E+02  
  6.26000E+02  1.02203E+02  
  6.27000E+02  1.03189E+02  
  6.28000E+02  1.04296E+02  
  6.29000E+02  1.05536E+02  
  6.30000E+02  1.06930E+02  
  6.31000E+02  1.08501E+02  
  6.32000E+02  1.10279E+02  
  6.33000E+02  1.12300E+02  
  6.34000E+02  1.14612E+02  
  6.35000E+02  1.17275E+02  
  6.36000E+02  1.20366E+02  
  6.37000E+02  1.23987E+02  
  6.38000E+02  1.28268E+02  
  6.39000E+02  1.33383E+02  
  6.40000E+02  1.39569E+02  
  6.41000E+02  1.47146E+02  
  6.42000E+02  1.56556E+02  
  6.43000E+02  1.68420E+02  
  6.44000E+02  1.83616E+02  
  6.45000E+02  2.03392E+02  
  6.46000E+02  2.29513E+02  
  6.47000E+02  2.64381E+02  
  6.48000E+02  3.10948E+02  
  6.49000E+02  3.71774E+02  
  6.50000E+02  4.45856E+02  
  6.51000E+02  5.21976E+02  
  6.52000E+02  5.73905E+02  
  6.53000E+02  5.74389E+02  
  6.54000E+02  5.23927E+02  
  6.55000E+02  4.49584E+02  
  6.56000E+02  3.76687E+02  
  6.57000E+02  3.16388E+02  
  6.58000E+02  2.70083E+02  
  6.59000E+02  2.35476E+02  
  6.60000E+02  2.09702E+02  
  6.61000E+02  1.90363E+02  
  6.62000E+02  1.75677E+02  
  6.63000E+02  1.64376E+02  
  6.64000E+02  1.55568E+02  
  6.65000E+02  1.48621E+02  
  6.66000E+02  1.43086E+02  
  6.67000E+02  1.38635E+02  
  6.68000E+02  1.35031E+02  
  6.69000E+02  1.32097E+02  
  6.70000E+02  1.29699E+02  
  6.71000E+02  1.27736E+02  
  6.72000E+02  1.26130E+02  
  6.73000E+02  1.24819E+02  
  6.74000E+02  1.23757E+02  
  6.75000E+02  1.22906E+02  
  6.76000E+02  1.22235E+02  
  6.77000E+02  1.21722E+02  
  6.78000E+02  1.21347E+02  
  6.79000E+02  1.21096E+02  
  6.80000E+02  1.20956E+02  
  6.81000E+02  1.20920E+02  
  6.82000E+02  1.20981E+02  
  6.83000E+02  1.21136E+02  
  6.84000E+02  1.21383E+02  
  6.85000E+02  1.21724E+02  
  6.86000E+02  1.22161E+02  
  6.87000E+02  1.22703E+02  
  6.88000E+02  1.23360E+02  
  6.89000E+02  1.24149E+02  
  6.90000E+02  1.25091E+02  
  6.91000E+02  1.26220E+02  
  6.92000E+02  1.27581E+02  
  6.93000E+02  1.29238E+02  
  6.94000E+02  1.31281E+02  
  6.95000E+02  1.33839E+02  
  6.96000E+02  1.37094E+02  
  6.97000E+02  1.41298E+02  
  6.98000E+02  1.46765E+02  
  6.99000E+02  1.53803E+02  
  7.00000E+02  1.62455E+02  
  7.01000E+02  1.71951E+02  
  7.02000E+02  1.80302E+02  
  7.03000E+02  1.85092E+02  
  7.04000E+02  1.85017E+02  
  7.05000E+02  1.80330E+02  
  7.06000E+02  1.72806E+02  
  7.07000E+02  1.64898E+02  
  7.08000E+02  1.58218E+02  
  7.09000E+02  1.53211E+02  
  7.10000E+02  1.49709E+02  
  7.11000E+02  1.47391E+02  
  7.12000E+02  1.45964E+02  
  7.13000E+02  1.45205E+02  
  7.14000E+02  1.44957E+02  
  7.15000E+02  1.45112E+02  
  7.16000E+02  1.45594E+02  
  7.17000E+02  1.46356E+02  
  7.18000E+02  1.47365E+02  
  7.19000E+02  1.48603E+02  
  7.20000E+02  1.50062E+02  
  7.21000E+02  1.51741E+02  
  7.22000E+02  1.53647E+02  
  7.23000E+02  1.55793E+02  
  7.24000E+02  1.58197E+02  
  7.25000E+02  1.60886E+02  
  7.26000E+02  1.63894E+02  
  7.27000E+02  1.67262E+02  
  7.28000E+02  1.71042E+02  
  7.29000E+02  1.75301E+02  
  7.30000E+02  1.80117E+02  
  7.31000E+02  1.85592E+02  
  7.32000E+02  1.91850E+02  
  7.33000E+02  1.99049E+02  
  7.34000E+02  2.07392E+02  
  7.35000E+02  2.17134E+02  
  7.36000E+02  2.28612E+02  
  7.37000E+02  2.42263E+02  
  7.38000E+02  2.58673E+02  
  7.39000E+02  2.78628E+02  
  7.40000E+02  3.03202E+02  
  7.41000E+02  3.33882E+02  
  7.42000E+02  3.72753E+02  
  7.43000E+02  4.22763E+02  
  7.44000E+02  4.88087E+02  
  7.45000E+02  5.74537E+02  
  7.46000E+02  6.89784E+02  
  7.47000E+02  8.42492E+02  
  7.48000E+02  1.03825E+03  
  7.49000E+02  1.26923E+03  
  7.50000E+02  1.49887E+03  
  7.51000E+02  1.65583E+03  
  7.52000E+02  1.66429E+03  
  7.53000E+02  1.51395E+03  
  7.54000E+02  1.27874E+03  
  7.55000E+02  1.04216E+03  
  7.56000E+02  8.44895E+02  
  7.57000E+02  6.93135E+02  
  7.58000E+02  5.79631E+02  
  7.59000E+02  4.95012E+02  
  7.60000E+02  4.31411E+02  
  7.61000E+02  3.83000E+02  
  7.62000E+02  3.45632E+02  
  7.63000E+02  3.16392E+02  
  7.64000E+02  2.93220E+02  
  7.65000E+02  2.74650E+02  
  7.66000E+02  2.59620E+02  
  7.67000E+02  2.47357E+02  
  7.68000E+02  2.37285E+02  
  7.69000E+02  2.28973E+02  
  7.70000E+02  2.22097E+02  
  7.71000E+02  2.16405E+02  
  7.72000E+02  2.11707E+02  
  7.73000E+02  2.07856E+02  
  7.74000E+02  2.04740E+02  
  7.75000E+02  2.02273E+02  
  7.76000E+02  2.00395E+02  
  7.77000E+02  1.99064E+02  
  7.78000E+02  1.98259E+02  
  7.79000E+02  1.97974E+02  
  7.80000E+02  1.98227E+02  
  7.81000E+02  1.99055E+02  
  7.82000E+02  2.00526E+02  
  7.83000E+02  2.02742E+02  
  7.84000E+02  2.05853E+02  
  7.85000E+02  2.10077E+02  
  7.86000E+02  2.15727E+02  
  7.87000E+02  2.23253E+02  
  7.88000E+02  2.33300E+02  
  7.89000E+02  2.46792E+02  
  7.90000E+02  2.65005E+02  
  7.91000E+02  2.89574E+02  
  7.92000E+02  3.22128E+02  
  7.93000E+02  3.62884E+02  
  7.94000E+02  4.07276E+02  
  7.95000E+02  4.42116E+02  
  7.96000E+02  4.50026E+02  
  7.97000E+02  4.26228E+02  
  7.98000E+02  3.84431E+02  
  7.99000E+02  3.41251E+02  
  8.00000E+02  3.05000E+02  
  8.01000E+02  2.77134E+02  
  8.02000E+02  2.56397E+02  
  8.03000E+02  2.41065E+02  
  8.04000E+02  2.29673E+02  
  8.05000E+02  2.21133E+02  
  8.06000E+02  2.14669E+02  
  8.07000E+02  2.09737E+02  
  8.08000E+02  2.05954E+02  
  8.09000E+02  2.03046E+02  
  8.10000E+02  2.00817E+02  
  8.11000E+02  1.99124E+02  
  8.12000E+02  1.97861E+02  
  8.13000E+02  1.96950E+02  
  8.14000E+02  1.96331E+02  
  8.15000E+02  1.95961E+02  
  8.16000E+02  1.95808E+02  
  8.17000E+02  1.95848E+02  
  8.18000E+02  1.96063E+02  
  8.19000E+02  1.96444E+02  
  8.20000E+02  1.96987E+02  
  8.21000E+02  1.97693E+02  
  8.22000E+02  1.98570E+02  
  8.23000E+02  1.99634E+02  
  8.24000E+02  2.00908E+02  
  8.25000E+02  2.02428E+02  
  8.26000E+02  2.04247E+02  
  8.27000E+02  2.06438E+02  
  8.28000E+02  2.09109E+02  
  8.29000E+02  2.12411E+02  
  8.30000E+02  2.16562E+02  
  8.31000E+02  2.21872E+02  
  8.32000E+02  2.28765E+02  
  8.33000E+02  2.37766E+02  
  8.34000E+02  2.49350E+02  
  8.35000E+02  2.63400E+02  
  8.36000E+02  2.78063E+02  
  8.37000E+02  2.88816E+02  
  8.38000E+02  2.90695E+02  
  8.39000E+02  2.83330E+02  
  8.40000E+02  2.71222E+02  
  8.41000E+02  2.59008E+02  
  8.42000E+02  2.48950E+02  
  8.43000E+02  2.41465E+02  
  8.44000E+02  2.36190E+02  
  8.45000E+02  2.32614E+02  
  8.46000E+02  2.30297E+02  
  8.47000E+02  2.28910E+02  
  8.48000E+02  2.28219E+02  
  8.49000E+02  2.28063E+02  
  8.50000E+02  2.28332E+02  
  8.51000E+02  2.28949E+02  
  8.52000E+02  2.29863E+02  
  8.53000E+02  2.31042E+02  
  8.54000E+02  2.32468E+02  
  8.55000E+02  2.34133E+02  
  8.56000E+02  2.36040E+02  
  8.57000E+02  2.38199E+02  
  8.58000E+02  2.40634E+02  
  8.59000E+02  2.43373E+02  
  8.60000E+02  2.46462E+02  
  8.61000E+02  2.49957E+02  
  8.62000E+02  2.53938E+02  
  8.63000E+02  2.58505E+02  
  8.64000E+02  2.63796E+02  
  8.65000E+02  2.69994E+02  
  8.66000E+02  2.77347E+02  
  8.67000E+02  2.86194E+02  
  8.68000E+02  2.97010E+02  
  8.69000E+02  3.10458E+02  
  8.70000E+02  3.27482E+02  
  8.71000E+02  3.49422E+02  
  8.72000E+02  3.78161E+02  
  8.73000E+02  4.16207E+02  
  8.74000E+02  4.66448E+02  
  8.75000E+02  5.30765E+02  
  8.76000E+02  6.05933E+02  
  8.77000E+02  6.76572E+02  
  8.78000E+02  7.14110E+02  
  8.79000E+02  6.97837E+02  
  8.80000E+02  6.39015E+02  
  8.81000E+02  5.67088E+02  
  8.82000E+02  5.02610E+02  
  8.83000E+02  4.52070E+02  
  8.84000E+02  4.14677E+02  
  8.85000E+02  3.87649E+02  
  8.86000E+02  3.68313E+02  
  8.87000E+02  3.54605E+02  
  8.88000E+02  3.45048E+02  
  8.89000E+02  3.38615E+02  
  8.90000E+02  3.34598E+02  
  8.91000E+02  3.32517E+02  
  8.92000E+02  3.32048E+02  
  8.93000E+02  3.32985E+02  
  8.94000E+02  3.35210E+02  
  8.95000E+02  3.38677E+02  
  8.96000E+02  3.43404E+02  
  8.97000E+02  3.49470E+02  
  8.98000E+02  3.57024E+02  
  8.99000E+02  3.66289E+02  
  9.00000E+02  3.77590E+02  
  9.01000E+02  3.91376E+02  
  9.02000E+02  4.08275E+02  
  9.03000E+02  4.29154E+02  
  9.04000E+02  4.55230E+02  
  9.05000E+02  4.88218E+02  
  9.06000E+02  5.30557E+02  
  9.07000E+02  5.85722E+02  
  9.08000E+02  6.58608E+02  
  9.09000E+02  7.55820E+02  
  9.10000E+02  8.85219E+02  
  9.11000E+02  1.05280E+03  
  9.12000E+02  1.25291E+03  
  9.13000E+02  1.44975E+03  
  9.14000E+02  1.56904E+03  
  9.15000E+02  1.54525E+03  
  9.16000E+02  1.39460E+03  
  9.17000E+02  1.19522E+03  
  9.18000E+02  1.00984E+03  
  9.19000E+02  8.61478E+02  
  9.20000E+02  7.49972E+02  
  9.21000E+02  6.68020E+02  
  9.22000E+02  6.08074E+02  
  9.23000E+02  5.64177E+02  
  9.24000E+02  5.32024E+02  
  9.25000E+02  5.08601E+02  
  9.26000E+02  4.91826E+02  
  9.27000E+02  4.80266E+02  
  9.28000E+02  4.72948E+02  
  9.29000E+02  4.69234E+02  
  9.30000E+02  4.68737E+02  
  9.31000E+02  4.71273E+02  
  9.32000E+02  4.76845E+02  
  9.33000E+02  4.85635E+02  
  9.34000E+02  4.98027E+02  
  9.35000E+02  5.14652E+02  
  9.36000E+02  5.36461E+02  
  9.37000E+02  5.64851E+02  
  9.38000E+02  6.01840E+02  
  9.39000E+02  6.50344E+02  
  9.40000E+02  7.14541E+02  
  9.41000E+02  8.00291E+02  
  9.42000E+02  9.15340E+02  
  9.43000E+02  1.06828E+03  
  9.44000E+02  1.26361E+03  
  9.45000E+02  1.48806E+03  
  9.46000E+02  1.68969E+03  
  9.47000E+02  1.78152E+03  
  9.48000E+02  1.71121E+03  
  9.49000E+02  1.52236E+03  
  9.50000E+02  1.30261E+03  
  9.51000E+02  1.10870E+03  
  9.52000E+02  9.57005E+02  
  9.53000E+02  8.44098E+02  
  9.54000E+02  7.61500E+02  
  9.55000E+02  7.01321E+02  
  9.56000E+02  6.57538E+02  
  9.57000E+02  6.25858E+02  
  9.58000E+02  6.03306E+02  
  9.59000E+02  5.87851E+02  
  9.60000E+02  5.78133E+02  
  9.61000E+02  5.73278E+02  
  9.62000E+02  5.72784E+02  
  9.63000E+02  5.76460E+02  
  9.64000E+02  5.84400E+02  
  9.65000E+02  5.96998E+02  
  9.66000E+02  6.15007E+02  
  9.67000E+02  6.39633E+02  
  9.68000E+02  6.72708E+02  
  9.69000E+02  7.16935E+02  
  9.70000E+02  7.76218E+02  
  9.71000E+02  8.55994E+02  
  9.72000E+02  9.63188E+02  
  9.73000E+02  1.10457E+03  
  9.74000E+02  1.28050E+03  
  9.75000E+02  1.47032E+03  
  9.76000E+02  1.61671E+03  
  9.77000E+02  1.64702E+03  
  9.78000E+02  1.54479E+03  
  9.79000E+02  1.37015E+03  
  9.80000E+02  1.19231E+03  
  9.81000E+02  1.04479E+03  
  9.82000E+02  9.32971E+02  
  9.83000E+02  8.51385E+02  
  9.84000E+02  7.92820E+02  
  9.85000E+02  7.51242E+02  
  9.86000E+02  7.22218E+02  
  9.87000E+02  7.02660E+02  
  9.88000E+02  6.90477E+02  
  9.89000E+02  6.84296E+02  
  9.90000E+02  6.83284E+02  
  9.91000E+02  6.87028E+02  
  9.92000E+02  6.95485E+02  
  9.93000E+02  7.08990E+02  
  9.94000E+02  7.28300E+02  
  9.95000E+02  7.54693E+02  
  9.96000E+02  7.90084E+02  
  9.97000E+02  8.37044E+02  
  9.98000E+02  8.98319E+02  
  9.99000E+02  9.74833E+02  
  1.00000E+03  1.06062E+03  
  1.00100E+03  1.13622E+03  
  1.00200E+03  1.17324E+03  
  1.00300E+03  1.16038E+03  
  1.00400E+03  1.11765E+03  
  1.00500E+03  1.07349E+03  
  1.00600E+03  1.04392E+03  
  1.00700E+03  1.03319E+03  
  1.00800E+03  1.04073E+03  
  1.00900E+03  1.06532E+03  
  1.01000E+03  1.10664E+03  
  1.01100E+03  1.16574E+03  
  1.01200E+03  1.24529E+03  
  1.01300E+03  1.34995E+03  
  1.01400E+03  1.48695E+03  
  1.01500E+03  1.66699E+03  
  1.01600E+03  1.90546E+03  
  1.01700E+03  2.22345E+03  
  1.01800E+03  2.64668E+03  
  1.01900E+03  3.19669E+03  
  1.02000E+03  3.86171E+03  
  1.02100E+03  4.53783E+03  
  1.02200E+03  4.99189E+03  
  1.02300E+03  4.99436E+03  
  1.02400E+03  4.56796E+03  
  1.02500E+03  3.96100E+03  
  1.02600E+03  3.39374E+03  
  1.02700E+03  2.95653E+03  
  1.02800E+03  2.65779E+03  
  1.02900E+03  2.47985E+03  
  1.03000E+03  2.40494E+03  
  1.03100E+03  2.42330E+03  
  1.03200E+03  2.53478E+03  
  1.03300E+03  2.74835E+03  
  1.03400E+03  3.07909E+03  
  1.03500E+03  3.53690E+03  
  1.03600E+03  4.09571E+03  
  1.03700E+03  4.64272E+03  
  1.03800E+03  4.97551E+03  
  1.03900E+03  4.95982E+03  
  1.04000E+03  4.69639E+03  
  1.04100E+03  4.41287E+03  
  1.04200E+03  4.27490E+03  
  1.04300E+03  4.35467E+03  
  1.04400E+03  4.67277E+03  
  1.04500E+03  5.20892E+03  
  1.04600E+03  5.86176E+03  
  1.04700E+03  6.41391E+03  
  1.04800E+03  6.64267E+03  
  1.04900E+03  6.52857E+03  
  1.05000E+03  6.20474E+03  
  1.05100E+03  5.72465E+03  
  1.05200E+03  5.07509E+03  
  1.05300E+03  4.33307E+03  
  1.05400E+03  3.63245E+03  
  1.05500E+03  3.05122E+03  
  1.05600E+03  2.59926E+03  
  1.05700E+03  2.25580E+03  
  1.05800E+03  1.99512E+03  
  1.05900E+03  1.79554E+03  
  1.06000E+03  1.64083E+03  
  1.06100E+03  1.51931E+03  
  1.06200E+03  1.42268E+03  
  1.06300E+03  1.34496E+03  
  1.06400E+03  1.28186E+03  
  1.06500E+03  1.23020E+03  
  1.06600E+03  1.18762E+03  
  1.06700E+03  1.15236E+03  
  1.06800E+03  1.12304E+03  
  1.06900E+03  1.09863E+03  
  1.07000E+03  1.07829E+03  
  1.07100E+03  1.06138E+03  
  1.07200E+03  1.04736E+03  
  1.07300E+03  1.03582E+03  
  1.07400E+03  1.02642E+03  
  1.07500E+03  1.01886E+03  
  1.07600E+03  1.01293E+03  
  1.07700E+03  1.00842E+03  
  1.07800E+03  1.00517E+03  
  1.07900E+03  1.00305E+03  
  1.08000E+03  1.00194E+03  
  1.08100E+03  1.00173E+03  
  1.08200E+03  1.00236E+03  
  1.08300E+03  1.00373E+03  
  1.08400E+03  1.00580E+03  
  1.08500E+03  1.00851E+03  
  1.08600E+03  1.01181E+03  
  1.08700E+03  1.01566E+03  
  1.08800E+03  1.02003E+03  
  1.08900E+03  1.02489E+03  
  1.09000E+03  1.03021E+03  
  1.09100E+03  1.03596E+03  
  1.09200E+03  1.04213E+03  
  1.09300E+03  1.04871E+03  
  1.09400E+03  1.05567E+03  
  1.09500E+03  1.06300E+03  
  1.09600E+03  1.07069E+03  
  1.09700E+03  1.07874E+03  
  1.09800E+03  1.08713E+03  
  1.09900E+03  1.09586E+03  
  1.10000E+03  1.10492E+03  
  1.10100E+03  1.11431E+03  
  1.10200E+03  1.12403E+03  
  1.10300E+03  1.13407E+03  
  1.10400E+03  1.14443E+03  
  1.10500E+03  1.15511E+03  
  1.10600E+03  1.16611E+03  
  1.10700E+03  1.17743E+03  
  1.10800E+03  1.18907E+03  
  1.10900E+03  1.20104E+03  
  1.11000E+03  1.21334E+03  
  1.11100E+03  1.22596E+03  
  1.11200E+03  1.23892E+03  
  1.11300E+03  1.25222E+03  
  1.11400E+03  1.26587E+03  
  1.11500E+03  1.27986E+03  
  1.11600E+03  1.29420E+03  
  1.11700E+03  1.30891E+03  
  1.11800E+03  1.32399E+03  
  1.11900E+03  1.33944E+03  
  1.12000E+03  1.35528E+03  
  1.12100E+03  1.37151E+03  
  1.12200E+03  1.38814E+03  
  1.12300E+03  1.40519E+03  
  1.12400E+03  1.42266E+03  
  1.12500E+03  1.44056E+03  
  1.12600E+03  1.45891E+03  
  1.12700E+03  1.47771E+03  
  1.12800E+03  1.49699E+03  
  1.12900E+03  1.51675E+03  
  1.13000E+03  1.53702E+03  
  1.13100E+03  1.55779E+03  
  1.13200E+03  1.57910E+03  
  1.13300E+03  1.60096E+03  
  1.13400E+03  1.62339E+03  
  1.13500E+03  1.64640E+03  
  1.13600E+03  1.67002E+03  
  1.13700E+03  1.69427E+03  
  1.13800E+03  1.71917E+03  
  1.13900E+03  1.74475E+03  
  1.14000E+03  1.77102E+03  
  1.14100E+03  1.79802E+03  
  1.14200E+03  1.82577E+03  
  1.14300E+03  1.85431E+03  
  1.14400E+03  1.88367E+03  
  1.14500E+03  1.91387E+03  
  1.14600E+03  1.94496E+03  
  1.14700E+03  1.97698E+03  
  1.14800E+03  2.00995E+03  
  1.14900E+03  2.04393E+03  
  1.15000E+03  2.07897E+03  
  1.15100E+03  2.11510E+03  
  1.15200E+03  2.15238E+03  
  1.15300E+03  2.19087E+03  
  1.15400E+03  2.23063E+03  
  1.15500E+03  2.27171E+03  
  1.15600E+03  2.31419E+03  
  1.15700E+03  2.35814E+03  
  1.15800E+03  2.40363E+03  
  1.15900E+03  2.45075E+03  
  1.16000E+03  2.49960E+03  
  1.16100E+03  2.55026E+03  
  1.16200E+03  2.60285E+03  
  1.16300E+03  2.65747E+03  
  1.16400E+03  2.71426E+03  
  1.16500E+03  2.77334E+03  
  1.16600E+03  2.83487E+03  
  1.16700E+03  2.89900E+03  
  1.16800E+03  2.96591E+03  
  1.16900E+03  3.03579E+03  
  1.17000E+03  3.10884E+03  
  1.17100E+03  3.18531E+03  
  1.17200E+03  3.26545E+03  
  1.17300E+03  3.34954E+03  
  1.17400E+03  3.43789E+03  
  1.17500E+03  3.53085E+03  
  1.17600E+03  3.62882E+03  
  1.17700E+03  3.73222E+03  
  1.17800E+03  3.84154E+03  
  1.17900E+03  3.95734E+03  
  1.18000E+03  4.08024E+03  
  1.18100E+03  4.21094E+03  
  1.18200E+03  4.35026E+03  
  1.18300E+03  4.49911E+03  
  1.18400E+03  4.65855E+03  
  1.18500E+03  4.82981E+03  
  1.18600E+03  5.01431E+03  
  1.18700E+03  5.21372E+03  
  1.18800E+03  5.42998E+03  
  1.18900E+03  5.66540E+03  
  1.19000E+03  5.92272E+03  
  1.19100E+03  6.20523E+03  
  1.19200E+03  6.51688E+03  
  1.19300E+03  6.86249E+03  
  1.19400E+03  7.24797E+03  
  1.19500E+03  7.68063E+03  
  1.19600E+03  8.16961E+03  
  1.19700E+03  8.72646E+03  
  1.19800E+03  9.36595E+03  
  1.19900E+03  1.01072E+04  
  1.20000E+03  1.09751E+04  
  1.20100E+03  1.20029E+04  
  1.20200E+03  1.32355E+04  
  1.20300E+03  1.47338E+04  
  1.20400E+03  1.65827E+04  
  1.20500E+03  1.89010E+04  
  1.20600E+03  2.18565E+04  
  1.20700E+03  2.56849E+04  
  1.20800E+03  3.07079E+04  
  1.20900E+03  3.73278E+04  
  1.21000E+03  4.59314E+04  
  1.21100E+03  5.65566E+04  
  1.21200E+03  6.81896E+04  
  1.21300E+03  7.81099E+04  
  1.21400E+03  8.28022E+04  
  1.21500E+03  8.07909E+04  
  1.21600E+03  7.40785E+04  
  1.21700E+03  6.61244E+04  
  1.21800E+03  5.91541E+04  
  1.21900E+03  5.36376E+04  
  1.22000E+03  4.92464E+04  
  1.22100E+03  4.57152E+04  
  1.22200E+03  4.31767E+04  
  1.22300E+03  4.19965E+04  
  1.22400E+03  4.24572E+04  
  1.22500E+03  4.46539E+04  
  1.22600E+03  4.85200E+04  
  1.22700E+03  5.37662E+04  
  1.22800E+03  5.96075E+04  
  1.22900E+03  6.47884E+04  
  1.23000E+03  6.86701E+04  
  1.23100E+03  7.18689E+04  
  1.23200E+03  7.47143E+04  
  1.23300E+03  7.59868E+04  
  1.23400E+03  7.44535E+04  
  1.23500E+03  7.08525E+04  
  1.23600E+03  6.68040E+04  
  1.23700E+03  6.27497E+04  
  1.23800E+03  5.82553E+04  
  1.23900E+03  5.35297E+04  
  1.24000E+03  4.94976E+04  
  1.24100E+03  4.68845E+04  
  1.24200E+03  4.59318E+04  
  1.24300E+03  4.66279E+04  
  1.24400E+03  4.88572E+04  
  1.24500E+03  5.22989E+04  
  1.24600E+03  5.62620E+04  
  1.24700E+03  5.97245E+04  
  1.24800E+03  6.17788E+04  
  1.24900E+03  6.24933E+04  
  1.25000E+03  6.31252E+04  
  1.25100E+03  6.51397E+04  
  1.25200E+03  6.95143E+04  
  1.25300E+03  7.68819E+04  
  1.25400E+03  8.78761E+04  
  1.25500E+03  1.03258E+05  
  1.25600E+03  1.23541E+05  
  1.25700E+03  1.47753E+05  
  1.25800E+03  1.71637E+05  
  1.25900E+03  1.88074E+05  
  1.26000E+03  1.92822E+05  
  1.26100E+03  1.89089E+05  
  1.26200E+03  1.83508E+05  
  1.26300E+03  1.81303E+05  
  1.26400E+03  1.85298E+05  
  1.26500E+03  1.94658E+05  
  1.26600E+03  2.03535E+05  
  1.26700E+03  2.03812E+05  
  1.26800E+03  1.92704E+05  
  1.26900E+03  1.75448E+05  
  1.27000E+03  1.59272E+05  
  1.27100E+03  1.48629E+05  
  1.27200E+03  1.44891E+05  
  1.27300E+03  1.47017E+05  
  1.27400E+03  1.51742E+05  
  1.27500E+03  1.54596E+05  
  1.27600E+03  1.52919E+05  
  1.27700E+03  1.48148E+05  
  1.27800E+03  1.44403E+05  
  1.27900E+03  1.45244E+05  
  1.28000E+03  1.51664E+05  
  1.28100E+03  1.61192E+05  
  1.28200E+03  1.67811E+05  
  1.28300E+03  1.65350E+05  
  1.28400E+03  1.53485E+05  
  1.28500E+03  1.37846E+05  
  1.28600E+03  1.24114E+05  
  1.28700E+03  1.14906E+05  
  1.28800E+03  1.10537E+05  
  1.28900E+03  1.10214E+05  
  1.29000E+03  1.12619E+05  
  1.29100E+03  1.16445E+05  
  1.29200E+03  1.20967E+05  
  1.29300E+03  1.26368E+05  
  1.29400E+03  1.33648E+05  
  1.29500E+03  1.43454E+05  
  1.29600E+03  1.54660E+05  
  1.29700E+03  1.65081E+05  
  1.29800E+03  1.74363E+05  
  1.29900E+03  1.84671E+05  
  1.30000E+03  1.97897E+05  
  1.30100E+03  2.14296E+05  
  1.30200E+03  2.34018E+05  
  1.30300E+03  2.56651E+05  
  1.30400E+03  2.78327E+05  
  1.30500E+03  2.93000E+05  
  1.30600E+03  2.97960E+05  
  1.30700E+03  2.94439E+05  
  1.30800E+03  2.84031E+05  
  1.30900E+03  2.69446E+05  
  1.31000E+03  2.55571E+05  
  1.31100E+03  2.47400E+05  
  1.31200E+03  2.48485E+05  
  1.31300E+03  2.61179E+05  
  1.31400E+03  2.87362E+05  
  1.31500E+03  3.28682E+05  
  1.31600E+03  3.85661E+05  
  1.31700E+03  4.55281E+05  
  1.31800E+03  5.28237E+05  
  1.31900E+03  5.89984E+05  
  1.32000E+03  6.27272E+05  
  1.32100E+03  6.33711E+05  
  1.32200E+03  6.12854E+05  
  1.32300E+03  5.79700E+05  
  1.32400E+03  5.52744E+05  
  1.32500E+03  5.44474E+05  
  1.32600E+03  5.59474E+05  
  1.32700E+03  5.97108E+05  
  1.32800E+03  6.52642E+05  
  1.32900E+03  7.14832E+05  
  1.33000E+03  7.63943E+05  
  1.33100E+03  7.76225E+05  
  1.33200E+03  7.39996E+05  
  1.33300E+03  6.68936E+05  
  1.33400E+03  5.88815E+05  
  1.33500E+03  5.13411E+05  
  1.33600E+03  4.41271E+05  
  1.33700E+03  3.70162E+05  
  1.33800E+03  3.04293E+05  
  1.33900E+03  2.48553E+05  
  1.34000E+03  2.04152E+05  
  1.34100E+03  1.69656E+05  
  1.34200E+03  1.42919E+05  
  1.34300E+03  1.22012E+05  
  1.34400E+03  1.05445E+05  
  1.34500E+03  9.21258E+04  
  1.34600E+03  8.12658E+04  
  1.34700E+03  7.22944E+04  
  1.34800E+03  6.47942E+04  
  1.34900E+03  5.84561E+04  
  1.35000E+03  5.30479E+04  
  1.35100E+03  4.83928E+04  
  1.35200E+03  4.43541E+04  
  1.35300E+03  4.08254E+04  
  1.35400E+03  3.77221E+04  
  1.35500E+03  3.49769E+04  
  1.35600E+03  3.25354E+04  
  1.35700E+03  3.03533E+04  
  1.35800E+03  2.83941E+04  
  1.35900E+03  2.66278E+04  
  1.36000E+03  2.50291E+04  
  1.36100E+03  2.35769E+04  
  1.36200E+03  2.22534E+04  
  1.36300E+03  2.10435E+04  
  1.36400E+03  1.99341E+04  
  1.36500E+03  1.89142E+04  
  1.36600E+03  1.79741E+04  
  1.36700E+03  1.71055E+04  
  1.36800E+03  1.63012E+04  
  1.36900E+03  1.55547E+04  
  1.37000E+03  1.48606E+04  
  1.37100E+03  1.42139E+04  
  1.37200E+03  1.36103E+04  
  1.37300E+03  1.30460E+04  
  1.37400E+03  1.25174E+04  
  1.37500E+03  1.20217E+04  
  1.37600E+03  1.15561E+04  
  1.37700E+03  1.11180E+04  
  1.37800E+03  1.07054E+04  
  1.37900E+03  1.03162E+04  
  1.38000E+03  9.94875E+03  
  1.38100E+03  9.60129E+03  
  1.38200E+03  9.27242E+03  
  1.38300E+03  8.96080E+03  
  1.38400E+03  8.66520E+03  
  1.38500E+03  8.38454E+03  
  1.38600E+03  8.11779E+03  
  1.38700E+03  7.86402E+03  
  1.38800E+03  7.62240E+03  
  1.38900E+03  7.39214E+03  
  1.39000E+03  7.17252E+03  
  1.39100E+03  6.96289E+03  
  1.39200E+03  6.76262E+03  
  1.39300E+03  6.57117E+03  
  1.39400E+03  6.38800E+03  
  1.39500E+03  6.21265E+03  
  1.39600E+03  6.04465E+03  
  1.39700E+03  5.88360E+03  
  1.39800E+03  5.72911E+03  
  1.39900E+03  5.58081E+03  
  1.40000E+03  5.43839E+03  
  1.40100E+03  5.30152E+03  
  1.40200E+03  5.16991E+03  
  1.40300E+03  5.04329E+03  
  1.40400E+03  4.92141E+03  
  1.40500E+03  4.80402E+03  
  1.40600E+03  4.69092E+03  
  1.40700E+03  4.58188E+03  
  1.40800E+03  4.47670E+03  
  1.40900E+03  4.37522E+03  
  1.41000E+03  4.27724E+03  
  1.41100E+03  4.18261E+03  
  1.41200E+03  4.09118E+03  
  1.41300E+03  4.00280E+03  
  1.41400E+03  3.91733E+03  
  1.41500E+03  3.83464E+03  
  1.41600E+03  3.75461E+03  
  1.41700E+03  3.67713E+03  
  1.41800E+03  3.60209E+03  
  1.41900E+03  3.52938E+03  
  1.42000E+03  3.45891E+03  
  1.42100E+03  3.39059E+03  
  1.42200E+03  3.32432E+03  
  1.42300E+03  3.26002E+03  
  1.42400E+03  3.19762E+03  
  1.42500E+03  3.13704E+03  
  1.42600E+03  3.07821E+03  
  1.42700E+03  3.02106E+03  
  1.42800E+03  2.96552E+03  
  1.42900E+03  2.91154E+03  
  1.43000E+03  2.85905E+03  
  1.43100E+03  2.80800E+03  
  1.43200E+03  2.75834E+03  
  1.43300E+03  2.71002E+03  
  1.43400E+03  2.66299E+03  
  1.43500E+03  2.61719E+03  
  1.43600E+03  2.57260E+03  
  1.43700E+03  2.52916E+03  
  1.43800E+03  2.48684E+03  
  1.43900E+03  2.44559E+03  
  1.44000E+03  2.40538E+03  
  1.44100E+03  2.36618E+03  
  1.44200E+03  2.32795E+03  
  1.44300E+03  2.29066E+03  
  1.44400E+03  2.25428E+03  
  1.44500E+03  2.21878E+03  
  1.44600E+03  2.18412E+03  
  1.44700E+03  2.15029E+03  
  1.44800E+03  2.11725E+03  
  1.44900E+03  2.08499E+03  
  1.45000E+03  2.05347E+03  
  1.45100E+03  2.02268E+03  
  1.45200E+03  1.99258E+03  
  1.45300E+03  1.96317E+03  
  1.45400E+03  1.93441E+03  
  1.45500E+03  1.90630E+03  
  1.45600E+03  1.87881E+03  
  1.45700E+03  1.85191E+03  
  1.45800E+03  1.82561E+03  
  1.45900E+03  1.79986E+03  
  1.46000E+03  1.77467E+03  
  1.46100E+03  1.75002E+03  
  1.46200E+03  1.72588E+03  
  1.46300E+03  1.70225E+03  
  1.46400E+03  1.67911E+03  
  1.46500E+03  1.65645E+03  
  1.46600E+03  1.63425E+03  
  1.46700E+03  1.61250E+03  
  1.46800E+03  1.59120E+03  
  1.46900E+03  1.57031E+03  
  1.47000E+03  1.54985E+03  
  1.47100E+03  1.52979E+03  
  1.47200E+03  1.51012E+03  
  1.47300E+03  1.49083E+03  
  1.47400E+03  1.47192E+03  
  1.47500E+03  1.45337E+03  
  1.47600E+03  1.43518E+03  
  1.47700E+03  1.41733E+03  
  1.47800E+03  1.39982E+03  
  1.47900E+03  1.38264E+03  
  1.48000E+03  1.36577E+03  
  1.48100E+03  1.34922E+03  
  1.48200E+03  1.33297E+03  
  1.48300E+03  1.31702E+03  
  1.48400E+03  1.30135E+03  
  1.48500E+03  1.28597E+03  
  1.48600E+03  1.27086E+03  
  1.48700E+03  1.25603E+03  
  1.48800E+03  1.24145E+03  
  1.48900E+03  1.22713E+03  
  1.49000E+03  1.21306E+03  
  1.49100E+03  1.19924E+03  
  1.49200E+03  1.18565E+03  
  1.49300E+03  1.17230E+03  
  1.49400E+03  1.15917E+03  
  1.49500E+03  1.14627E+03  
  1.49600E+03  1.13358E+03  
  1.49700E+03  1.12111E+03  
  1.49800E+03  1.10884E+03  
  1.49900E+03  1.09678E+03  
  1.50000E+03  1.08492E+03  
  1.50100E+03  1.07325E+03  
  1.50200E+03  1.06177E+03  
  1.50300E+03  1.05047E+03  
  1.50400E+03  1.03936E+03  
  1.50500E+03  1.02842E+03  
  1.50600E+03  1.01766E+03  
  1.50700E+03  1.00707E+03  
  1.50800E+03  9.96648E+02  
  1.50900E+03  9.86387E+02  
  1.51000E+03  9.76286E+02  
  1.51100E+03  9.66341E+02  
  1.51200E+03  9.56550E+02  
  1.51300E+03  9.46908E+02  
  1.51400E+03  9.37413E+02  
  1.51500E+03  9.28062E+02  
  1.51600E+03  9.18853E+02  
  1.51700E+03  9.09781E+02  
  1.51800E+03  9.00844E+02  
  1.51900E+03  8.92041E+02  
  1.52000E+03  8.83367E+02  
  1.52100E+03  8.74821E+02  
  1.52200E+03  8.66400E+02  
  1.52300E+03  8.58101E+02  
  1.52400E+03  8.49922E+02  
  1.52500E+03  8.41861E+02  
  1.52600E+03  8.33916E+02  
  1.52700E+03  8.26084E+02  
  1.52800E+03  8.18363E+02  
  1.52900E+03  8.10751E+02  
  1.53000E+03  8.03245E+02  
  1.53100E+03  7.95845E+02  
  1.53200E+03  7.88548E+02  
  1.53300E+03  7.81352E+02  
  1.53400E+03  7.74255E+02  
  1.53500E+03  7.67255E+02  
  1.53600E+03  7.60351E+02  
  1.53700E+03  7.53541E+02  
  1.53800E+03  7.46823E+02  
  1.53900E+03  7.40195E+02  
  1.54000E+03  7.33656E+02  
  1.54100E+03  7.27204E+02  
  1.54200E+03  7.20838E+02  
  1.54300E+03  7.14556E+02  
  1.54400E+03  7.08357E+02  
  1.54500E+03  7.02239E+02  
  1.54600E+03  6.96201E+02  
  1.54700E+03  6.90241E+02  
  1.54800E+03  6.84358E+02  
  1.54900E+03  6.78550E+02  
  1.55000E+03  6.72817E+02  
  1.55100E+03  6.67158E+02  
  1.55200E+03  6.61569E+02  
  1.55300E+03  6.56052E+02  
  1.55400E+03  6.50604E+02  
  1.55500E+03  6.45224E+02  
  1.55600E+03  6.39912E+02  
  1.55700E+03  6.34665E+02  
  1.55800E+03  6.29484E+02  
  1.55900E+03  6.24366E+02  
  1.56000E+03  6.19311E+02  
  1.56100E+03  6.14317E+02  
  1.56200E+03  6.09385E+02  
  1.56300E+03  6.04512E+02  
  1.56400E+03  5.99698E+02  
  1.56500E+03  5.94941E+02  
  1.56600E+03  5.90242E+02  
  1.56700E+03  5.85599E+02  
  1.56800E+03  5.81010E+02  
  1.56900E+03  5.76476E+02  
  1.57000E+03  5.71995E+02  
  1.57100E+03  5.67567E+02  
  1.57200E+03  5.63191E+02  
  1.57300E+03  5.58865E+02  
  1.57400E+03  5.54590E+02  
  1.57500E+03  5.50363E+02  
  1.57600E+03  5.46186E+02  
  1.57700E+03  5.42056E+02  
  1.57800E+03  5.37973E+02  
  1.57900E+03  5.33937E+02  
  1.58000E+03  5.29946E+02  
  1.58100E+03  5.26000E+02  
  1.58200E+03  5.22099E+02  
  1.58300E+03  5.18241E+02  
  1.58400E+03  5.14426E+02  
  1.58500E+03  5.10653E+02  
  1.58600E+03  5.06922E+02  
  1.58700E+03  5.03232E+02  
  1.58800E+03  4.99583E+02  
  1.58900E+03  4.95974E+02  
  1.59000E+03  4.92404E+02  
  1.59100E+03  4.88872E+02  
  1.59200E+03  4.85379E+02  
  1.59300E+03  4.81923E+02  
  1.59400E+03  4.78505E+02  
  1.59500E+03  4.75123E+02  
  1.59600E+03  4.71777E+02  
  1.59700E+03  4.68466E+02  
  1.59800E+03  4.65191E+02  
  1.59900E+03  4.61950E+02  
  1.60000E+03  4.58743E+02  
  1.60100E+03  4.55569E+02  
  1.60200E+03  4.52429E+02  
  1.60300E+03  4.49321E+02  
  1.60400E+03  4.46246E+02  
  1.60500E+03  4.43202E+02  
  1.60600E+03  4.40189E+02  
  1.60700E+03  4.37208E+02  
  1.60800E+03  4.34256E+02  
  1.60900E+03  4.31335E+02  
  1.61000E+03  4.28443E+02  
  1.61100E+03  4.25581E+02  
  1.61200E+03  4.22747E+02  
  1.61300E+03  4.19942E+02  
  1.61400E+03  4.17165E+02  
  1.61500E+03  4.14415E+02  
  1.61600E+03  4.11693E+02  
  1.61700E+03  4.08998E+02  
  1.61800E+03  4.06329E+02  
  1.61900E+03  4.03686E+02  
  1.62000E+03  4.01070E+02  
  1.62100E+03  3.98479E+02  
  1.62200E+03  3.95913E+02  
  1.62300E+03  3.93372E+02  
  1.62400E+03  3.90855E+02  
  1.62500E+03  3.88363E+02  
  1.62600E+03  3.85895E+02  
  1.62700E+03  3.83450E+02  
  1.62800E+03  3.81029E+02  
  1.62900E+03  3.78630E+02  
  1.63000E+03  3.76255E+02  
  1.63100E+03  3.73902E+02  
  1.63200E+03  3.71571E+02  
  1.63300E+03  3.69261E+02  
  1.63400E+03  3.66974E+02  
  1.63500E+03  3.64708E+02  
  1.63600E+03  3.62463E+02  
  1.63700E+03  3.60238E+02  
  1.63800E+03  3.58035E+02  
  1.63900E+03  3.55851E+02  
  1.64000E+03  3.53688E+02  
  1.64100E+03  3.51544E+02  
  1.64200E+03  3.49420E+02  
  1.64300E+03  3.47315E+02  
  1.64400E+03  3.45229E+02  
  1.64500E+03  3.43163E+02  
  1.64600E+03  3.41114E+02  
  1.64700E+03  3.39085E+02  
  1.64800E+03  3.37073E+02  
  1.64900E+03  3.35079E+02  
  1.65000E+03  3.33104E+02  
  1.65100E+03  3.31145E+02  
  1.65200E+03  3.29204E+02  
  1.65300E+03  3.27280E+02  
  1.65400E+03  3.25373E+02  
  1.65500E+03  3.23483E+02  
  1.65600E+03  3.21609E+02  
  1.65700E+03  3.19752E+02  
  1.65800E+03  3.17910E+02  
  1.65900E+03  3.16085E+02  
  1.66000E+03  3.14276E+02  
  1.66100E+03  3.12482E+02  
  1.66200E+03  3.10703E+02  
  1.66300E+03  3.08940E+02  
  1.66400E+03  3.07192E+02  
  1.66500E+03  3.05458E+02  
  1.66600E+03  3.03739E+02  
  1.66700E+03  3.02035E+02  
  1.66800E+03  3.00346E+02  
  1.66900E+03  2.98670E+02  
  1.67000E+03  2.97009E+02  
  1.67100E+03  2.95361E+02  
  1.67200E+03  2.93727E+02  
  1.67300E+03  2.92107E+02  
  1.67400E+03  2.90500E+02  
  1.67500E+03  2.88907E+02  
  1.67600E+03  2.87327E+02  
  1.67700E+03  2.85759E+02  
  1.67800E+03  2.84205E+02  
  1.67900E+03  2.82663E+02  
  1.68000E+03  2.81134E+02  
  1.68100E+03  2.79617E+02  
  1.68200E+03  2.78113E+02  
  1.68300E+03  2.76621E+02  
  1.68400E+03  2.75141E+02  
  1.68500E+03  2.73672E+02  
  1.68600E+03  2.72216E+02  
  1.68700E+03  2.70771E+02  
  1.68800E+03  2.69338E+02  
  1.68900E+03  2.67916E+02  
  1.69000E+03  2.66506E+02  
  1.69100E+03  2.65106E+02  
  1.69200E+03  2.63718E+02  
  1.69300E+03  2.62340E+02  
  1.69400E+03  2.60974E+02  
  1.69500E+03  2.59618E+02  
  1.69600E+03  2.58273E+02  
  1.69700E+03  2.56938E+02  
  1.69800E+03  2.55613E+02  
  1.69900E+03  2.54299E+02  
  1.70000E+03  2.52995E+02  
  1.70100E+03  2.51701E+02  
  1.70200E+03  2.50417E+02  
  1.70300E+03  2.49143E+02  
  1.70400E+03  2.47879E+02  
  1.70500E+03  2.46624E+02  
  1.70600E+03  2.45379E+02  
  1.70700E+03  2.44143E+02  
  1.70800E+03  2.42917E+02  
  1.70900E+03  2.41700E+02  
  1.71000E+03  2.40492E+02  
  1.71100E+03  2.39293E+02  
  1.71200E+03  2.38103E+02  
  1.71300E+03  2.36922E+02  
  1.71400E+03  2.35750E+02  
  1.71500E+03  2.34586E+02  
  1.71600E+03  2.33431E+02  
  1.71700E+03  2.32285E+02  
  1.71800E+03  2.31147E+02  
  1.71900E+03  2.30018E+02  
  1.72000E+03  2.28897E+02  
  1.72100E+03  2.27784E+02  
  1.72200E+03  2.26679E+02  
  1.72300E+03  2.25582E+02  
  1.72400E+03  2.24494E+02  
  1.72500E+03  2.23413E+02  
  1.72600E+03  2.22340E+02  
  1.72700E+03  2.21274E+02  
  1.72800E+03  2.20217E+02  
  1.72900E+03  2.19167E+02  
  1.73000E+03  2.18124E+02  
  1.73100E+03  2.17089E+02  
  1.73200E+03  2.16062E+02  
  1.73300E+03  2.15041E+02  
  1.73400E+03  2.14028E+02  
  1.73500E+03  2.13022E+02  
  1.73600E+03  2.12024E+02  
  1.73700E+03  2.11032E+02  
  1.73800E+03  2.10047E+02  
