# Supplementary material for: Quantifying hexagonal stacking in diamond
Source: Sci Rep. 2019 Jul 17;9:10334. doi: 10.1038/s41598-019-46556-3 (PMC6637244; doi:10.1038/s41598-019-46556-3)
Supplement: Supplementary file 2 — Supplementary Dataset 1 [file 41598_2019_46556_MOESM2_ESM.zip › diamond_6.txt]

  0.00000E+00  2.50922E+01  
  1.00000E+00  2.51332E+01  
  2.00000E+00  2.51744E+01  
  3.00000E+00  2.52159E+01  
  4.00000E+00  2.52575E+01  
  5.00000E+00  2.52995E+01  
  6.00000E+00  2.53416E+01  
  7.00000E+00  2.53841E+01  
  8.00000E+00  2.54268E+01  
  9.00000E+00  2.54699E+01  
  1.00000E+01  2.55133E+01  
  1.10000E+01  2.55571E+01  
  1.20000E+01  2.56012E+01  
  1.30000E+01  2.56459E+01  
  1.40000E+01  2.56910E+01  
  1.50000E+01  2.57366E+01  
  1.60000E+01  2.57829E+01  
  1.70000E+01  2.58299E+01  
  1.80000E+01  2.58776E+01  
  1.90000E+01  2.59263E+01  
  2.00000E+01  2.59760E+01  
  2.10000E+01  2.60269E+01  
  2.20000E+01  2.60794E+01  
  2.30000E+01  2.61336E+01  
  2.40000E+01  2.61900E+01  
  2.50000E+01  2.62490E+01  
  2.60000E+01  2.63115E+01  
  2.70000E+01  2.63782E+01  
  2.80000E+01  2.64504E+01  
  2.90000E+01  2.65299E+01  
  3.00000E+01  2.66191E+01  
  3.10000E+01  2.67214E+01  
  3.20000E+01  2.68416E+01  
  3.30000E+01  2.69859E+01  
  3.40000E+01  2.71616E+01  
  3.50000E+01  2.73741E+01  
  3.60000E+01  2.76216E+01  
  3.70000E+01  2.78887E+01  
  3.80000E+01  2.81432E+01  
  3.90000E+01  2.83325E+01  
  4.00000E+01  2.83962E+01  
  4.10000E+01  2.83175E+01  
  4.20000E+01  2.81480E+01  
  4.30000E+01  2.79633E+01  
  4.40000E+01  2.78108E+01  
  4.50000E+01  2.77039E+01  
  4.60000E+01  2.76385E+01  
  4.70000E+01  2.76057E+01  
  4.80000E+01  2.75977E+01  
  4.90000E+01  2.76087E+01  
  5.00000E+01  2.76347E+01  
  5.10000E+01  2.76730E+01  
  5.20000E+01  2.77224E+01  
  5.30000E+01  2.77823E+01  
  5.40000E+01  2.78532E+01  
  5.50000E+01  2.79364E+01  
  5.60000E+01  2.80342E+01  
  5.70000E+01  2.81506E+01  
  5.80000E+01  2.82907E+01  
  5.90000E+01  2.84613E+01  
  6.00000E+01  2.86690E+01  
  6.10000E+01  2.89143E+01  
  6.20000E+01  2.91821E+01  
  6.30000E+01  2.94340E+01  
  6.40000E+01  2.96191E+01  
  6.50000E+01  2.96987E+01  
  6.60000E+01  2.96825E+01  
  6.70000E+01  2.96314E+01  
  6.80000E+01  2.96078E+01  
  6.90000E+01  2.96449E+01  
  7.00000E+01  2.97545E+01  
  7.10000E+01  2.99433E+01  
  7.20000E+01  3.02225E+01  
  7.30000E+01  3.06123E+01  
  7.40000E+01  3.11442E+01  
  7.50000E+01  3.18607E+01  
  7.60000E+01  3.28039E+01  
  7.70000E+01  3.39747E+01  
  7.80000E+01  3.52368E+01  
  7.90000E+01  3.62150E+01  
  8.00000E+01  3.64358E+01  
  8.10000E+01  3.57939E+01  
  8.20000E+01  3.46817E+01  
  8.30000E+01  3.35490E+01  
  8.40000E+01  3.26134E+01  
  8.50000E+01  3.19094E+01  
  8.60000E+01  3.14011E+01  
  8.70000E+01  3.10411E+01  
  8.80000E+01  3.07899E+01  
  8.90000E+01  3.06180E+01  
  9.00000E+01  3.05049E+01  
  9.10000E+01  3.04360E+01  
  9.20000E+01  3.04014E+01  
  9.30000E+01  3.03941E+01  
  9.40000E+01  3.04094E+01  
  9.50000E+01  3.04440E+01  
  9.60000E+01  3.04960E+01  
  9.70000E+01  3.05642E+01  
  9.80000E+01  3.06482E+01  
  9.90000E+01  3.07485E+01  
  1.00000E+02  3.08659E+01  
  1.01000E+02  3.10022E+01  
  1.02000E+02  3.11602E+01  
  1.03000E+02  3.13432E+01  
  1.04000E+02  3.15564E+01  
  1.05000E+02  3.18065E+01  
  1.06000E+02  3.21027E+01  
  1.07000E+02  3.24573E+01  
  1.08000E+02  3.28877E+01  
  1.09000E+02  3.34178E+01  
  1.10000E+02  3.40816E+01  
  1.11000E+02  3.49272E+01  
  1.12000E+02  3.60225E+01  
  1.13000E+02  3.74621E+01  
  1.14000E+02  3.93679E+01  
  1.15000E+02  4.18678E+01  
  1.16000E+02  4.50043E+01  
  1.17000E+02  4.85053E+01  
  1.18000E+02  5.14925E+01  
  1.19000E+02  5.26946E+01  
  1.20000E+02  5.15973E+01  
  1.21000E+02  4.90861E+01  
  1.22000E+02  4.64647E+01  
  1.23000E+02  4.44941E+01  
  1.24000E+02  4.33686E+01  
  1.25000E+02  4.29567E+01  
  1.26000E+02  4.28825E+01  
  1.27000E+02  4.25920E+01  
  1.28000E+02  4.16955E+01  
  1.29000E+02  4.02943E+01  
  1.30000E+02  3.87696E+01  
  1.31000E+02  3.74126E+01  
  1.32000E+02  3.63264E+01  
  1.33000E+02  3.54988E+01  
  1.34000E+02  3.48795E+01  
  1.35000E+02  3.44175E+01  
  1.36000E+02  3.40722E+01  
  1.37000E+02  3.38136E+01  
  1.38000E+02  3.36203E+01  
  1.39000E+02  3.34768E+01  
  1.40000E+02  3.33721E+01  
  1.41000E+02  3.32982E+01  
  1.42000E+02  3.32491E+01  
  1.43000E+02  3.32205E+01  
  1.44000E+02  3.32091E+01  
  1.45000E+02  3.32127E+01  
  1.46000E+02  3.32295E+01  
  1.47000E+02  3.32584E+01  
  1.48000E+02  3.32989E+01  
  1.49000E+02  3.33510E+01  
  1.50000E+02  3.34153E+01  
  1.51000E+02  3.34931E+01  
  1.52000E+02  3.35865E+01  
  1.53000E+02  3.36979E+01  
  1.54000E+02  3.38289E+01  
  1.55000E+02  3.39755E+01  
  1.56000E+02  3.41224E+01  
  1.57000E+02  3.42427E+01  
  1.58000E+02  3.43185E+01  
  1.59000E+02  3.43606E+01  
  1.60000E+02  3.43965E+01  
  1.61000E+02  3.44464E+01  
  1.62000E+02  3.45177E+01  
  1.63000E+02  3.46106E+01  
  1.64000E+02  3.47234E+01  
  1.65000E+02  3.48548E+01  
  1.66000E+02  3.50041E+01  
  1.67000E+02  3.51715E+01  
  1.68000E+02  3.53581E+01  
  1.69000E+02  3.55655E+01  
  1.70000E+02  3.57964E+01  
  1.71000E+02  3.60541E+01  
  1.72000E+02  3.63430E+01  
  1.73000E+02  3.66688E+01  
  1.74000E+02  3.70386E+01  
  1.75000E+02  3.74618E+01  
  1.76000E+02  3.79502E+01  
  1.77000E+02  3.85195E+01  
  1.78000E+02  3.91905E+01  
  1.79000E+02  3.99909E+01  
  1.80000E+02  4.09582E+01  
  1.81000E+02  4.21443E+01  
  1.82000E+02  4.36210E+01  
  1.83000E+02  4.54889E+01  
  1.84000E+02  4.78879E+01  
  1.85000E+02  5.10061E+01  
  1.86000E+02  5.50729E+01  
  1.87000E+02  6.02987E+01  
  1.88000E+02  6.66950E+01  
  1.89000E+02  7.38031E+01  
  1.90000E+02  8.06938E+01  
  1.91000E+02  8.66148E+01  
  1.92000E+02  9.16216E+01  
  1.93000E+02  9.60128E+01  
  1.94000E+02  9.88982E+01  
  1.95000E+02  9.81583E+01  
  1.96000E+02  9.26075E+01  
  1.97000E+02  8.37254E+01  
  1.98000E+02  7.42946E+01  
  1.99000E+02  6.61386E+01  
  2.00000E+02  5.97440E+01  
  2.01000E+02  5.49231E+01  
  2.02000E+02  5.13223E+01  
  2.03000E+02  4.86213E+01  
  2.04000E+02  4.65750E+01  
  2.05000E+02  4.50074E+01  
  2.06000E+02  4.37939E+01  
  2.07000E+02  4.28465E+01  
  2.08000E+02  4.21027E+01  
  2.09000E+02  4.15173E+01  
  2.10000E+02  4.10577E+01  
  2.11000E+02  4.07002E+01  
  2.12000E+02  4.04274E+01  
  2.13000E+02  4.02269E+01  
  2.14000E+02  4.00900E+01  
  2.15000E+02  4.00110E+01  
  2.16000E+02  3.99873E+01  
  2.17000E+02  4.00188E+01  
  2.18000E+02  4.01084E+01  
  2.19000E+02  4.02624E+01  
  2.20000E+02  4.04913E+01  
  2.21000E+02  4.08117E+01  
  2.22000E+02  4.12482E+01  
  2.23000E+02  4.18370E+01  
  2.24000E+02  4.26303E+01  
  2.25000E+02  4.37005E+01  
  2.26000E+02  4.51402E+01  
  2.27000E+02  4.70420E+01  
  2.28000E+02  4.94219E+01  
  2.29000E+02  5.20459E+01  
  2.30000E+02  5.42380E+01  
  2.31000E+02  5.50454E+01  
  2.32000E+02  5.40226E+01  
  2.33000E+02  5.17535E+01  
  2.34000E+02  4.92178E+01  
  2.35000E+02  4.70186E+01  
  2.36000E+02  4.53163E+01  
  2.37000E+02  4.40617E+01  
  2.38000E+02  4.31555E+01  
  2.39000E+02  4.25073E+01  
  2.40000E+02  4.20489E+01  
  2.41000E+02  4.17320E+01  
  2.42000E+02  4.15237E+01  
  2.43000E+02  4.14019E+01  
  2.44000E+02  4.13527E+01  
  2.45000E+02  4.13687E+01  
  2.46000E+02  4.14472E+01  
  2.47000E+02  4.15892E+01  
  2.48000E+02  4.17965E+01  
  2.49000E+02  4.20634E+01  
  2.50000E+02  4.23643E+01  
  2.51000E+02  4.26517E+01  
  2.52000E+02  4.28942E+01  
  2.53000E+02  4.31195E+01  
  2.54000E+02  4.33956E+01  
  2.55000E+02  4.37860E+01  
  2.56000E+02  4.43397E+01  
  2.57000E+02  4.51054E+01  
  2.58000E+02  4.61476E+01  
  2.59000E+02  4.75566E+01  
  2.60000E+02  4.94497E+01  
  2.61000E+02  5.19425E+01  
  2.62000E+02  5.50407E+01  
  2.63000E+02  5.83869E+01  
  2.64000E+02  6.09915E+01  
  2.65000E+02  6.15969E+01  
  2.66000E+02  5.98988E+01  
  2.67000E+02  5.69114E+01  
  2.68000E+02  5.38358E+01  
  2.69000E+02  5.12735E+01  
  2.70000E+02  4.93312E+01  
  2.71000E+02  4.79180E+01  
  2.72000E+02  4.69081E+01  
  2.73000E+02  4.61947E+01  
  2.74000E+02  4.56986E+01  
  2.75000E+02  4.53640E+01  
  2.76000E+02  4.51520E+01  
  2.77000E+02  4.50359E+01  
  2.78000E+02  4.49976E+01  
  2.79000E+02  4.50249E+01  
  2.80000E+02  4.51099E+01  
  2.81000E+02  4.52485E+01  
  2.82000E+02  4.54392E+01  
  2.83000E+02  4.56832E+01  
  2.84000E+02  4.59848E+01  
  2.85000E+02  4.63509E+01  
  2.86000E+02  4.67925E+01  
  2.87000E+02  4.73257E+01  
  2.88000E+02  4.79736E+01  
  2.89000E+02  4.87688E+01  
  2.90000E+02  4.97577E+01  
  2.91000E+02  5.10043E+01  
  2.92000E+02  5.25915E+01  
  2.93000E+02  5.46098E+01  
  2.94000E+02  5.71025E+01  
  2.95000E+02  5.99273E+01  
  2.96000E+02  6.25684E+01  
  2.97000E+02  6.42493E+01  
  2.98000E+02  6.46319E+01  
  2.99000E+02  6.42230E+01  
  3.00000E+02  6.38170E+01  
  3.01000E+02  6.39704E+01  
  3.02000E+02  6.49769E+01  
  3.03000E+02  6.70085E+01  
  3.04000E+02  7.02465E+01  
  3.05000E+02  7.49678E+01  
  3.06000E+02  8.15934E+01  
  3.07000E+02  9.06860E+01  
  3.08000E+02  1.02805E+02  
  3.09000E+02  1.17973E+02  
  3.10000E+02  1.34463E+02  
  3.11000E+02  1.47619E+02  
  3.12000E+02  1.51665E+02  
  3.13000E+02  1.44933E+02  
  3.14000E+02  1.31277E+02  
  3.15000E+02  1.15971E+02  
  3.16000E+02  1.02466E+02  
  3.17000E+02  9.19682E+01  
  3.18000E+02  8.43822E+01  
  3.19000E+02  7.92101E+01  
  3.20000E+02  7.59771E+01  
  3.21000E+02  7.43603E+01  
  3.22000E+02  7.42046E+01  
  3.23000E+02  7.55108E+01  
  3.24000E+02  7.84131E+01  
  3.25000E+02  8.31142E+01  
  3.26000E+02  8.97027E+01  
  3.27000E+02  9.77963E+01  
  3.28000E+02  1.06156E+02  
  3.29000E+02  1.12518E+02  
  3.30000E+02  1.13982E+02  
  3.31000E+02  1.09108E+02  
  3.32000E+02  9.99082E+01  
  3.33000E+02  8.98775E+01  
  3.34000E+02  8.11832E+01  
  3.35000E+02  7.43881E+01  
  3.36000E+02  6.92925E+01  
  3.37000E+02  6.55171E+01  
  3.38000E+02  6.27191E+01  
  3.39000E+02  6.06390E+01  
  3.40000E+02  5.90916E+01  
  3.41000E+02  5.79483E+01  
  3.42000E+02  5.71205E+01  
  3.43000E+02  5.65484E+01  
  3.44000E+02  5.61930E+01  
  3.45000E+02  5.60316E+01  
  3.46000E+02  5.60546E+01  
  3.47000E+02  5.62650E+01  
  3.48000E+02  5.66788E+01  
  3.49000E+02  5.73277E+01  
  3.50000E+02  5.82634E+01  
  3.51000E+02  5.95646E+01  
  3.52000E+02  6.13481E+01  
  3.53000E+02  6.37812E+01  
  3.54000E+02  6.70919E+01  
  3.55000E+02  7.15524E+01  
  3.56000E+02  7.73719E+01  
  3.57000E+02  8.43631E+01  
  3.58000E+02  9.13087E+01  
  3.59000E+02  9.56410E+01  
  3.60000E+02  9.50118E+01  
  3.61000E+02  8.98956E+01  
  3.62000E+02  8.30246E+01  
  3.63000E+02  7.66585E+01  
  3.64000E+02  7.16600E+01  
  3.65000E+02  6.80630E+01  
  3.66000E+02  6.56484E+01  
  3.67000E+02  6.41978E+01  
  3.68000E+02  6.35595E+01  
  3.69000E+02  6.36336E+01  
  3.70000E+02  6.42970E+01  
  3.71000E+02  6.52625E+01  
  3.72000E+02  6.59711E+01  
  3.73000E+02  6.58259E+01  
  3.74000E+02  6.47472E+01  
  3.75000E+02  6.32477E+01  
  3.76000E+02  6.18852E+01  
  3.77000E+02  6.09353E+01  
  3.78000E+02  6.04626E+01  
  3.79000E+02  6.04631E+01  
  3.80000E+02  6.09391E+01  
  3.81000E+02  6.19184E+01  
  3.82000E+02  6.34356E+01  
  3.83000E+02  6.54763E+01  
  3.84000E+02  6.79129E+01  
  3.85000E+02  7.04655E+01  
  3.86000E+02  7.25739E+01  
  3.87000E+02  7.33193E+01  
  3.88000E+02  7.21124E+01  
  3.89000E+02  6.94916E+01  
  3.90000E+02  6.65517E+01  
  3.91000E+02  6.40033E+01  
  3.92000E+02  6.20457E+01  
  3.93000E+02  6.06273E+01  
  3.94000E+02  5.96352E+01  
  3.95000E+02  5.89664E+01  
  3.96000E+02  5.85442E+01  
  3.97000E+02  5.83165E+01  
  3.98000E+02  5.82508E+01  
  3.99000E+02  5.83300E+01  
  4.00000E+02  5.85500E+01  
  4.01000E+02  5.89191E+01  
  4.02000E+02  5.94594E+01  
  4.03000E+02  6.02094E+01  
  4.04000E+02  6.12286E+01  
  4.05000E+02  6.26013E+01  
  4.06000E+02  6.44328E+01  
  4.07000E+02  6.68155E+01  
  4.08000E+02  6.97193E+01  
  4.09000E+02  7.27797E+01  
  4.10000E+02  7.51677E+01  
  4.11000E+02  7.59769E+01  
  4.12000E+02  7.49662E+01  
  4.13000E+02  7.27602E+01  
  4.14000E+02  7.03019E+01  
  4.15000E+02  6.82289E+01  
  4.16000E+02  6.67509E+01  
  4.17000E+02  6.58452E+01  
  4.18000E+02  6.54271E+01  
  4.19000E+02  6.54235E+01  
  4.20000E+02  6.57933E+01  
  4.21000E+02  6.65307E+01  
  4.22000E+02  6.76660E+01  
  4.23000E+02  6.92695E+01  
  4.24000E+02  7.14603E+01  
  4.25000E+02  7.44216E+01  
  4.26000E+02  7.84172E+01  
  4.27000E+02  8.37989E+01  
  4.28000E+02  9.09542E+01  
  4.29000E+02  1.00073E+02  
  4.30000E+02  1.10534E+02  
  4.31000E+02  1.20063E+02  
  4.32000E+02  1.25115E+02  
  4.33000E+02  1.23833E+02  
  4.34000E+02  1.17978E+02  
  4.35000E+02  1.10394E+02  
  4.36000E+02  1.02475E+02  
  4.37000E+02  9.47552E+01  
  4.38000E+02  8.78590E+01  
  4.39000E+02  8.22384E+01  
  4.40000E+02  7.79316E+01  
  4.41000E+02  7.47356E+01  
  4.42000E+02  7.24032E+01  
  4.43000E+02  7.07278E+01  
  4.44000E+02  6.95593E+01  
  4.45000E+02  6.87978E+01  
  4.46000E+02  6.83843E+01  
  4.47000E+02  6.82939E+01  
  4.48000E+02  6.85323E+01  
  4.49000E+02  6.91335E+01  
  4.50000E+02  7.01506E+01  
  4.51000E+02  7.16204E+01  
  4.52000E+02  7.34645E+01  
  4.53000E+02  7.53237E+01  
  4.54000E+02  7.65326E+01  
  4.55000E+02  7.65620E+01  
  4.56000E+02  7.55050E+01  
  4.57000E+02  7.38802E+01  
  4.58000E+02  7.22101E+01  
  4.59000E+02  7.08235E+01  
  4.60000E+02  6.98335E+01  
  4.61000E+02  6.92252E+01  
  4.62000E+02  6.89462E+01  
  4.63000E+02  6.89513E+01  
  4.64000E+02  6.92168E+01  
  4.65000E+02  6.97440E+01  
  4.66000E+02  7.05602E+01  
  4.67000E+02  7.17221E+01  
  4.68000E+02  7.33189E+01  
  4.69000E+02  7.54695E+01  
  4.70000E+02  7.82918E+01  
  4.71000E+02  8.18038E+01  
  4.72000E+02  8.57391E+01  
  4.73000E+02  8.94631E+01  
  4.74000E+02  9.22899E+01  
  4.75000E+02  9.37559E+01  
  4.76000E+02  9.34211E+01  
  4.77000E+02  9.12589E+01  
  4.78000E+02  8.81767E+01  
  4.79000E+02  8.53196E+01  
  4.80000E+02  8.33206E+01  
  4.81000E+02  8.23441E+01  
  4.82000E+02  8.23821E+01  
  4.83000E+02  8.34363E+01  
  4.84000E+02  8.55891E+01  
  4.85000E+02  8.90154E+01  
  4.86000E+02  9.39326E+01  
  4.87000E+02  1.00410E+02  
  4.88000E+02  1.07930E+02  
  4.89000E+02  1.14840E+02  
  4.90000E+02  1.18586E+02  
  4.91000E+02  1.17529E+02  
  4.92000E+02  1.12462E+02  
  4.93000E+02  1.05479E+02  
  4.94000E+02  9.83833E+01  
  4.95000E+02  9.22407E+01  
  4.96000E+02  8.74066E+01  
  4.97000E+02  8.37898E+01  
  4.98000E+02  8.11466E+01  
  4.99000E+02  7.92382E+01  
  5.00000E+02  7.78781E+01  
  5.01000E+02  7.69329E+01  
  5.02000E+02  7.63108E+01  
  5.03000E+02  7.59499E+01  
  5.04000E+02  7.58053E+01  
  5.05000E+02  7.58359E+01  
  5.06000E+02  7.59963E+01  
  5.07000E+02  7.62482E+01  
  5.08000E+02  7.65922E+01  
  5.09000E+02  7.70776E+01  
  5.10000E+02  7.77765E+01  
  5.11000E+02  7.87642E+01  
  5.12000E+02  8.01260E+01  
  5.13000E+02  8.19698E+01  
  5.14000E+02  8.44188E+01  
  5.15000E+02  8.75502E+01  
  5.16000E+02  9.12175E+01  
  5.17000E+02  9.47717E+01  
  5.18000E+02  9.70861E+01  
  5.19000E+02  9.74325E+01  
  5.20000E+02  9.62849E+01  
  5.21000E+02  9.47577E+01  
  5.22000E+02  9.37562E+01  
  5.23000E+02  9.37854E+01  
  5.24000E+02  9.50688E+01  
  5.25000E+02  9.76423E+01  
  5.26000E+02  1.01245E+02  
  5.27000E+02  1.04986E+02  
  5.28000E+02  1.07293E+02  
  5.29000E+02  1.06988E+02  
  5.30000E+02  1.04578E+02  
  5.31000E+02  1.01582E+02  
  5.32000E+02  9.91222E+01  
  5.33000E+02  9.76501E+01  
  5.34000E+02  9.72749E+01  
  5.35000E+02  9.80062E+01  
  5.36000E+02  9.98737E+01  
  5.37000E+02  1.02989E+02  
  5.38000E+02  1.07579E+02  
  5.39000E+02  1.14027E+02  
  5.40000E+02  1.22895E+02  
  5.41000E+02  1.34860E+02  
  5.42000E+02  1.50330E+02  
  5.43000E+02  1.68457E+02  
  5.44000E+02  1.85754E+02  
  5.45000E+02  1.96329E+02  
  5.46000E+02  1.95687E+02  
  5.47000E+02  1.84468E+02  
  5.48000E+02  1.67758E+02  
  5.49000E+02  1.51070E+02  
  5.50000E+02  1.37286E+02  
  5.51000E+02  1.26721E+02  
  5.52000E+02  1.18503E+02  
  5.53000E+02  1.11754E+02  
  5.54000E+02  1.06121E+02  
  5.55000E+02  1.01549E+02  
  5.56000E+02  9.79498E+01  
  5.57000E+02  9.51609E+01  
  5.58000E+02  9.30112E+01  
  5.59000E+02  9.13522E+01  
  5.60000E+02  9.00689E+01  
  5.61000E+02  8.90794E+01  
  5.62000E+02  8.83241E+01  
  5.63000E+02  8.77578E+01  
  5.64000E+02  8.73455E+01  
  5.65000E+02  8.70605E+01  
  5.66000E+02  8.68826E+01  
  5.67000E+02  8.67966E+01  
  5.68000E+02  8.67915E+01  
  5.69000E+02  8.68592E+01  
  5.70000E+02  8.69940E+01  
  5.71000E+02  8.71926E+01  
  5.72000E+02  8.74531E+01  
  5.73000E+02  8.77756E+01  
  5.74000E+02  8.81616E+01  
  5.75000E+02  8.86145E+01  
  5.76000E+02  8.91394E+01  
  5.77000E+02  8.97434E+01  
  5.78000E+02  9.04361E+01  
  5.79000E+02  9.12302E+01  
  5.80000E+02  9.21419E+01  
  5.81000E+02  9.31925E+01  
  5.82000E+02  9.44091E+01  
  5.83000E+02  9.58273E+01  
  5.84000E+02  9.74937E+01  
  5.85000E+02  9.94698E+01  
  5.86000E+02  1.01838E+02  
  5.87000E+02  1.04711E+02  
  5.88000E+02  1.08241E+02  
  5.89000E+02  1.12642E+02  
  5.90000E+02  1.18216E+02  
  5.91000E+02  1.25388E+02  
  5.92000E+02  1.34768E+02  
  5.93000E+02  1.47204E+02  
  5.94000E+02  1.63817E+02  
  5.95000E+02  1.85859E+02  
  5.96000E+02  2.14011E+02  
  5.97000E+02  2.46427E+02  
  5.98000E+02  2.75665E+02  
  5.99000E+02  2.89086E+02  
  6.00000E+02  2.78969E+02  
  6.01000E+02  2.51564E+02  
  6.02000E+02  2.19542E+02  
  6.03000E+02  1.91138E+02  
  6.04000E+02  1.68767E+02  
  6.05000E+02  1.51962E+02  
  6.06000E+02  1.39497E+02  
  6.07000E+02  1.30222E+02  
  6.08000E+02  1.23254E+02  
  6.09000E+02  1.17955E+02  
  6.10000E+02  1.13878E+02  
  6.11000E+02  1.10705E+02  
  6.12000E+02  1.08214E+02  
  6.13000E+02  1.06244E+02  
  6.14000E+02  1.04678E+02  
  6.15000E+02  1.03430E+02  
  6.16000E+02  1.02436E+02  
  6.17000E+02  1.01646E+02  
  6.18000E+02  1.01024E+02  
  6.19000E+02  1.00542E+02  
  6.20000E+02  1.00176E+02  
  6.21000E+02  9.99102E+01  
  6.22000E+02  9.97303E+01  
  6.23000E+02  9.96258E+01  
  6.24000E+02  9.95885E+01  
  6.25000E+02  9.96123E+01  
  6.26000E+02  9.96925E+01  
  6.27000E+02  9.98262E+01  
  6.28000E+02  1.00012E+02  
  6.29000E+02  1.00249E+02  
  6.30000E+02  1.00538E+02  
  6.31000E+02  1.00883E+02  
  6.32000E+02  1.01287E+02  
  6.33000E+02  1.01756E+02  
  6.34000E+02  1.02300E+02  
  6.35000E+02  1.02930E+02  
  6.36000E+02  1.03662E+02  
  6.37000E+02  1.04519E+02  
  6.38000E+02  1.05530E+02  
  6.39000E+02  1.06736E+02  
  6.40000E+02  1.08192E+02  
  6.41000E+02  1.09978E+02  
  6.42000E+02  1.12202E+02  
  6.43000E+02  1.15023E+02  
  6.44000E+02  1.18662E+02  
  6.45000E+02  1.23432E+02  
  6.46000E+02  1.29744E+02  
  6.47000E+02  1.38061E+02  
  6.48000E+02  1.48645E+02  
  6.49000E+02  1.60856E+02  
  6.50000E+02  1.72078E+02  
  6.51000E+02  1.77845E+02  
  6.52000E+02  1.75263E+02  
  6.53000E+02  1.66104E+02  
  6.54000E+02  1.54626E+02  
  6.55000E+02  1.44018E+02  
  6.56000E+02  1.35504E+02  
  6.57000E+02  1.29093E+02  
  6.58000E+02  1.24385E+02  
  6.59000E+02  1.20948E+02  
  6.60000E+02  1.18435E+02  
  6.61000E+02  1.16594E+02  
  6.62000E+02  1.15244E+02  
  6.63000E+02  1.14260E+02  
  6.64000E+02  1.13552E+02  
  6.65000E+02  1.13056E+02  
  6.66000E+02  1.12725E+02  
  6.67000E+02  1.12527E+02  
  6.68000E+02  1.12436E+02  
  6.69000E+02  1.12433E+02  
  6.70000E+02  1.12504E+02  
  6.71000E+02  1.12640E+02  
  6.72000E+02  1.12832E+02  
  6.73000E+02  1.13074E+02  
  6.74000E+02  1.13363E+02  
  6.75000E+02  1.13695E+02  
  6.76000E+02  1.14071E+02  
  6.77000E+02  1.14488E+02  
  6.78000E+02  1.14950E+02  
  6.79000E+02  1.15456E+02  
  6.80000E+02  1.16011E+02  
  6.81000E+02  1.16620E+02  
  6.82000E+02  1.17289E+02  
  6.83000E+02  1.18026E+02  
  6.84000E+02  1.18843E+02  
  6.85000E+02  1.19755E+02  
  6.86000E+02  1.20779E+02  
  6.87000E+02  1.21943E+02  
  6.88000E+02  1.23279E+02  
  6.89000E+02  1.24832E+02  
  6.90000E+02  1.26664E+02  
  6.91000E+02  1.28858E+02  
  6.92000E+02  1.31531E+02  
  6.93000E+02  1.34850E+02  
  6.94000E+02  1.39048E+02  
  6.95000E+02  1.44459E+02  
  6.96000E+02  1.51547E+02  
  6.97000E+02  1.60916E+02  
  6.98000E+02  1.73209E+02  
  6.99000E+02  1.88678E+02  
  7.00000E+02  2.06057E+02  
  7.01000E+02  2.21009E+02  
  7.02000E+02  2.26877E+02  
  7.03000E+02  2.20417E+02  
  7.04000E+02  2.05708E+02  
  7.05000E+02  1.89365E+02  
  7.06000E+02  1.75273E+02  
  7.07000E+02  1.64391E+02  
  7.08000E+02  1.56361E+02  
  7.09000E+02  1.50529E+02  
  7.10000E+02  1.46308E+02  
  7.11000E+02  1.43256E+02  
  7.12000E+02  1.41056E+02  
  7.13000E+02  1.39487E+02  
  7.14000E+02  1.38392E+02  
  7.15000E+02  1.37662E+02  
  7.16000E+02  1.37219E+02  
  7.17000E+02  1.37007E+02  
  7.18000E+02  1.36985E+02  
  7.19000E+02  1.37125E+02  
  7.20000E+02  1.37408E+02  
  7.21000E+02  1.37818E+02  
  7.22000E+02  1.38348E+02  
  7.23000E+02  1.38993E+02  
  7.24000E+02  1.39753E+02  
  7.25000E+02  1.40631E+02  
  7.26000E+02  1.41634E+02  
  7.27000E+02  1.42773E+02  
  7.28000E+02  1.44062E+02  
  7.29000E+02  1.45523E+02  
  7.30000E+02  1.47181E+02  
  7.31000E+02  1.49072E+02  
  7.32000E+02  1.51241E+02  
  7.33000E+02  1.53748E+02  
  7.34000E+02  1.56669E+02  
  7.35000E+02  1.60108E+02  
  7.36000E+02  1.64203E+02  
  7.37000E+02  1.69141E+02  
  7.38000E+02  1.75179E+02  
  7.39000E+02  1.82675E+02  
  7.40000E+02  1.92133E+02  
  7.41000E+02  2.04268E+02  
  7.42000E+02  2.20084E+02  
  7.43000E+02  2.40966E+02  
  7.44000E+02  2.68660E+02  
  7.45000E+02  3.04884E+02  
  7.46000E+02  3.49931E+02  
  7.47000E+02  3.99731E+02  
  7.48000E+02  4.43463E+02  
  7.49000E+02  4.67183E+02  
  7.50000E+02  4.62093E+02  
  7.51000E+02  4.29680E+02  
  7.52000E+02  3.82107E+02  
  7.53000E+02  3.33951E+02  
  7.54000E+02  2.93353E+02  
  7.55000E+02  2.61957E+02  
  7.56000E+02  2.38478E+02  
  7.57000E+02  2.21044E+02  
  7.58000E+02  2.08035E+02  
  7.59000E+02  1.98234E+02  
  7.60000E+02  1.90770E+02  
  7.61000E+02  1.85030E+02  
  7.62000E+02  1.80578E+02  
  7.63000E+02  1.77106E+02  
  7.64000E+02  1.74390E+02  
  7.65000E+02  1.72265E+02  
  7.66000E+02  1.70610E+02  
  7.67000E+02  1.69333E+02  
  7.68000E+02  1.68367E+02  
  7.69000E+02  1.67657E+02  
  7.70000E+02  1.67163E+02  
  7.71000E+02  1.66853E+02  
  7.72000E+02  1.66703E+02  
  7.73000E+02  1.66695E+02  
  7.74000E+02  1.66814E+02  
  7.75000E+02  1.67051E+02  
  7.76000E+02  1.67399E+02  
  7.77000E+02  1.67856E+02  
  7.78000E+02  1.68422E+02  
  7.79000E+02  1.69102E+02  
  7.80000E+02  1.69904E+02  
  7.81000E+02  1.70843E+02  
  7.82000E+02  1.71940E+02  
  7.83000E+02  1.73226E+02  
  7.84000E+02  1.74747E+02  
  7.85000E+02  1.76565E+02  
  7.86000E+02  1.78773E+02  
  7.87000E+02  1.81501E+02  
  7.88000E+02  1.84937E+02  
  7.89000E+02  1.89336E+02  
  7.90000E+02  1.95014E+02  
  7.91000E+02  2.02257E+02  
  7.92000E+02  2.10995E+02  
  7.93000E+02  2.20115E+02  
  7.94000E+02  2.26885E+02  
  7.95000E+02  2.28240E+02  
  7.96000E+02  2.23916E+02  
  7.97000E+02  2.16790E+02  
  7.98000E+02  2.09796E+02  
  7.99000E+02  2.04250E+02  
  8.00000E+02  2.00311E+02  
  8.01000E+02  1.97716E+02  
  8.02000E+02  1.96149E+02  
  8.03000E+02  1.95349E+02  
  8.04000E+02  1.95128E+02  
  8.05000E+02  1.95356E+02  
  8.06000E+02  1.95944E+02  
  8.07000E+02  1.96833E+02  
  8.08000E+02  1.97987E+02  
  8.09000E+02  1.99385E+02  
  8.10000E+02  2.01019E+02  
  8.11000E+02  2.02889E+02  
  8.12000E+02  2.05006E+02  
  8.13000E+02  2.07389E+02  
  8.14000E+02  2.10065E+02  
  8.15000E+02  2.13072E+02  
  8.16000E+02  2.16458E+02  
  8.17000E+02  2.20289E+02  
  8.18000E+02  2.24646E+02  
  8.19000E+02  2.29634E+02  
  8.20000E+02  2.35390E+02  
  8.21000E+02  2.42089E+02  
  8.22000E+02  2.49966E+02  
  8.23000E+02  2.59331E+02  
  8.24000E+02  2.70600E+02  
  8.25000E+02  2.84345E+02  
  8.26000E+02  3.01354E+02  
  8.27000E+02  3.22733E+02  
  8.28000E+02  3.50049E+02  
  8.29000E+02  3.85527E+02  
  8.30000E+02  4.32301E+02  
  8.31000E+02  4.94604E+02  
  8.32000E+02  5.77514E+02  
  8.33000E+02  6.85050E+02  
  8.34000E+02  8.14196E+02  
  8.35000E+02  9.43528E+02  
  8.36000E+02  1.02784E+03  
  8.37000E+02  1.02496E+03  
  8.38000E+02  9.38493E+02  
  8.39000E+02  8.12001E+02  
  8.40000E+02  6.87262E+02  
  8.41000E+02  5.83848E+02  
  8.42000E+02  5.04543E+02  
  8.43000E+02  4.45479E+02  
  8.44000E+02  4.01723E+02  
  8.45000E+02  3.69136E+02  
  8.46000E+02  3.44646E+02  
  8.47000E+02  3.26070E+02  
  8.48000E+02  3.11875E+02  
  8.49000E+02  3.00980E+02  
  8.50000E+02  2.92618E+02  
  8.51000E+02  2.86243E+02  
  8.52000E+02  2.81459E+02  
  8.53000E+02  2.77979E+02  
  8.54000E+02  2.75601E+02  
  8.55000E+02  2.74178E+02  
  8.56000E+02  2.73614E+02  
  8.57000E+02  2.73852E+02  
  8.58000E+02  2.74869E+02  
  8.59000E+02  2.76676E+02  
  8.60000E+02  2.79319E+02  
  8.61000E+02  2.82884E+02  
  8.62000E+02  2.87502E+02  
  8.63000E+02  2.93370E+02  
  8.64000E+02  3.00763E+02  
  8.65000E+02  3.10072E+02  
  8.66000E+02  3.21845E+02  
  8.67000E+02  3.36861E+02  
  8.68000E+02  3.56230E+02  
  8.69000E+02  3.81534E+02  
  8.70000E+02  4.15003E+02  
  8.71000E+02  4.59654E+02  
  8.72000E+02  5.19105E+02  
  8.73000E+02  5.96265E+02  
  8.74000E+02  6.89269E+02  
  8.75000E+02  7.83991E+02  
  8.76000E+02  8.50169E+02  
  8.77000E+02  8.56561E+02  
  8.78000E+02  7.99735E+02  
  8.79000E+02  7.08451E+02  
  8.80000E+02  6.15527E+02  
  8.81000E+02  5.37672E+02  
  8.82000E+02  4.77845E+02  
  8.83000E+02  4.33360E+02  
  8.84000E+02  4.00527E+02  
  8.85000E+02  3.76204E+02  
  8.86000E+02  3.58049E+02  
  8.87000E+02  3.44397E+02  
  8.88000E+02  3.34076E+02  
  8.89000E+02  3.26264E+02  
  8.90000E+02  3.20376E+02  
  8.91000E+02  3.15996E+02  
  8.92000E+02  3.12821E+02  
  8.93000E+02  3.10636E+02  
  8.94000E+02  3.09285E+02  
  8.95000E+02  3.08658E+02  
  8.96000E+02  3.08684E+02  
  8.97000E+02  3.09321E+02  
  8.98000E+02  3.10558E+02  
  8.99000E+02  3.12410E+02  
  9.00000E+02  3.14927E+02  
  9.01000E+02  3.18195E+02  
  9.02000E+02  3.22351E+02  
  9.03000E+02  3.27599E+02  
  9.04000E+02  3.34240E+02  
  9.05000E+02  3.42707E+02  
  9.06000E+02  3.53627E+02  
  9.07000E+02  3.67881E+02  
  9.08000E+02  3.86644E+02  
  9.09000E+02  4.11247E+02  
  9.10000E+02  4.42494E+02  
  9.11000E+02  4.78724E+02  
  9.12000E+02  5.12671E+02  
  9.13000E+02  5.31334E+02  
  9.14000E+02  5.25377E+02  
  9.15000E+02  4.99657E+02  
  9.16000E+02  4.67547E+02  
  9.17000E+02  4.38773E+02  
  9.18000E+02  4.16586E+02  
  9.19000E+02  4.00721E+02  
  9.20000E+02  3.89912E+02  
  9.21000E+02  3.82913E+02  
  9.22000E+02  3.78766E+02  
  9.23000E+02  3.76793E+02  
  9.24000E+02  3.76531E+02  
  9.25000E+02  3.77680E+02  
  9.26000E+02  3.80053E+02  
  9.27000E+02  3.83552E+02  
  9.28000E+02  3.88147E+02  
  9.29000E+02  3.93870E+02  
  9.30000E+02  4.00812E+02  
  9.31000E+02  4.09130E+02  
  9.32000E+02  4.19056E+02  
  9.33000E+02  4.30923E+02  
  9.34000E+02  4.45193E+02  
  9.35000E+02  4.62510E+02  
  9.36000E+02  4.83773E+02  
  9.37000E+02  5.10250E+02  
  9.38000E+02  5.43739E+02  
  9.39000E+02  5.86801E+02  
  9.40000E+02  6.43052E+02  
  9.41000E+02  7.17414E+02  
  9.42000E+02  8.15899E+02  
  9.43000E+02  9.43631E+02  
  9.44000E+02  1.09820E+03  
  9.45000E+02  1.25598E+03  
  9.46000E+02  1.36263E+03  
  9.47000E+02  1.36300E+03  
  9.48000E+02  1.26052E+03  
  9.49000E+02  1.11302E+03  
  9.50000E+02  9.72528E+02  
  9.51000E+02  8.60143E+02  
  9.52000E+02  7.77211E+02  
  9.53000E+02  7.18486E+02  
  9.54000E+02  6.78188E+02  
  9.55000E+02  6.51722E+02  
  9.56000E+02  6.35830E+02  
  9.57000E+02  6.28333E+02  
  9.58000E+02  6.27864E+02  
  9.59000E+02  6.33668E+02  
  9.60000E+02  6.45475E+02  
  9.61000E+02  6.63440E+02  
  9.62000E+02  6.88141E+02  
  9.63000E+02  7.20623E+02  
  9.64000E+02  7.62510E+02  
  9.65000E+02  8.16190E+02  
  9.66000E+02  8.85112E+02  
  9.67000E+02  9.74229E+02  
  9.68000E+02  1.09066E+03  
  9.69000E+02  1.24456E+03  
  9.70000E+02  1.45013E+03  
  9.71000E+02  1.72595E+03  
  9.72000E+02  2.09210E+03  
  9.73000E+02  2.55716E+03  
  9.74000E+02  3.08356E+03  
  9.75000E+02  3.53812E+03  
  9.76000E+02  3.71244E+03  
  9.77000E+02  3.50309E+03  
  9.78000E+02  3.03672E+03  
  9.79000E+02  2.51958E+03  
  9.80000E+02  2.07227E+03  
  9.81000E+02  1.72447E+03  
  9.82000E+02  1.46507E+03  
  9.83000E+02  1.27384E+03  
  9.84000E+02  1.13272E+03  
  9.85000E+02  1.02813E+03  
  9.86000E+02  9.50419E+02  
  9.87000E+02  8.92929E+02  
  9.88000E+02  8.51123E+02  
  9.89000E+02  8.21990E+02  
  9.90000E+02  8.03653E+02  
  9.91000E+02  7.95144E+02  
  9.92000E+02  7.96304E+02  
  9.93000E+02  8.07805E+02  
  9.94000E+02  8.31266E+02  
  9.95000E+02  8.69461E+02  
  9.96000E+02  9.26494E+02  
  9.97000E+02  1.00754E+03  
  9.98000E+02  1.11692E+03  
  9.99000E+02  1.25175E+03  
  1.00000E+03  1.38918E+03  
  1.00100E+03  1.47837E+03  
  1.00200E+03  1.46965E+03  
  1.00300E+03  1.36864E+03  
  1.00400E+03  1.22916E+03  
  1.00500E+03  1.09789E+03  
  1.00600E+03  9.93154E+02  
  1.00700E+03  9.15764E+02  
  1.00800E+03  8.60831E+02  
  1.00900E+03  8.23121E+02  
  1.01000E+03  7.98553E+02  
  1.01100E+03  7.84324E+02  
  1.01200E+03  7.78696E+02  
  1.01300E+03  7.80798E+02  
  1.01400E+03  7.90504E+02  
  1.01500E+03  8.08413E+02  
  1.01600E+03  8.35906E+02  
  1.01700E+03  8.75221E+02  
  1.01800E+03  9.29337E+02  
  1.01900E+03  1.00102E+03  
  1.02000E+03  1.08959E+03  
  1.02100E+03  1.18396E+03  
  1.02200E+03  1.25711E+03  
  1.02300E+03  1.27980E+03  
  1.02400E+03  1.25192E+03  
  1.02500E+03  1.20373E+03  
  1.02600E+03  1.16483E+03  
  1.02700E+03  1.14934E+03  
  1.02800E+03  1.16135E+03  
  1.02900E+03  1.20236E+03  
  1.03000E+03  1.27523E+03  
  1.03100E+03  1.38593E+03  
  1.03200E+03  1.54442E+03  
  1.03300E+03  1.76483E+03  
  1.03400E+03  2.06283E+03  
  1.03500E+03  2.44454E+03  
  1.03600E+03  2.87764E+03  
  1.03700E+03  3.25084E+03  
  1.03800E+03  3.39292E+03  
  1.03900E+03  3.22183E+03  
  1.04000E+03  2.84375E+03  
  1.04100E+03  2.42810E+03  
  1.04200E+03  2.07407E+03  
  1.04300E+03  1.80695E+03  
  1.04400E+03  1.61913E+03  
  1.04500E+03  1.49551E+03  
  1.04600E+03  1.42165E+03  
  1.04700E+03  1.38372E+03  
  1.04800E+03  1.36774E+03  
  1.04900E+03  1.36231E+03  
  1.05000E+03  1.35926E+03  
  1.05100E+03  1.34594E+03  
  1.05200E+03  1.30554E+03  
  1.05300E+03  1.23602E+03  
  1.05400E+03  1.15500E+03  
  1.05500E+03  1.08057E+03  
  1.05600E+03  1.02026E+03  
  1.05700E+03  9.74070E+02  
  1.05800E+03  9.39438E+02  
  1.05900E+03  9.13615E+02  
  1.06000E+03  8.94380E+02  
  1.06100E+03  8.80087E+02  
  1.06200E+03  8.69547E+02  
  1.06300E+03  8.61906E+02  
  1.06400E+03  8.56544E+02  
  1.06500E+03  8.53005E+02  
  1.06600E+03  8.50948E+02  
  1.06700E+03  8.50116E+02  
  1.06800E+03  8.50311E+02  
  1.06900E+03  8.51379E+02  
  1.07000E+03  8.53198E+02  
  1.07100E+03  8.55673E+02  
  1.07200E+03  8.58724E+02  
  1.07300E+03  8.62289E+02  
  1.07400E+03  8.66316E+02  
  1.07500E+03  8.70763E+02  
  1.07600E+03  8.75594E+02  
  1.07700E+03  8.80780E+02  
  1.07800E+03  8.86297E+02  
  1.07900E+03  8.92124E+02  
  1.08000E+03  8.98245E+02  
  1.08100E+03  9.04643E+02  
  1.08200E+03  9.11309E+02  
  1.08300E+03  9.18231E+02  
  1.08400E+03  9.25401E+02  
  1.08500E+03  9.32813E+02  
  1.08600E+03  9.40460E+02  
  1.08700E+03  9.48339E+02  
  1.08800E+03  9.56446E+02  
  1.08900E+03  9.64778E+02  
  1.09000E+03  9.73333E+02  
  1.09100E+03  9.82111E+02  
  1.09200E+03  9.91111E+02  
  1.09300E+03  1.00033E+03  
  1.09400E+03  1.00978E+03  
  1.09500E+03  1.01945E+03  
  1.09600E+03  1.02934E+03  
  1.09700E+03  1.03946E+03  
  1.09800E+03  1.04982E+03  
  1.09900E+03  1.06040E+03  
  1.10000E+03  1.07122E+03  
  1.10100E+03  1.08229E+03  
  1.10200E+03  1.09359E+03  
  1.10300E+03  1.10515E+03  
  1.10400E+03  1.11696E+03  
  1.10500E+03  1.12903E+03  
  1.10600E+03  1.14136E+03  
  1.10700E+03  1.15397E+03  
  1.10800E+03  1.16685E+03  
  1.10900E+03  1.18001E+03  
  1.11000E+03  1.19347E+03  
  1.11100E+03  1.20722E+03  
  1.11200E+03  1.22128E+03  
  1.11300E+03  1.23566E+03  
  1.11400E+03  1.25036E+03  
  1.11500E+03  1.26539E+03  
  1.11600E+03  1.28077E+03  
  1.11700E+03  1.29650E+03  
  1.11800E+03  1.31259E+03  
  1.11900E+03  1.32907E+03  
  1.12000E+03  1.34593E+03  
  1.12100E+03  1.36319E+03  
  1.12200E+03  1.38087E+03  
  1.12300E+03  1.39897E+03  
  1.12400E+03  1.41753E+03  
  1.12500E+03  1.43654E+03  
  1.12600E+03  1.45603E+03  
  1.12700E+03  1.47602E+03  
  1.12800E+03  1.49653E+03  
  1.12900E+03  1.51757E+03  
  1.13000E+03  1.53916E+03  
  1.13100E+03  1.56134E+03  
  1.13200E+03  1.58411E+03  
  1.13300E+03  1.60752E+03  
  1.13400E+03  1.63158E+03  
  1.13500E+03  1.65632E+03  
  1.13600E+03  1.68178E+03  
  1.13700E+03  1.70799E+03  
  1.13800E+03  1.73498E+03  
  1.13900E+03  1.76279E+03  
  1.14000E+03  1.79145E+03  
  1.14100E+03  1.82102E+03  
  1.14200E+03  1.85154E+03  
  1.14300E+03  1.88305E+03  
  1.14400E+03  1.91561E+03  
  1.14500E+03  1.94927E+03  
  1.14600E+03  1.98410E+03  
  1.14700E+03  2.02017E+03  
  1.14800E+03  2.05754E+03  
  1.14900E+03  2.09629E+03  
  1.15000E+03  2.13650E+03  
  1.15100E+03  2.17827E+03  
  1.15200E+03  2.22169E+03  
  1.15300E+03  2.26688E+03  
  1.15400E+03  2.31396E+03  
  1.15500E+03  2.36304E+03  
  1.15600E+03  2.41428E+03  
  1.15700E+03  2.46783E+03  
  1.15800E+03  2.52387E+03  
  1.15900E+03  2.58259E+03  
  1.16000E+03  2.64419E+03  
  1.16100E+03  2.70892E+03  
  1.16200E+03  2.77704E+03  
  1.16300E+03  2.84885E+03  
  1.16400E+03  2.92466E+03  
  1.16500E+03  3.00487E+03  
  1.16600E+03  3.08988E+03  
  1.16700E+03  3.18018E+03  
  1.16800E+03  3.27631E+03  
  1.16900E+03  3.37888E+03  
  1.17000E+03  3.48860E+03  
  1.17100E+03  3.60630E+03  
  1.17200E+03  3.73293E+03  
  1.17300E+03  3.86959E+03  
  1.17400E+03  4.01757E+03  
  1.17500E+03  4.17838E+03  
  1.17600E+03  4.35384E+03  
  1.17700E+03  4.54609E+03  
  1.17800E+03  4.75769E+03  
  1.17900E+03  4.99176E+03  
  1.18000E+03  5.25208E+03  
  1.18100E+03  5.54332E+03  
  1.18200E+03  5.87123E+03  
  1.18300E+03  6.24304E+03  
  1.18400E+03  6.66788E+03  
  1.18500E+03  7.15743E+03  
  1.18600E+03  7.72682E+03  
  1.18700E+03  8.39588E+03  
  1.18800E+03  9.19097E+03  
  1.18900E+03  1.01476E+04  
  1.19000E+03  1.13144E+04  
  1.19100E+03  1.27588E+04  
  1.19200E+03  1.45755E+04  
  1.19300E+03  1.68983E+04  
  1.19400E+03  1.99168E+04  
  1.19500E+03  2.38926E+04  
  1.19600E+03  2.91619E+04  
  1.19700E+03  3.60721E+04  
  1.19800E+03  4.47220E+04  
  1.19900E+03  5.43294E+04  
  1.20000E+03  6.24640E+04  
  1.20100E+03  6.56726E+04  
  1.20200E+03  6.25018E+04  
  1.20300E+03  5.52111E+04  
  1.20400E+03  4.72981E+04  
  1.20500E+03  4.08860E+04  
  1.20600E+03  3.66059E+04  
  1.20700E+03  3.44223E+04  
  1.20800E+03  3.41723E+04  
  1.20900E+03  3.57180E+04  
  1.21000E+03  3.88251E+04  
  1.21100E+03  4.28134E+04  
  1.21200E+03  4.62475E+04  
  1.21300E+03  4.74525E+04  
  1.21400E+03  4.59992E+04  
  1.21500E+03  4.32235E+04  
  1.21600E+03  4.08403E+04  
  1.21700E+03  3.97541E+04  
  1.21800E+03  4.00437E+04  
  1.21900E+03  4.13700E+04  
  1.22000E+03  4.34958E+04  
  1.22100E+03  4.65664E+04  
  1.22200E+03  5.05251E+04  
  1.22300E+03  5.42036E+04  
  1.22400E+03  5.55138E+04  
  1.22500E+03  5.34171E+04  
  1.22600E+03  4.92507E+04  
  1.22700E+03  4.51714E+04  
  1.22800E+03  4.23148E+04  
  1.22900E+03  4.06562E+04  
  1.23000E+03  3.98010E+04  
  1.23100E+03  3.96631E+04  
  1.23200E+03  4.02525E+04  
  1.23300E+03  4.09680E+04  
  1.23400E+03  4.05859E+04  
  1.23500E+03  3.84086E+04  
  1.23600E+03  3.50747E+04  
  1.23700E+03  3.17093E+04  
  1.23800E+03  2.89902E+04  
  1.23900E+03  2.71258E+04  
  1.24000E+03  2.60491E+04  
  1.24100E+03  2.54922E+04  
  1.24200E+03  2.51076E+04  
  1.24300E+03  2.47395E+04  
  1.24400E+03  2.45429E+04  
  1.24500E+03  2.47487E+04  
  1.24600E+03  2.54472E+04  
  1.24700E+03  2.65743E+04  
  1.24800E+03  2.79976E+04  
  1.24900E+03  2.97171E+04  
  1.25000E+03  3.20083E+04  
  1.25100E+03  3.52126E+04  
  1.25200E+03  3.93236E+04  
  1.25300E+03  4.35784E+04  
  1.25400E+03  4.64169E+04  
  1.25500E+03  4.66036E+04  
  1.25600E+03  4.46433E+04  
  1.25700E+03  4.21845E+04  
  1.25800E+03  4.03997E+04  
  1.25900E+03  3.94907E+04  
  1.26000E+03  3.91573E+04  
  1.26100E+03  3.92644E+04  
  1.26200E+03  4.00921E+04  
  1.26300E+03  4.20851E+04  
  1.26400E+03  4.55932E+04  
  1.26500E+03  5.07162E+04  
  1.26600E+03  5.69912E+04  
  1.26700E+03  6.29279E+04  
  1.26800E+03  6.63233E+04  
  1.26900E+03  6.61929E+04  
  1.27000E+03  6.40082E+04  
  1.27100E+03  6.20980E+04  
  1.27200E+03  6.18491E+04  
  1.27300E+03  6.34375E+04  
  1.27400E+03  6.61755E+04  
  1.27500E+03  6.91355E+04  
  1.27600E+03  7.21060E+04  
  1.27700E+03  7.59711E+04  
  1.27800E+03  8.20069E+04  
  1.27900E+03  9.09824E+04  
  1.28000E+03  1.02480E+05  
  1.28100E+03  1.14186E+05  
  1.28200E+03  1.22307E+05  
  1.28300E+03  1.24745E+05  
  1.28400E+03  1.23665E+05  
  1.28500E+03  1.23263E+05  
  1.28600E+03  1.26646E+05  
  1.28700E+03  1.34961E+05  
  1.28800E+03  1.47051E+05  
  1.28900E+03  1.59002E+05  
  1.29000E+03  1.65896E+05  
  1.29100E+03  1.66581E+05  
  1.29200E+03  1.65014E+05  
  1.29300E+03  1.65503E+05  
  1.29400E+03  1.69158E+05  
  1.29500E+03  1.74997E+05  
  1.29600E+03  1.82568E+05  
  1.29700E+03  1.92383E+05  
  1.29800E+03  2.05238E+05  
  1.29900E+03  2.22030E+05  
  1.30000E+03  2.43505E+05  
  1.30100E+03  2.70547E+05  
  1.30200E+03  3.03011E+05  
  1.30300E+03  3.36203E+05  
  1.30400E+03  3.60848E+05  
  1.30500E+03  3.69550E+05  
  1.30600E+03  3.61768E+05  
  1.30700E+03  3.42108E+05  
  1.30800E+03  3.18457E+05  
  1.30900E+03  2.98853E+05  
  1.31000E+03  2.86735E+05  
  1.31100E+03  2.80574E+05  
  1.31200E+03  2.76800E+05  
  1.31300E+03  2.73194E+05  
  1.31400E+03  2.71200E+05  
  1.31500E+03  2.74602E+05  
  1.31600E+03  2.86349E+05  
  1.31700E+03  3.07957E+05  
  1.31800E+03  3.40796E+05  
  1.31900E+03  3.86423E+05  
  1.32000E+03  4.44805E+05  
  1.32100E+03  5.11730E+05  
  1.32200E+03  5.77980E+05  
  1.32300E+03  6.34096E+05  
  1.32400E+03  6.78609E+05  
  1.32500E+03  7.17075E+05  
  1.32600E+03  7.57893E+05  
  1.32700E+03  8.13559E+05  
  1.32800E+03  8.93782E+05  
  1.32900E+03  9.94584E+05  
  1.33000E+03  1.09636E+06  
  1.33100E+03  1.16998E+06  
  1.33200E+03  1.19105E+06  
  1.33300E+03  1.15735E+06  
  1.33400E+03  1.08121E+06  
  1.33500E+03  9.68926E+05  
  1.33600E+03  8.29033E+05  
  1.33700E+03  6.82706E+05  
  1.33800E+03  5.50556E+05  
  1.33900E+03  4.42041E+05  
  1.34000E+03  3.57329E+05  
  1.34100E+03  2.92462E+05  
  1.34200E+03  2.42803E+05  
  1.34300E+03  2.04425E+05  
  1.34400E+03  1.74359E+05  
  1.34500E+03  1.50459E+05  
  1.34600E+03  1.31185E+05  
  1.34700E+03  1.15434E+05  
  1.34800E+03  1.02401E+05  
  1.34900E+03  9.14986E+04  
  1.35000E+03  8.22846E+04  
  1.35100E+03  7.44266E+04  
  1.35200E+03  6.76693E+04  
  1.35300E+03  6.18149E+04  
  1.35400E+03  5.67080E+04  
  1.35500E+03  5.22252E+04  
  1.35600E+03  4.82677E+04  
  1.35700E+03  4.47556E+04  
  1.35800E+03  4.16237E+04  
  1.35900E+03  3.88183E+04  
  1.36000E+03  3.62950E+04  
  1.36100E+03  3.40166E+04  
  1.36200E+03  3.19521E+04  
  1.36300E+03  3.00750E+04  
  1.36400E+03  2.83631E+04  
  1.36500E+03  2.67973E+04  
  1.36600E+03  2.53611E+04  
  1.36700E+03  2.40404E+04  
  1.36800E+03  2.28230E+04  
  1.36900E+03  2.16983E+04  
  1.37000E+03  2.06568E+04  
  1.37100E+03  1.96905E+04  
  1.37200E+03  1.87922E+04  
  1.37300E+03  1.79556E+04  
  1.37400E+03  1.71750E+04  
  1.37500E+03  1.64455E+04  
  1.37600E+03  1.57627E+04  
  1.37700E+03  1.51226E+04  
  1.37800E+03  1.45217E+04  
  1.37900E+03  1.39568E+04  
  1.38000E+03  1.34249E+04  
  1.38100E+03  1.29237E+04  
  1.38200E+03  1.24506E+04  
  1.38300E+03  1.20037E+04  
  1.38400E+03  1.15810E+04  
  1.38500E+03  1.11807E+04  
  1.38600E+03  1.08013E+04  
  1.38700E+03  1.04413E+04  
  1.38800E+03  1.00994E+04  
  1.38900E+03  9.77439E+03  
  1.39000E+03  9.46517E+03  
  1.39100E+03  9.17072E+03  
  1.39200E+03  8.89009E+03  
  1.39300E+03  8.62242E+03  
  1.39400E+03  8.36691E+03  
  1.39500E+03  8.12284E+03  
  1.39600E+03  7.88950E+03  
  1.39700E+03  7.66629E+03  
  1.39800E+03  7.45260E+03  
  1.39900E+03  7.24791E+03  
  1.40000E+03  7.05170E+03  
  1.40100E+03  6.86351E+03  
  1.40200E+03  6.68290E+03  
  1.40300E+03  6.50947E+03  
  1.40400E+03  6.34283E+03  
  1.40500E+03  6.18262E+03  
  1.40600E+03  6.02853E+03  
  1.40700E+03  5.88023E+03  
  1.40800E+03  5.73744E+03  
  1.40900E+03  5.59988E+03  
  1.41000E+03  5.46730E+03  
  1.41100E+03  5.33946E+03  
  1.41200E+03  5.21613E+03  
  1.41300E+03  5.09710E+03  
  1.41400E+03  4.98217E+03  
  1.41500E+03  4.87115E+03  
  1.41600E+03  4.76386E+03  
  1.41700E+03  4.66014E+03  
  1.41800E+03  4.55983E+03  
  1.41900E+03  4.46277E+03  
  1.42000E+03  4.36884E+03  
  1.42100E+03  4.27788E+03  
  1.42200E+03  4.18979E+03  
  1.42300E+03  4.10443E+03  
  1.42400E+03  4.02169E+03  
  1.42500E+03  3.94148E+03  
  1.42600E+03  3.86367E+03  
  1.42700E+03  3.78818E+03  
  1.42800E+03  3.71492E+03  
  1.42900E+03  3.64380E+03  
  1.43000E+03  3.57473E+03  
  1.43100E+03  3.50763E+03  
  1.43200E+03  3.44244E+03  
  1.43300E+03  3.37907E+03  
  1.43400E+03  3.31746E+03  
  1.43500E+03  3.25755E+03  
  1.43600E+03  3.19927E+03  
  1.43700E+03  3.14256E+03  
  1.43800E+03  3.08737E+03  
  1.43900E+03  3.03364E+03  
  1.44000E+03  2.98132E+03  
  1.44100E+03  2.93036E+03  
  1.44200E+03  2.88071E+03  
  1.44300E+03  2.83233E+03  
  1.44400E+03  2.78518E+03  
  1.44500E+03  2.73921E+03  
  1.44600E+03  2.69439E+03  
  1.44700E+03  2.65067E+03  
  1.44800E+03  2.60802E+03  
  1.44900E+03  2.56640E+03  
  1.45000E+03  2.52579E+03  
  1.45100E+03  2.48615E+03  
  1.45200E+03  2.44744E+03  
  1.45300E+03  2.40964E+03  
  1.45400E+03  2.37272E+03  
  1.45500E+03  2.33666E+03  
  1.45600E+03  2.30142E+03  
  1.45700E+03  2.26698E+03  
  1.45800E+03  2.23332E+03  
  1.45900E+03  2.20041E+03  
  1.46000E+03  2.16823E+03  
  1.46100E+03  2.13677E+03  
  1.46200E+03  2.10599E+03  
  1.46300E+03  2.07588E+03  
  1.46400E+03  2.04641E+03  
  1.46500E+03  2.01758E+03  
  1.46600E+03  1.98936E+03  
  1.46700E+03  1.96173E+03  
  1.46800E+03  1.93469E+03  
  1.46900E+03  1.90820E+03  
  1.47000E+03  1.88226E+03  
  1.47100E+03  1.85685E+03  
  1.47200E+03  1.83196E+03  
  1.47300E+03  1.80757E+03  
  1.47400E+03  1.78367E+03  
  1.47500E+03  1.76025E+03  
  1.47600E+03  1.73729E+03  
  1.47700E+03  1.71478E+03  
  1.47800E+03  1.69271E+03  
  1.47900E+03  1.67107E+03  
  1.48000E+03  1.64985E+03  
  1.48100E+03  1.62903E+03  
  1.48200E+03  1.60860E+03  
  1.48300E+03  1.58857E+03  
  1.48400E+03  1.56890E+03  
  1.48500E+03  1.54961E+03  
  1.48600E+03  1.53067E+03  
  1.48700E+03  1.51208E+03  
  1.48800E+03  1.49383E+03  
  1.48900E+03  1.47592E+03  
  1.49000E+03  1.45832E+03  
  1.49100E+03  1.44104E+03  
  1.49200E+03  1.42407E+03  
  1.49300E+03  1.40741E+03  
  1.49400E+03  1.39103E+03  
  1.49500E+03  1.37494E+03  
  1.49600E+03  1.35913E+03  
  1.49700E+03  1.34360E+03  
  1.49800E+03  1.32833E+03  
  1.49900E+03  1.31333E+03  
  1.50000E+03  1.29858E+03  
  1.50100E+03  1.28408E+03  
  1.50200E+03  1.26982E+03  
  1.50300E+03  1.25580E+03  
  1.50400E+03  1.24201E+03  
  1.50500E+03  1.22845E+03  
  1.50600E+03  1.21512E+03  
  1.50700E+03  1.20200E+03  
  1.50800E+03  1.18910E+03  
  1.50900E+03  1.17640E+03  
  1.51000E+03  1.16391E+03  
  1.51100E+03  1.15162E+03  
  1.51200E+03  1.13952E+03  
  1.51300E+03  1.12761E+03  
  1.51400E+03  1.11590E+03  
  1.51500E+03  1.10436E+03  
  1.51600E+03  1.09301E+03  
  1.51700E+03  1.08183E+03  
  1.51800E+03  1.07082E+03  
  1.51900E+03  1.05998E+03  
  1.52000E+03  1.04930E+03  
  1.52100E+03  1.03879E+03  
  1.52200E+03  1.02844E+03  
  1.52300E+03  1.01824E+03  
  1.52400E+03  1.00819E+03  
  1.52500E+03  9.98296E+02  
  1.52600E+03  9.88545E+02  
  1.52700E+03  9.78937E+02  
  1.52800E+03  9.69470E+02  
  1.52900E+03  9.60140E+02  
  1.53000E+03  9.50946E+02  
  1.53100E+03  9.41884E+02  
  1.53200E+03  9.32952E+02  
  1.53300E+03  9.24147E+02  
  1.53400E+03  9.15467E+02  
  1.53500E+03  9.06910E+02  
  1.53600E+03  8.98474E+02  
  1.53700E+03  8.90155E+02  
  1.53800E+03  8.81952E+02  
  1.53900E+03  8.73863E+02  
  1.54000E+03  8.65886E+02  
  1.54100E+03  8.58018E+02  
  1.54200E+03  8.50258E+02  
  1.54300E+03  8.42603E+02  
  1.54400E+03  8.35052E+02  
  1.54500E+03  8.27603E+02  
  1.54600E+03  8.20253E+02  
  1.54700E+03  8.13002E+02  
  1.54800E+03  8.05847E+02  
  1.54900E+03  7.98787E+02  
  1.55000E+03  7.91820E+02  
  1.55100E+03  7.84944E+02  
  1.55200E+03  7.78159E+02  
  1.55300E+03  7.71461E+02  
  1.55400E+03  7.64850E+02  
  1.55500E+03  7.58324E+02  
  1.55600E+03  7.51882E+02  
  1.55700E+03  7.45523E+02  
  1.55800E+03  7.39244E+02  
  1.55900E+03  7.33044E+02  
  1.56000E+03  7.26923E+02  
  1.56100E+03  7.20879E+02  
  1.56200E+03  7.14910E+02  
  1.56300E+03  7.09016E+02  
  1.56400E+03  7.03195E+02  
  1.56500E+03  6.97445E+02  
  1.56600E+03  6.91766E+02  
  1.56700E+03  6.86157E+02  
  1.56800E+03  6.80616E+02  
  1.56900E+03  6.75143E+02  
  1.57000E+03  6.69735E+02  
  1.57100E+03  6.64393E+02  
  1.57200E+03  6.59115E+02  
  1.57300E+03  6.53900E+02  
  1.57400E+03  6.48747E+02  
  1.57500E+03  6.43655E+02  
  1.57600E+03  6.38623E+02  
  1.57700E+03  6.33650E+02  
  1.57800E+03  6.28735E+02  
  1.57900E+03  6.23878E+02  
  1.58000E+03  6.19077E+02  
  1.58100E+03  6.14332E+02  
  1.58200E+03  6.09641E+02  
  1.58300E+03  6.05004E+02  
  1.58400E+03  6.00420E+02  
  1.58500E+03  5.95889E+02  
  1.58600E+03  5.91409E+02  
  1.58700E+03  5.86979E+02  
  1.58800E+03  5.82599E+02  
  1.58900E+03  5.78269E+02  
  1.59000E+03  5.73987E+02  
  1.59100E+03  5.69752E+02  
  1.59200E+03  5.65564E+02  
  1.59300E+03  5.61423E+02  
  1.59400E+03  5.57327E+02  
  1.59500E+03  5.53277E+02  
  1.59600E+03  5.49270E+02  
  1.59700E+03  5.45307E+02  
  1.59800E+03  5.41387E+02  
  1.59900E+03  5.37509E+02  
  1.60000E+03  5.33674E+02  
  1.60100E+03  5.29879E+02  
  1.60200E+03  5.26125E+02  
  1.60300E+03  5.22410E+02  
  1.60400E+03  5.18736E+02  
  1.60500E+03  5.15100E+02  
  1.60600E+03  5.11502E+02  
  1.60700E+03  5.07942E+02  
  1.60800E+03  5.04419E+02  
  1.60900E+03  5.00933E+02  
  1.61000E+03  4.97484E+02  
  1.61100E+03  4.94070E+02  
  1.61200E+03  4.90691E+02  
  1.61300E+03  4.87347E+02  
  1.61400E+03  4.84037E+02  
  1.61500E+03  4.80761E+02  
  1.61600E+03  4.77518E+02  
  1.61700E+03  4.74308E+02  
  1.61800E+03  4.71131E+02  
  1.61900E+03  4.67985E+02  
  1.62000E+03  4.64871E+02  
  1.62100E+03  4.61788E+02  
  1.62200E+03  4.58736E+02  
  1.62300E+03  4.55714E+02  
  1.62400E+03  4.52723E+02  
  1.62500E+03  4.49760E+02  
  1.62600E+03  4.46827E+02  
  1.62700E+03  4.43922E+02  
  1.62800E+03  4.41046E+02  
  1.62900E+03  4.38198E+02  
  1.63000E+03  4.35378E+02  
  1.63100E+03  4.32585E+02  
  1.63200E+03  4.29818E+02  
  1.63300E+03  4.27079E+02  
  1.63400E+03  4.24365E+02  
  1.63500E+03  4.21677E+02  
  1.63600E+03  4.19015E+02  
  1.63700E+03  4.16379E+02  
  1.63800E+03  4.13767E+02  
  1.63900E+03  4.11180E+02  
  1.64000E+03  4.08617E+02  
  1.64100E+03  4.06078E+02  
  1.64200E+03  4.03563E+02  
  1.64300E+03  4.01071E+02  
  1.64400E+03  3.98602E+02  
  1.64500E+03  3.96156E+02  
  1.64600E+03  3.93733E+02  
  1.64700E+03  3.91332E+02  
  1.64800E+03  3.88953E+02  
  1.64900E+03  3.86596E+02  
  1.65000E+03  3.84260E+02  
  1.65100E+03  3.81945E+02  
  1.65200E+03  3.79651E+02  
  1.65300E+03  3.77378E+02  
  1.65400E+03  3.75126E+02  
  1.65500E+03  3.72893E+02  
  1.65600E+03  3.70681E+02  
  1.65700E+03  3.68488E+02  
  1.65800E+03  3.66315E+02  
  1.65900E+03  3.64161E+02  
  1.66000E+03  3.62026E+02  
  1.66100E+03  3.59910E+02  
  1.66200E+03  3.57812E+02  
  1.66300E+03  3.55733E+02  
  1.66400E+03  3.53672E+02  
  1.66500E+03  3.51629E+02  
  1.66600E+03  3.49603E+02  
  1.66700E+03  3.47596E+02  
  1.66800E+03  3.45605E+02  
  1.66900E+03  3.43632E+02  
  1.67000E+03  3.41675E+02  
  1.67100E+03  3.39735E+02  
  1.67200E+03  3.37812E+02  
  1.67300E+03  3.35905E+02  
  1.67400E+03  3.34014E+02  
  1.67500E+03  3.32140E+02  
  1.67600E+03  3.30281E+02  
  1.67700E+03  3.28437E+02  
  1.67800E+03  3.26610E+02  
  1.67900E+03  3.24797E+02  
  1.68000E+03  3.23000E+02  
  1.68100E+03  3.21217E+02  
  1.68200E+03  3.19449E+02  
  1.68300E+03  3.17696E+02  
  1.68400E+03  3.15957E+02  
  1.68500E+03  3.14233E+02  
  1.68600E+03  3.12523E+02  
  1.68700E+03  3.10826E+02  
  1.68800E+03  3.09144E+02  
  1.68900E+03  3.07475E+02  
  1.69000E+03  3.05820E+02  
  1.69100E+03  3.04178E+02  
  1.69200E+03  3.02549E+02  
  1.69300E+03  3.00934E+02  
  1.69400E+03  2.99331E+02  
  1.69500E+03  2.97741E+02  
  1.69600E+03  2.96164E+02  
  1.69700E+03  2.94600E+02  
  1.69800E+03  2.93048E+02  
  1.69900E+03  2.91508E+02  
  1.70000E+03  2.89980E+02  
  1.70100E+03  2.88464E+02  
  1.70200E+03  2.86961E+02  
  1.70300E+03  2.85469E+02  
  1.70400E+03  2.83988E+02  
  1.70500E+03  2.82519E+02  
  1.70600E+03  2.81062E+02  
  1.70700E+03  2.79616E+02  
  1.70800E+03  2.78181E+02  
  1.70900E+03  2.76757E+02  
  1.71000E+03  2.75344E+02  
  1.71100E+03  2.73942E+02  
  1.71200E+03  2.72550E+02  
  1.71300E+03  2.71170E+02  
  1.71400E+03  2.69799E+02  
  1.71500E+03  2.68439E+02  
  1.71600E+03  2.67090E+02  
  1.71700E+03  2.65750E+02  
  1.71800E+03  2.64421E+02  
  1.71900E+03  2.63102E+02  
  1.72000E+03  2.61792E+02  
  1.72100E+03  2.60492E+02  
  1.72200E+03  2.59202E+02  
  1.72300E+03  2.57922E+02  
  1.72400E+03  2.56651E+02  
  1.72500E+03  2.55390E+02  
  1.72600E+03  2.54137E+02  
  1.72700E+03  2.52894E+02  
  1.72800E+03  2.51661E+02  
  1.72900E+03  2.50436E+02  
  1.73000E+03  2.49220E+02  
  1.73100E+03  2.48013E+02  
  1.73200E+03  2.46815E+02  
  1.73300E+03  2.45625E+02  
  1.73400E+03  2.44444E+02  
  1.73500E+03  2.43272E+02  
  1.73600E+03  2.42108E+02  
  1.73700E+03  2.40952E+02  
  1.73800E+03  2.39805E+02  
  1.73900E+03  2.38666E+02  
