# Supplementary material for: Quantifying hexagonal stacking in diamond
Source: Sci Rep. 2019 Jul 17;9:10334. doi: 10.1038/s41598-019-46556-3 (PMC6637244; doi:10.1038/s41598-019-46556-3)
Supplement: Supplementary file 2 — Supplementary Dataset 1 [file 41598_2019_46556_MOESM2_ESM.zip › diamond_7.txt]

  0.00000E+00  2.83890E+01  
  1.00000E+00  2.84362E+01  
  2.00000E+00  2.84838E+01  
  3.00000E+00  2.85318E+01  
  4.00000E+00  2.85803E+01  
  5.00000E+00  2.86292E+01  
  6.00000E+00  2.86788E+01  
  7.00000E+00  2.87289E+01  
  8.00000E+00  2.87797E+01  
  9.00000E+00  2.88312E+01  
  1.00000E+01  2.88836E+01  
  1.10000E+01  2.89368E+01  
  1.20000E+01  2.89911E+01  
  1.30000E+01  2.90465E+01  
  1.40000E+01  2.91032E+01  
  1.50000E+01  2.91614E+01  
  1.60000E+01  2.92214E+01  
  1.70000E+01  2.92833E+01  
  1.80000E+01  2.93476E+01  
  1.90000E+01  2.94145E+01  
  2.00000E+01  2.94848E+01  
  2.10000E+01  2.95588E+01  
  2.20000E+01  2.96376E+01  
  2.30000E+01  2.97220E+01  
  2.40000E+01  2.98134E+01  
  2.50000E+01  2.99136E+01  
  2.60000E+01  3.00247E+01  
  2.70000E+01  3.01499E+01  
  2.80000E+01  3.02932E+01  
  2.90000E+01  3.04605E+01  
  3.00000E+01  3.06596E+01  
  3.10000E+01  3.09018E+01  
  3.20000E+01  3.12031E+01  
  3.30000E+01  3.15858E+01  
  3.40000E+01  3.20797E+01  
  3.50000E+01  3.27202E+01  
  3.60000E+01  3.35346E+01  
  3.70000E+01  3.45053E+01  
  3.80000E+01  3.55093E+01  
  3.90000E+01  3.62965E+01  
  4.00000E+01  3.65928E+01  
  4.10000E+01  3.62805E+01  
  4.20000E+01  3.55056E+01  
  4.30000E+01  3.45763E+01  
  4.40000E+01  3.37346E+01  
  4.50000E+01  3.30710E+01  
  4.60000E+01  3.25811E+01  
  4.70000E+01  3.22306E+01  
  4.80000E+01  3.19845E+01  
  4.90000E+01  3.18152E+01  
  5.00000E+01  3.17031E+01  
  5.10000E+01  3.16347E+01  
  5.20000E+01  3.16014E+01  
  5.30000E+01  3.15981E+01  
  5.40000E+01  3.16222E+01  
  5.50000E+01  3.16740E+01  
  5.60000E+01  3.17550E+01  
  5.70000E+01  3.18658E+01  
  5.80000E+01  3.20001E+01  
  5.90000E+01  3.21339E+01  
  6.00000E+01  3.22254E+01  
  6.10000E+01  3.22464E+01  
  6.20000E+01  3.22157E+01  
  6.30000E+01  3.21769E+01  
  6.40000E+01  3.21601E+01  
  6.50000E+01  3.21768E+01  
  6.60000E+01  3.22289E+01  
  6.70000E+01  3.23165E+01  
  6.80000E+01  3.24385E+01  
  6.90000E+01  3.25881E+01  
  7.00000E+01  3.27445E+01  
  7.10000E+01  3.28760E+01  
  7.20000E+01  3.29690E+01  
  7.30000E+01  3.30496E+01  
  7.40000E+01  3.31612E+01  
  7.50000E+01  3.33378E+01  
  7.60000E+01  3.36024E+01  
  7.70000E+01  3.39709E+01  
  7.80000E+01  3.44409E+01  
  7.90000E+01  3.49564E+01  
  8.00000E+01  3.53690E+01  
  8.10000E+01  3.54900E+01  
  8.20000E+01  3.52679E+01  
  8.30000E+01  3.48487E+01  
  8.40000E+01  3.44135E+01  
  8.50000E+01  3.40552E+01  
  8.60000E+01  3.37912E+01  
  8.70000E+01  3.36078E+01  
  8.80000E+01  3.34861E+01  
  8.90000E+01  3.34096E+01  
  9.00000E+01  3.33660E+01  
  9.10000E+01  3.33467E+01  
  9.20000E+01  3.33456E+01  
  9.30000E+01  3.33586E+01  
  9.40000E+01  3.33825E+01  
  9.50000E+01  3.34154E+01  
  9.60000E+01  3.34557E+01  
  9.70000E+01  3.35025E+01  
  9.80000E+01  3.35550E+01  
  9.90000E+01  3.36131E+01  
  1.00000E+02  3.36764E+01  
  1.01000E+02  3.37451E+01  
  1.02000E+02  3.38196E+01  
  1.03000E+02  3.39002E+01  
  1.04000E+02  3.39879E+01  
  1.05000E+02  3.40838E+01  
  1.06000E+02  3.41895E+01  
  1.07000E+02  3.43072E+01  
  1.08000E+02  3.44399E+01  
  1.09000E+02  3.45916E+01  
  1.10000E+02  3.47683E+01  
  1.11000E+02  3.49779E+01  
  1.12000E+02  3.52319E+01  
  1.13000E+02  3.55467E+01  
  1.14000E+02  3.59449E+01  
  1.15000E+02  3.64567E+01  
  1.16000E+02  3.71160E+01  
  1.17000E+02  3.79434E+01  
  1.18000E+02  3.88976E+01  
  1.19000E+02  3.98004E+01  
  1.20000E+02  4.03436E+01  
  1.21000E+02  4.03263E+01  
  1.22000E+02  3.98872E+01  
  1.23000E+02  3.93498E+01  
  1.24000E+02  3.89303E+01  
  1.25000E+02  3.86501E+01  
  1.26000E+02  3.84027E+01  
  1.27000E+02  3.80891E+01  
  1.28000E+02  3.77222E+01  
  1.29000E+02  3.73761E+01  
  1.30000E+02  3.70916E+01  
  1.31000E+02  3.68680E+01  
  1.32000E+02  3.66971E+01  
  1.33000E+02  3.65761E+01  
  1.34000E+02  3.65014E+01  
  1.35000E+02  3.64663E+01  
  1.36000E+02  3.64637E+01  
  1.37000E+02  3.64880E+01  
  1.38000E+02  3.65348E+01  
  1.39000E+02  3.66017E+01  
  1.40000E+02  3.66874E+01  
  1.41000E+02  3.67916E+01  
  1.42000E+02  3.69152E+01  
  1.43000E+02  3.70602E+01  
  1.44000E+02  3.72296E+01  
  1.45000E+02  3.74280E+01  
  1.46000E+02  3.76617E+01  
  1.47000E+02  3.79397E+01  
  1.48000E+02  3.82745E+01  
  1.49000E+02  3.86836E+01  
  1.50000E+02  3.91918E+01  
  1.51000E+02  3.98345E+01  
  1.52000E+02  4.06618E+01  
  1.53000E+02  4.17445E+01  
  1.54000E+02  4.31764E+01  
  1.55000E+02  4.50650E+01  
  1.56000E+02  4.74778E+01  
  1.57000E+02  5.02876E+01  
  1.58000E+02  5.29134E+01  
  1.59000E+02  5.42961E+01  
  1.60000E+02  5.36796E+01  
  1.61000E+02  5.14791E+01  
  1.62000E+02  4.87800E+01  
  1.63000E+02  4.63498E+01  
  1.64000E+02  4.44355E+01  
  1.65000E+02  4.30100E+01  
  1.66000E+02  4.19695E+01  
  1.67000E+02  4.12136E+01  
  1.68000E+02  4.06642E+01  
  1.69000E+02  4.02653E+01  
  1.70000E+02  3.99773E+01  
  1.71000E+02  3.97729E+01  
  1.72000E+02  3.96328E+01  
  1.73000E+02  3.95436E+01  
  1.74000E+02  3.94961E+01  
  1.75000E+02  3.94839E+01  
  1.76000E+02  3.95032E+01  
  1.77000E+02  3.95519E+01  
  1.78000E+02  3.96298E+01  
  1.79000E+02  3.97386E+01  
  1.80000E+02  3.98819E+01  
  1.81000E+02  4.00661E+01  
  1.82000E+02  4.03011E+01  
  1.83000E+02  4.06013E+01  
  1.84000E+02  4.09865E+01  
  1.85000E+02  4.14816E+01  
  1.86000E+02  4.21095E+01  
  1.87000E+02  4.28696E+01  
  1.88000E+02  4.36994E+01  
  1.89000E+02  4.44541E+01  
  1.90000E+02  4.49837E+01  
  1.91000E+02  4.52983E+01  
  1.92000E+02  4.56059E+01  
  1.93000E+02  4.61321E+01  
  1.94000E+02  4.69421E+01  
  1.95000E+02  4.78448E+01  
  1.96000E+02  4.83874E+01  
  1.97000E+02  4.81547E+01  
  1.98000E+02  4.72102E+01  
  1.99000E+02  4.59942E+01  
  2.00000E+02  4.48750E+01  
  2.01000E+02  4.39926E+01  
  2.02000E+02  4.33469E+01  
  2.03000E+02  4.28931E+01  
  2.04000E+02  4.25839E+01  
  2.05000E+02  4.23817E+01  
  2.06000E+02  4.22594E+01  
  2.07000E+02  4.21981E+01  
  2.08000E+02  4.21848E+01  
  2.09000E+02  4.22106E+01  
  2.10000E+02  4.22699E+01  
  2.11000E+02  4.23589E+01  
  2.12000E+02  4.24759E+01  
  2.13000E+02  4.26204E+01  
  2.14000E+02  4.27933E+01  
  2.15000E+02  4.29966E+01  
  2.16000E+02  4.32340E+01  
  2.17000E+02  4.35104E+01  
  2.18000E+02  4.38331E+01  
  2.19000E+02  4.42119E+01  
  2.20000E+02  4.46599E+01  
  2.21000E+02  4.51955E+01  
  2.22000E+02  4.58437E+01  
  2.23000E+02  4.66393E+01  
  2.24000E+02  4.76314E+01  
  2.25000E+02  4.88897E+01  
  2.26000E+02  5.05131E+01  
  2.27000E+02  5.26402E+01  
  2.28000E+02  5.54559E+01  
  2.29000E+02  5.91727E+01  
  2.30000E+02  6.39286E+01  
  2.31000E+02  6.94877E+01  
  2.32000E+02  7.47268E+01  
  2.33000E+02  7.75670E+01  
  2.34000E+02  7.65088E+01  
  2.35000E+02  7.23782E+01  
  2.36000E+02  6.73306E+01  
  2.37000E+02  6.28842E+01  
  2.38000E+02  5.95379E+01  
  2.39000E+02  5.72653E+01  
  2.40000E+02  5.59059E+01  
  2.41000E+02  5.53244E+01  
  2.42000E+02  5.54546E+01  
  2.43000E+02  5.63020E+01  
  2.44000E+02  5.79219E+01  
  2.45000E+02  6.03477E+01  
  2.46000E+02  6.33966E+01  
  2.47000E+02  6.63429E+01  
  2.48000E+02  6.78633E+01  
  2.49000E+02  6.69931E+01  
  2.50000E+02  6.42328E+01  
  2.51000E+02  6.09249E+01  
  2.52000E+02  5.80131E+01  
  2.53000E+02  5.58009E+01  
  2.54000E+02  5.42610E+01  
  2.55000E+02  5.32791E+01  
  2.56000E+02  5.27525E+01  
  2.57000E+02  5.26153E+01  
  2.58000E+02  5.28415E+01  
  2.59000E+02  5.34445E+01  
  2.60000E+02  5.44790E+01  
  2.61000E+02  5.60455E+01  
  2.62000E+02  5.82926E+01  
  2.63000E+02  6.13960E+01  
  2.64000E+02  6.54600E+01  
  2.65000E+02  7.02431E+01  
  2.66000E+02  7.47232E+01  
  2.67000E+02  7.71231E+01  
  2.68000E+02  7.62438E+01  
  2.69000E+02  7.26937E+01  
  2.70000E+02  6.80498E+01  
  2.71000E+02  6.35690E+01  
  2.72000E+02  5.98407E+01  
  2.73000E+02  5.69623E+01  
  2.74000E+02  5.48096E+01  
  2.75000E+02  5.32127E+01  
  2.76000E+02  5.20243E+01  
  2.77000E+02  5.11338E+01  
  2.78000E+02  5.04616E+01  
  2.79000E+02  4.99518E+01  
  2.80000E+02  4.95647E+01  
  2.81000E+02  4.92720E+01  
  2.82000E+02  4.90535E+01  
  2.83000E+02  4.88945E+01  
  2.84000E+02  4.87845E+01  
  2.85000E+02  4.87158E+01  
  2.86000E+02  4.86831E+01  
  2.87000E+02  4.86831E+01  
  2.88000E+02  4.87140E+01  
  2.89000E+02  4.87755E+01  
  2.90000E+02  4.88692E+01  
  2.91000E+02  4.89986E+01  
  2.92000E+02  4.91696E+01  
  2.93000E+02  4.93917E+01  
  2.94000E+02  4.96791E+01  
  2.95000E+02  5.00524E+01  
  2.96000E+02  5.05401E+01  
  2.97000E+02  5.11775E+01  
  2.98000E+02  5.19967E+01  
  2.99000E+02  5.29911E+01  
  3.00000E+02  5.40447E+01  
  3.01000E+02  5.48761E+01  
  3.02000E+02  5.51680E+01  
  3.03000E+02  5.48887E+01  
  3.04000E+02  5.43502E+01  
  3.05000E+02  5.38868E+01  
  3.06000E+02  5.36411E+01  
  3.07000E+02  5.35750E+01  
  3.08000E+02  5.35453E+01  
  3.09000E+02  5.34115E+01  
  3.10000E+02  5.31222E+01  
  3.11000E+02  5.27226E+01  
  3.12000E+02  5.23130E+01  
  3.13000E+02  5.19764E+01  
  3.14000E+02  5.17430E+01  
  3.15000E+02  5.16078E+01  
  3.16000E+02  5.15552E+01  
  3.17000E+02  5.15704E+01  
  3.18000E+02  5.16432E+01  
  3.19000E+02  5.17684E+01  
  3.20000E+02  5.19447E+01  
  3.21000E+02  5.21754E+01  
  3.22000E+02  5.24684E+01  
  3.23000E+02  5.28371E+01  
  3.24000E+02  5.33022E+01  
  3.25000E+02  5.38945E+01  
  3.26000E+02  5.46582E+01  
  3.27000E+02  5.56537E+01  
  3.28000E+02  5.69543E+01  
  3.29000E+02  5.86206E+01  
  3.30000E+02  6.06235E+01  
  3.31000E+02  6.27021E+01  
  3.32000E+02  6.42897E+01  
  3.33000E+02  6.47618E+01  
  3.34000E+02  6.39353E+01  
  3.35000E+02  6.22677E+01  
  3.36000E+02  6.04419E+01  
  3.37000E+02  5.88827E+01  
  3.38000E+02  5.77054E+01  
  3.39000E+02  5.68733E+01  
  3.40000E+02  5.63125E+01  
  3.41000E+02  5.59561E+01  
  3.42000E+02  5.57540E+01  
  3.43000E+02  5.56715E+01  
  3.44000E+02  5.56858E+01  
  3.45000E+02  5.57828E+01  
  3.46000E+02  5.59553E+01  
  3.47000E+02  5.62013E+01  
  3.48000E+02  5.65242E+01  
  3.49000E+02  5.69322E+01  
  3.50000E+02  5.74396E+01  
  3.51000E+02  5.80680E+01  
  3.52000E+02  5.88494E+01  
  3.53000E+02  5.98294E+01  
  3.54000E+02  6.10737E+01  
  3.55000E+02  6.26758E+01  
  3.56000E+02  6.47656E+01  
  3.57000E+02  6.75124E+01  
  3.58000E+02  7.10983E+01  
  3.59000E+02  7.56027E+01  
  3.60000E+02  8.07053E+01  
  3.61000E+02  8.52982E+01  
  3.62000E+02  8.77528E+01  
  3.63000E+02  8.74398E+01  
  3.64000E+02  8.56048E+01  
  3.65000E+02  8.40553E+01  
  3.66000E+02  8.38120E+01  
  3.67000E+02  8.49245E+01  
  3.68000E+02  8.66003E+01  
  3.69000E+02  8.73341E+01  
  3.70000E+02  8.57450E+01  
  3.71000E+02  8.19526E+01  
  3.72000E+02  7.73596E+01  
  3.73000E+02  7.31691E+01  
  3.74000E+02  6.98262E+01  
  3.75000E+02  6.73133E+01  
  3.76000E+02  6.54689E+01  
  3.77000E+02  6.41290E+01  
  3.78000E+02  6.31652E+01  
  3.79000E+02  6.24864E+01  
  3.80000E+02  6.20311E+01  
  3.81000E+02  6.17610E+01  
  3.82000E+02  6.16558E+01  
  3.83000E+02  6.17110E+01  
  3.84000E+02  6.19354E+01  
  3.85000E+02  6.23481E+01  
  3.86000E+02  6.29638E+01  
  3.87000E+02  6.37538E+01  
  3.88000E+02  6.45763E+01  
  3.89000E+02  6.51479E+01  
  3.90000E+02  6.51979E+01  
  3.91000E+02  6.47216E+01  
  3.92000E+02  6.39831E+01  
  3.93000E+02  6.32617E+01  
  3.94000E+02  6.26938E+01  
  3.95000E+02  6.23004E+01  
  3.96000E+02  6.20566E+01  
  3.97000E+02  6.19299E+01  
  3.98000E+02  6.18936E+01  
  3.99000E+02  6.19282E+01  
  4.00000E+02  6.20204E+01  
  4.01000E+02  6.21617E+01  
  4.02000E+02  6.23473E+01  
  4.03000E+02  6.25750E+01  
  4.04000E+02  6.28448E+01  
  4.05000E+02  6.31589E+01  
  4.06000E+02  6.35215E+01  
  4.07000E+02  6.39395E+01  
  4.08000E+02  6.44223E+01  
  4.09000E+02  6.49833E+01  
  4.10000E+02  6.56402E+01  
  4.11000E+02  6.64158E+01  
  4.12000E+02  6.73359E+01  
  4.13000E+02  6.84214E+01  
  4.14000E+02  6.96718E+01  
  4.15000E+02  7.10548E+01  
  4.16000E+02  7.25471E+01  
  4.17000E+02  7.42268E+01  
  4.18000E+02  7.62927E+01  
  4.19000E+02  7.89951E+01  
  4.20000E+02  8.26085E+01  
  4.21000E+02  8.74656E+01  
  4.22000E+02  9.39802E+01  
  4.23000E+02  1.02578E+02  
  4.24000E+02  1.13378E+02  
  4.25000E+02  1.25420E+02  
  4.26000E+02  1.35785E+02  
  4.27000E+02  1.40422E+02  
  4.28000E+02  1.37471E+02  
  4.29000E+02  1.28988E+02  
  4.30000E+02  1.18824E+02  
  4.31000E+02  1.09917E+02  
  4.32000E+02  1.03492E+02  
  4.33000E+02  9.97066E+01  
  4.34000E+02  9.83732E+01  
  4.35000E+02  9.92359E+01  
  4.36000E+02  1.01832E+02  
  4.37000E+02  1.05050E+02  
  4.38000E+02  1.06901E+02  
  4.39000E+02  1.05544E+02  
  4.40000E+02  1.01054E+02  
  4.41000E+02  9.52435E+01  
  4.42000E+02  8.97955E+01  
  4.43000E+02  8.54092E+01  
  4.44000E+02  8.21227E+01  
  4.45000E+02  7.97480E+01  
  4.46000E+02  7.80799E+01  
  4.47000E+02  7.69573E+01  
  4.48000E+02  7.62705E+01  
  4.49000E+02  7.59533E+01  
  4.50000E+02  7.59763E+01  
  4.51000E+02  7.63433E+01  
  4.52000E+02  7.70924E+01  
  4.53000E+02  7.83000E+01  
  4.54000E+02  8.00859E+01  
  4.55000E+02  8.26081E+01  
  4.56000E+02  8.60147E+01  
  4.57000E+02  9.02810E+01  
  4.58000E+02  9.48681E+01  
  4.59000E+02  9.84182E+01  
  4.60000E+02  9.92616E+01  
  4.61000E+02  9.69280E+01  
  4.62000E+02  9.27179E+01  
  4.63000E+02  8.83207E+01  
  4.64000E+02  8.46488E+01  
  4.65000E+02  8.18959E+01  
  4.66000E+02  7.99527E+01  
  4.67000E+02  7.86527E+01  
  4.68000E+02  7.78587E+01  
  4.69000E+02  7.74804E+01  
  4.70000E+02  7.74721E+01  
  4.71000E+02  7.78284E+01  
  4.72000E+02  7.85809E+01  
  4.73000E+02  7.97914E+01  
  4.74000E+02  8.15247E+01  
  4.75000E+02  8.37619E+01  
  4.76000E+02  8.62143E+01  
  4.77000E+02  8.81674E+01  
  4.78000E+02  8.88248E+01  
  4.79000E+02  8.81384E+01  
  4.80000E+02  8.68896E+01  
  4.81000E+02  8.58877E+01  
  4.82000E+02  8.55008E+01  
  4.83000E+02  8.56330E+01  
  4.84000E+02  8.57824E+01  
  4.85000E+02  8.53240E+01  
  4.86000E+02  8.40878E+01  
  4.87000E+02  8.24831E+01  
  4.88000E+02  8.09921E+01  
  4.89000E+02  7.98515E+01  
  4.90000E+02  7.91008E+01  
  4.91000E+02  7.87041E+01  
  4.92000E+02  7.86118E+01  
  4.93000E+02  7.87649E+01  
  4.94000E+02  7.90674E+01  
  4.95000E+02  7.93686E+01  
  4.96000E+02  7.95165E+01  
  4.97000E+02  7.94492E+01  
  4.98000E+02  7.92385E+01  
  4.99000E+02  7.90355E+01  
  5.00000E+02  7.89645E+01  
  5.01000E+02  7.90859E+01  
  5.02000E+02  7.94265E+01  
  5.03000E+02  8.00126E+01  
  5.04000E+02  8.08873E+01  
  5.05000E+02  8.21107E+01  
  5.06000E+02  8.37351E+01  
  5.07000E+02  8.57201E+01  
  5.08000E+02  8.77673E+01  
  5.09000E+02  8.92241E+01  
  5.10000E+02  8.94598E+01  
  5.11000E+02  8.85213E+01  
  5.12000E+02  8.70186E+01  
  5.13000E+02  8.54790E+01  
  5.14000E+02  8.41569E+01  
  5.15000E+02  8.31481E+01  
  5.16000E+02  8.24611E+01  
  5.17000E+02  8.20597E+01  
  5.18000E+02  8.19013E+01  
  5.19000E+02  8.19550E+01  
  5.20000E+02  8.22039E+01  
  5.21000E+02  8.26345E+01  
  5.22000E+02  8.32074E+01  
  5.23000E+02  8.38137E+01  
  5.24000E+02  8.42763E+01  
  5.25000E+02  8.44802E+01  
  5.26000E+02  8.45075E+01  
  5.27000E+02  8.45528E+01  
  5.28000E+02  8.47655E+01  
  5.29000E+02  8.52191E+01  
  5.30000E+02  8.59494E+01  
  5.31000E+02  8.69739E+01  
  5.32000E+02  8.82715E+01  
  5.33000E+02  8.97440E+01  
  5.34000E+02  9.12516E+01  
  5.35000E+02  9.27711E+01  
  5.36000E+02  9.44883E+01  
  5.37000E+02  9.66904E+01  
  5.38000E+02  9.95237E+01  
  5.39000E+02  1.02653E+02  
  5.40000E+02  1.05043E+02  
  5.41000E+02  1.05489E+02  
  5.42000E+02  1.03787E+02  
  5.43000E+02  1.00840E+02  
  5.44000E+02  9.76806E+01  
  5.45000E+02  9.49080E+01  
  5.46000E+02  9.27211E+01  
  5.47000E+02  9.11012E+01  
  5.48000E+02  8.99474E+01  
  5.49000E+02  8.91472E+01  
  5.50000E+02  8.86051E+01  
  5.51000E+02  8.82495E+01  
  5.52000E+02  8.80278E+01  
  5.53000E+02  8.79027E+01  
  5.54000E+02  8.78444E+01  
  5.55000E+02  8.78278E+01  
  5.56000E+02  8.78407E+01  
  5.57000E+02  8.78861E+01  
  5.58000E+02  8.79692E+01  
  5.59000E+02  8.80880E+01  
  5.60000E+02  8.82330E+01  
  5.61000E+02  8.83939E+01  
  5.62000E+02  8.85672E+01  
  5.63000E+02  8.87574E+01  
  5.64000E+02  8.89698E+01  
  5.65000E+02  8.92066E+01  
  5.66000E+02  8.94677E+01  
  5.67000E+02  8.97522E+01  
  5.68000E+02  9.00599E+01  
  5.69000E+02  9.03911E+01  
  5.70000E+02  9.07467E+01  
  5.71000E+02  9.11287E+01  
  5.72000E+02  9.15397E+01  
  5.73000E+02  9.19833E+01  
  5.74000E+02  9.24640E+01  
  5.75000E+02  9.29878E+01  
  5.76000E+02  9.35623E+01  
  5.77000E+02  9.41971E+01  
  5.78000E+02  9.49045E+01  
  5.79000E+02  9.57007E+01  
  5.80000E+02  9.66065E+01  
  5.81000E+02  9.76495E+01  
  5.82000E+02  9.88665E+01  
  5.83000E+02  1.00307E+02  
  5.84000E+02  1.02040E+02  
  5.85000E+02  1.04160E+02  
  5.86000E+02  1.06800E+02  
  5.87000E+02  1.10150E+02  
  5.88000E+02  1.14480E+02  
  5.89000E+02  1.20166E+02  
  5.90000E+02  1.27708E+02  
  5.91000E+02  1.37671E+02  
  5.92000E+02  1.50382E+02  
  5.93000E+02  1.65088E+02  
  5.94000E+02  1.78581E+02  
  5.95000E+02  1.85247E+02  
  5.96000E+02  1.81396E+02  
  5.97000E+02  1.69518E+02  
  5.98000E+02  1.55262E+02  
  5.99000E+02  1.42488E+02  
  6.00000E+02  1.32408E+02  
  6.01000E+02  1.24860E+02  
  6.02000E+02  1.19299E+02  
  6.03000E+02  1.15204E+02  
  6.04000E+02  1.12169E+02  
  6.05000E+02  1.09900E+02  
  6.06000E+02  1.08191E+02  
  6.07000E+02  1.06898E+02  
  6.08000E+02  1.05917E+02  
  6.09000E+02  1.05174E+02  
  6.10000E+02  1.04617E+02  
  6.11000E+02  1.04204E+02  
  6.12000E+02  1.03908E+02  
  6.13000E+02  1.03705E+02  
  6.14000E+02  1.03578E+02  
  6.15000E+02  1.03515E+02  
  6.16000E+02  1.03505E+02  
  6.17000E+02  1.03539E+02  
  6.18000E+02  1.03612E+02  
  6.19000E+02  1.03719E+02  
  6.20000E+02  1.03856E+02  
  6.21000E+02  1.04019E+02  
  6.22000E+02  1.04207E+02  
  6.23000E+02  1.04417E+02  
  6.24000E+02  1.04648E+02  
  6.25000E+02  1.04901E+02  
  6.26000E+02  1.05173E+02  
  6.27000E+02  1.05467E+02  
  6.28000E+02  1.05783E+02  
  6.29000E+02  1.06122E+02  
  6.30000E+02  1.06487E+02  
  6.31000E+02  1.06882E+02  
  6.32000E+02  1.07309E+02  
  6.33000E+02  1.07777E+02  
  6.34000E+02  1.08293E+02  
  6.35000E+02  1.08869E+02  
  6.36000E+02  1.09520E+02  
  6.37000E+02  1.10269E+02  
  6.38000E+02  1.11145E+02  
  6.39000E+02  1.12192E+02  
  6.40000E+02  1.13472E+02  
  6.41000E+02  1.15072E+02  
  6.42000E+02  1.17113E+02  
  6.43000E+02  1.19752E+02  
  6.44000E+02  1.23152E+02  
  6.45000E+02  1.27362E+02  
  6.46000E+02  1.32008E+02  
  6.47000E+02  1.35897E+02  
  6.48000E+02  1.37310E+02  
  6.49000E+02  1.35578E+02  
  6.50000E+02  1.31902E+02  
  6.51000E+02  1.27951E+02  
  6.52000E+02  1.24630E+02  
  6.53000E+02  1.22129E+02  
  6.54000E+02  1.20340E+02  
  6.55000E+02  1.19095E+02  
  6.56000E+02  1.18247E+02  
  6.57000E+02  1.17687E+02  
  6.58000E+02  1.17335E+02  
  6.59000E+02  1.17137E+02  
  6.60000E+02  1.17054E+02  
  6.61000E+02  1.17058E+02  
  6.62000E+02  1.17130E+02  
  6.63000E+02  1.17255E+02  
  6.64000E+02  1.17423E+02  
  6.65000E+02  1.17624E+02  
  6.66000E+02  1.17854E+02  
  6.67000E+02  1.18108E+02  
  6.68000E+02  1.18381E+02  
  6.69000E+02  1.18671E+02  
  6.70000E+02  1.18975E+02  
  6.71000E+02  1.19293E+02  
  6.72000E+02  1.19622E+02  
  6.73000E+02  1.19962E+02  
  6.74000E+02  1.20311E+02  
  6.75000E+02  1.20668E+02  
  6.76000E+02  1.21034E+02  
  6.77000E+02  1.21407E+02  
  6.78000E+02  1.21787E+02  
  6.79000E+02  1.22175E+02  
  6.80000E+02  1.22569E+02  
  6.81000E+02  1.22970E+02  
  6.82000E+02  1.23377E+02  
  6.83000E+02  1.23790E+02  
  6.84000E+02  1.24211E+02  
  6.85000E+02  1.24637E+02  
  6.86000E+02  1.25071E+02  
  6.87000E+02  1.25512E+02  
  6.88000E+02  1.25961E+02  
  6.89000E+02  1.26418E+02  
  6.90000E+02  1.26884E+02  
  6.91000E+02  1.27361E+02  
  6.92000E+02  1.27850E+02  
  6.93000E+02  1.28353E+02  
  6.94000E+02  1.28872E+02  
  6.95000E+02  1.29408E+02  
  6.96000E+02  1.29956E+02  
  6.97000E+02  1.30500E+02  
  6.98000E+02  1.31023E+02  
  6.99000E+02  1.31519E+02  
  7.00000E+02  1.32005E+02  
  7.01000E+02  1.32500E+02  
  7.02000E+02  1.33013E+02  
  7.03000E+02  1.33548E+02  
  7.04000E+02  1.34104E+02  
  7.05000E+02  1.34680E+02  
  7.06000E+02  1.35275E+02  
  7.07000E+02  1.35889E+02  
  7.08000E+02  1.36522E+02  
  7.09000E+02  1.37177E+02  
  7.10000E+02  1.37853E+02  
  7.11000E+02  1.38554E+02  
  7.12000E+02  1.39280E+02  
  7.13000E+02  1.40035E+02  
  7.14000E+02  1.40821E+02  
  7.15000E+02  1.41643E+02  
  7.16000E+02  1.42504E+02  
  7.17000E+02  1.43409E+02  
  7.18000E+02  1.44364E+02  
  7.19000E+02  1.45376E+02  
  7.20000E+02  1.46454E+02  
  7.21000E+02  1.47607E+02  
  7.22000E+02  1.48847E+02  
  7.23000E+02  1.50190E+02  
  7.24000E+02  1.51652E+02  
  7.25000E+02  1.53257E+02  
  7.26000E+02  1.55032E+02  
  7.27000E+02  1.57011E+02  
  7.28000E+02  1.59239E+02  
  7.29000E+02  1.61773E+02  
  7.30000E+02  1.64686E+02  
  7.31000E+02  1.68076E+02  
  7.32000E+02  1.72071E+02  
  7.33000E+02  1.76848E+02  
  7.34000E+02  1.82644E+02  
  7.35000E+02  1.89794E+02  
  7.36000E+02  1.98765E+02  
  7.37000E+02  2.10222E+02  
  7.38000E+02  2.25108E+02  
  7.39000E+02  2.44746E+02  
  7.40000E+02  2.70883E+02  
  7.41000E+02  3.05484E+02  
  7.42000E+02  3.49668E+02  
  7.43000E+02  4.00698E+02  
  7.44000E+02  4.47158E+02  
  7.45000E+02  4.69257E+02  
  7.46000E+02  4.54403E+02  
  7.47000E+02  4.12000E+02  
  7.48000E+02  3.62071E+02  
  7.49000E+02  3.17769E+02  
  7.50000E+02  2.82968E+02  
  7.51000E+02  2.56935E+02  
  7.52000E+02  2.37745E+02  
  7.53000E+02  2.23587E+02  
  7.54000E+02  2.13072E+02  
  7.55000E+02  2.05200E+02  
  7.56000E+02  1.99270E+02  
  7.57000E+02  1.94787E+02  
  7.58000E+02  1.91404E+02  
  7.59000E+02  1.88871E+02  
  7.60000E+02  1.87009E+02  
  7.61000E+02  1.85688E+02  
  7.62000E+02  1.84813E+02  
  7.63000E+02  1.84314E+02  
  7.64000E+02  1.84140E+02  
  7.65000E+02  1.84258E+02  
  7.66000E+02  1.84643E+02  
  7.67000E+02  1.85281E+02  
  7.68000E+02  1.86170E+02  
  7.69000E+02  1.87312E+02  
  7.70000E+02  1.88721E+02  
  7.71000E+02  1.90418E+02  
  7.72000E+02  1.92436E+02  
  7.73000E+02  1.94822E+02  
  7.74000E+02  1.97636E+02  
  7.75000E+02  2.00963E+02  
  7.76000E+02  2.04913E+02  
  7.77000E+02  2.09636E+02  
  7.78000E+02  2.15335E+02  
  7.79000E+02  2.22286E+02  
  7.80000E+02  2.30871E+02  
  7.81000E+02  2.41626E+02  
  7.82000E+02  2.55306E+02  
  7.83000E+02  2.72990E+02  
  7.84000E+02  2.96204E+02  
  7.85000E+02  3.27060E+02  
  7.86000E+02  3.68253E+02  
  7.87000E+02  4.22476E+02  
  7.88000E+02  4.90128E+02  
  7.89000E+02  5.63773E+02  
  7.90000E+02  6.21801E+02  
  7.91000E+02  6.35583E+02  
  7.92000E+02  5.97076E+02  
  7.93000E+02  5.28761E+02  
  7.94000E+02  4.58038E+02  
  7.95000E+02  3.98650E+02  
  7.96000E+02  3.53023E+02  
  7.97000E+02  3.19104E+02  
  7.98000E+02  2.94057E+02  
  7.99000E+02  2.75474E+02  
  8.00000E+02  2.61565E+02  
  8.01000E+02  2.51059E+02  
  8.02000E+02  2.43062E+02  
  8.03000E+02  2.36945E+02  
  8.04000E+02  2.32264E+02  
  8.05000E+02  2.28698E+02  
  8.06000E+02  2.26016E+02  
  8.07000E+02  2.24050E+02  
  8.08000E+02  2.22676E+02  
  8.09000E+02  2.21804E+02  
  8.10000E+02  2.21369E+02  
  8.11000E+02  2.21326E+02  
  8.12000E+02  2.21645E+02  
  8.13000E+02  2.22314E+02  
  8.14000E+02  2.23328E+02  
  8.15000E+02  2.24701E+02  
  8.16000E+02  2.26457E+02  
  8.17000E+02  2.28637E+02  
  8.18000E+02  2.31302E+02  
  8.19000E+02  2.34537E+02  
  8.20000E+02  2.38461E+02  
  8.21000E+02  2.43236E+02  
  8.22000E+02  2.49085E+02  
  8.23000E+02  2.56320E+02  
  8.24000E+02  2.65377E+02  
  8.25000E+02  2.76873E+02  
  8.26000E+02  2.91688E+02  
  8.27000E+02  3.11072E+02  
  8.28000E+02  3.36768E+02  
  8.29000E+02  3.71057E+02  
  8.30000E+02  4.16399E+02  
  8.31000E+02  4.73837E+02  
  8.32000E+02  5.38758E+02  
  8.33000E+02  5.94825E+02  
  8.34000E+02  6.16519E+02  
  8.35000E+02  5.91212E+02  
  8.36000E+02  5.34452E+02  
  8.37000E+02  4.71486E+02  
  8.38000E+02  4.17059E+02  
  8.39000E+02  3.74786E+02  
  8.40000E+02  3.43294E+02  
  8.41000E+02  3.20096E+02  
  8.42000E+02  3.02970E+02  
  8.43000E+02  2.90236E+02  
  8.44000E+02  2.80691E+02  
  8.45000E+02  2.73493E+02  
  8.46000E+02  2.68048E+02  
  8.47000E+02  2.63935E+02  
  8.48000E+02  2.60856E+02  
  8.49000E+02  2.58591E+02  
  8.50000E+02  2.56984E+02  
  8.51000E+02  2.55919E+02  
  8.52000E+02  2.55310E+02  
  8.53000E+02  2.55099E+02  
  8.54000E+02  2.55242E+02  
  8.55000E+02  2.55713E+02  
  8.56000E+02  2.56500E+02  
  8.57000E+02  2.57603E+02  
  8.58000E+02  2.59036E+02  
  8.59000E+02  2.60829E+02  
  8.60000E+02  2.63030E+02  
  8.61000E+02  2.65711E+02  
  8.62000E+02  2.68976E+02  
  8.63000E+02  2.72975E+02  
  8.64000E+02  2.77923E+02  
  8.65000E+02  2.84127E+02  
  8.66000E+02  2.92025E+02  
  8.67000E+02  3.02241E+02  
  8.68000E+02  3.15633E+02  
  8.69000E+02  3.33271E+02  
  8.70000E+02  3.56140E+02  
  8.71000E+02  3.84083E+02  
  8.72000E+02  4.13457E+02  
  8.73000E+02  4.35040E+02  
  8.74000E+02  4.38241E+02  
  8.75000E+02  4.21984E+02  
  8.76000E+02  3.96044E+02  
  8.77000E+02  3.70432E+02  
  8.78000E+02  3.49641E+02  
  8.79000E+02  3.34209E+02  
  8.80000E+02  3.23243E+02  
  8.81000E+02  3.15661E+02  
  8.82000E+02  3.10578E+02  
  8.83000E+02  3.07345E+02  
  8.84000E+02  3.05509E+02  
  8.85000E+02  3.04762E+02  
  8.86000E+02  3.04893E+02  
  8.87000E+02  3.05767E+02  
  8.88000E+02  3.07297E+02  
  8.89000E+02  3.09440E+02  
  8.90000E+02  3.12184E+02  
  8.91000E+02  3.15544E+02  
  8.92000E+02  3.19566E+02  
  8.93000E+02  3.24326E+02  
  8.94000E+02  3.29934E+02  
  8.95000E+02  3.36546E+02  
  8.96000E+02  3.44371E+02  
  8.97000E+02  3.53697E+02  
  8.98000E+02  3.64915E+02  
  8.99000E+02  3.78557E+02  
  9.00000E+02  3.95368E+02  
  9.01000E+02  4.16386E+02  
  9.02000E+02  4.43083E+02  
  9.03000E+02  4.77553E+02  
  9.04000E+02  5.22763E+02  
  9.05000E+02  5.82797E+02  
  9.06000E+02  6.62799E+02  
  9.07000E+02  7.67707E+02  
  9.08000E+02  8.97531E+02  
  9.09000E+02  1.03656E+03  
  9.10000E+02  1.14248E+03  
  9.11000E+02  1.16273E+03  
  9.12000E+02  1.08596E+03  
  9.13000E+02  9.55983E+02  
  9.14000E+02  8.23311E+02  
  9.15000E+02  7.12597E+02  
  9.16000E+02  6.27851E+02  
  9.17000E+02  5.65051E+02  
  9.18000E+02  5.18865E+02  
  9.19000E+02  4.84802E+02  
  9.20000E+02  4.59534E+02  
  9.21000E+02  4.40704E+02  
  9.22000E+02  4.26666E+02  
  9.23000E+02  4.16270E+02  
  9.24000E+02  4.08710E+02  
  9.25000E+02  4.03426E+02  
  9.26000E+02  4.00028E+02  
  9.27000E+02  3.98258E+02  
  9.28000E+02  3.97959E+02  
  9.29000E+02  3.99062E+02  
  9.30000E+02  4.01575E+02  
  9.31000E+02  4.05594E+02  
  9.32000E+02  4.11310E+02  
  9.33000E+02  4.19038E+02  
  9.34000E+02  4.29257E+02  
  9.35000E+02  4.42679E+02  
  9.36000E+02  4.60338E+02  
  9.37000E+02  4.83727E+02  
  9.38000E+02  5.14941E+02  
  9.39000E+02  5.56719E+02  
  9.40000E+02  6.11999E+02  
  9.41000E+02  6.81935E+02  
  9.42000E+02  7.60711E+02  
  9.43000E+02  8.28307E+02  
  9.44000E+02  8.54078E+02  
  9.45000E+02  8.23599E+02  
  9.46000E+02  7.56122E+02  
  9.47000E+02  6.81848E+02  
  9.48000E+02  6.18176E+02  
  9.49000E+02  5.69288E+02  
  9.50000E+02  5.33501E+02  
  9.51000E+02  5.07849E+02  
  9.52000E+02  4.89703E+02  
  9.53000E+02  4.77092E+02  
  9.54000E+02  4.68631E+02  
  9.55000E+02  4.63372E+02  
  9.56000E+02  4.60686E+02  
  9.57000E+02  4.60171E+02  
  9.58000E+02  4.61597E+02  
  9.59000E+02  4.64876E+02  
  9.60000E+02  4.70042E+02  
  9.61000E+02  4.77257E+02  
  9.62000E+02  4.86827E+02  
  9.63000E+02  4.99239E+02  
  9.64000E+02  5.15221E+02  
  9.65000E+02  5.35838E+02  
  9.66000E+02  5.62634E+02  
  9.67000E+02  5.97830E+02  
  9.68000E+02  6.44554E+02  
  9.69000E+02  7.06970E+02  
  9.70000E+02  7.89821E+02  
  9.71000E+02  8.95998E+02  
  9.72000E+02  1.01969E+03  
  9.73000E+02  1.13521E+03  
  9.74000E+02  1.19650E+03  
  9.75000E+02  1.17036E+03  
  9.76000E+02  1.07328E+03  
  9.77000E+02  9.52119E+02  
  9.78000E+02  8.41669E+02  
  9.79000E+02  7.53909E+02  
  9.80000E+02  6.88088E+02  
  9.81000E+02  6.39686E+02  
  9.82000E+02  6.04192E+02  
  9.83000E+02  5.78071E+02  
  9.84000E+02  5.58773E+02  
  9.85000E+02  5.44503E+02  
  9.86000E+02  5.34011E+02  
  9.87000E+02  5.26426E+02  
  9.88000E+02  5.21143E+02  
  9.89000E+02  5.17752E+02  
  9.90000E+02  5.15989E+02  
  9.91000E+02  5.15710E+02  
  9.92000E+02  5.16882E+02  
  9.93000E+02  5.19588E+02  
  9.94000E+02  5.24037E+02  
  9.95000E+02  5.30580E+02  
  9.96000E+02  5.39667E+02  
  9.97000E+02  5.51642E+02  
  9.98000E+02  5.66090E+02  
  9.99000E+02  5.80589E+02  
  1.00000E+03  5.90164E+02  
  1.00100E+03  5.90471E+02  
  1.00200E+03  5.82662E+02  
  1.00300E+03  5.71941E+02  
  1.00400E+03  5.62426E+02  
  1.00500E+03  5.55608E+02  
  1.00600E+03  5.51475E+02  
  1.00700E+03  5.49566E+02  
  1.00800E+03  5.49420E+02  
  1.00900E+03  5.50699E+02  
  1.01000E+03  5.53193E+02  
  1.01100E+03  5.56810E+02  
  1.01200E+03  5.61561E+02  
  1.01300E+03  5.67563E+02  
  1.01400E+03  5.75054E+02  
  1.01500E+03  5.84418E+02  
  1.01600E+03  5.96227E+02  
  1.01700E+03  6.11238E+02  
  1.01800E+03  6.30260E+02  
  1.01900E+03  6.53562E+02  
  1.02000E+03  6.79392E+02  
  1.02100E+03  7.02026E+02  
  1.02200E+03  7.13049E+02  
  1.02300E+03  7.08894E+02  
  1.02400E+03  6.95232E+02  
  1.02500E+03  6.80471E+02  
  1.02600E+03  6.69425E+02  
  1.02700E+03  6.63357E+02  
  1.02800E+03  6.62039E+02  
  1.02900E+03  6.65015E+02  
  1.03000E+03  6.72086E+02  
  1.03100E+03  6.83456E+02  
  1.03200E+03  6.99783E+02  
  1.03300E+03  7.22168E+02  
  1.03400E+03  7.51911E+02  
  1.03500E+03  7.89564E+02  
  1.03600E+03  8.32434E+02  
  1.03700E+03  8.71001E+02  
  1.03800E+03  8.90305E+02  
  1.03900E+03  8.82830E+02  
  1.04000E+03  8.57734E+02  
  1.04100E+03  8.30228E+02  
  1.04200E+03  8.09565E+02  
  1.04300E+03  7.98575E+02  
  1.04400E+03  7.97347E+02  
  1.04500E+03  8.05619E+02  
  1.04600E+03  8.23629E+02  
  1.04700E+03  8.52123E+02  
  1.04800E+03  8.91738E+02  
  1.04900E+03  9.41267E+02  
  1.05000E+03  9.93540E+02  
  1.05100E+03  1.03126E+03  
  1.05200E+03  1.03479E+03  
  1.05300E+03  1.00260E+03  
  1.05400E+03  9.53278E+02  
  1.05500E+03  9.05317E+02  
  1.05600E+03  8.66779E+02  
  1.05700E+03  8.38454E+02  
  1.05800E+03  8.18558E+02  
  1.05900E+03  8.05003E+02  
  1.06000E+03  7.96083E+02  
  1.06100E+03  7.90541E+02  
  1.06200E+03  7.87486E+02  
  1.06300E+03  7.86291E+02  
  1.06400E+03  7.86509E+02  
  1.06500E+03  7.87824E+02  
  1.06600E+03  7.90004E+02  
  1.06700E+03  7.92880E+02  
  1.06800E+03  7.96325E+02  
  1.06900E+03  8.00244E+02  
  1.07000E+03  8.04564E+02  
  1.07100E+03  8.09229E+02  
  1.07200E+03  8.14195E+02  
  1.07300E+03  8.19427E+02  
  1.07400E+03  8.24899E+02  
  1.07500E+03  8.30587E+02  
  1.07600E+03  8.36476E+02  
  1.07700E+03  8.42550E+02  
  1.07800E+03  8.48798E+02  
  1.07900E+03  8.55212E+02  
  1.08000E+03  8.61784E+02  
  1.08100E+03  8.68508E+02  
  1.08200E+03  8.75379E+02  
  1.08300E+03  8.82393E+02  
  1.08400E+03  8.89548E+02  
  1.08500E+03  8.96842E+02  
  1.08600E+03  9.04273E+02  
  1.08700E+03  9.11839E+02  
  1.08800E+03  9.19540E+02  
  1.08900E+03  9.27377E+02  
  1.09000E+03  9.35349E+02  
  1.09100E+03  9.43456E+02  
  1.09200E+03  9.51700E+02  
  1.09300E+03  9.60081E+02  
  1.09400E+03  9.68600E+02  
  1.09500E+03  9.77259E+02  
  1.09600E+03  9.86060E+02  
  1.09700E+03  9.95004E+02  
  1.09800E+03  1.00409E+03  
  1.09900E+03  1.01333E+03  
  1.10000E+03  1.02271E+03  
  1.10100E+03  1.03225E+03  
  1.10200E+03  1.04195E+03  
  1.10300E+03  1.05180E+03  
  1.10400E+03  1.06180E+03  
  1.10500E+03  1.07198E+03  
  1.10600E+03  1.08232E+03  
  1.10700E+03  1.09283E+03  
  1.10800E+03  1.10351E+03  
  1.10900E+03  1.11437E+03  
  1.11000E+03  1.12541E+03  
  1.11100E+03  1.13663E+03  
  1.11200E+03  1.14804E+03  
  1.11300E+03  1.15965E+03  
  1.11400E+03  1.17145E+03  
  1.11500E+03  1.18346E+03  
  1.11600E+03  1.19567E+03  
  1.11700E+03  1.20809E+03  
  1.11800E+03  1.22073E+03  
  1.11900E+03  1.23359E+03  
  1.12000E+03  1.24668E+03  
  1.12100E+03  1.26000E+03  
  1.12200E+03  1.27356E+03  
  1.12300E+03  1.28737E+03  
  1.12400E+03  1.30143E+03  
  1.12500E+03  1.31575E+03  
  1.12600E+03  1.33034E+03  
  1.12700E+03  1.34520E+03  
  1.12800E+03  1.36034E+03  
  1.12900E+03  1.37578E+03  
  1.13000E+03  1.39151E+03  
  1.13100E+03  1.40755E+03  
  1.13200E+03  1.42391E+03  
  1.13300E+03  1.44059E+03  
  1.13400E+03  1.45761E+03  
  1.13500E+03  1.47498E+03  
  1.13600E+03  1.49271E+03  
  1.13700E+03  1.51080E+03  
  1.13800E+03  1.52929E+03  
  1.13900E+03  1.54816E+03  
  1.14000E+03  1.56745E+03  
  1.14100E+03  1.58716E+03  
  1.14200E+03  1.60732E+03  
  1.14300E+03  1.62793E+03  
  1.14400E+03  1.64901E+03  
  1.14500E+03  1.67058E+03  
  1.14600E+03  1.69267E+03  
  1.14700E+03  1.71528E+03  
  1.14800E+03  1.73845E+03  
  1.14900E+03  1.76220E+03  
  1.15000E+03  1.78655E+03  
  1.15100E+03  1.81152E+03  
  1.15200E+03  1.83715E+03  
  1.15300E+03  1.86347E+03  
  1.15400E+03  1.89050E+03  
  1.15500E+03  1.91829E+03  
  1.15600E+03  1.94687E+03  
  1.15700E+03  1.97627E+03  
  1.15800E+03  2.00655E+03  
  1.15900E+03  2.03775E+03  
  1.16000E+03  2.06993E+03  
  1.16100E+03  2.10313E+03  
  1.16200E+03  2.13741E+03  
  1.16300E+03  2.17285E+03  
  1.16400E+03  2.20952E+03  
  1.16500E+03  2.24749E+03  
  1.16600E+03  2.28685E+03  
  1.16700E+03  2.32769E+03  
  1.16800E+03  2.37013E+03  
  1.16900E+03  2.41428E+03  
  1.17000E+03  2.46027E+03  
  1.17100E+03  2.50824E+03  
  1.17200E+03  2.55836E+03  
  1.17300E+03  2.61081E+03  
  1.17400E+03  2.66579E+03  
  1.17500E+03  2.72355E+03  
  1.17600E+03  2.78433E+03  
  1.17700E+03  2.84845E+03  
  1.17800E+03  2.91625E+03  
  1.17900E+03  2.98812E+03  
  1.18000E+03  3.06452E+03  
  1.18100E+03  3.14599E+03  
  1.18200E+03  3.23315E+03  
  1.18300E+03  3.32673E+03  
  1.18400E+03  3.42758E+03  
  1.18500E+03  3.53675E+03  
  1.18600E+03  3.65546E+03  
  1.18700E+03  3.78520E+03  
  1.18800E+03  3.92777E+03  
  1.18900E+03  4.08538E+03  
  1.19000E+03  4.26077E+03  
  1.19100E+03  4.45737E+03  
  1.19200E+03  4.67949E+03  
  1.19300E+03  4.93263E+03  
  1.19400E+03  5.22392E+03  
  1.19500E+03  5.56267E+03  
  1.19600E+03  5.96119E+03  
  1.19700E+03  6.43610E+03  
  1.19800E+03  7.01000E+03  
  1.19900E+03  7.71419E+03  
  1.20000E+03  8.59242E+03  
  1.20100E+03  9.70633E+03  
  1.20200E+03  1.11423E+04  
  1.20300E+03  1.30176E+04  
  1.20400E+03  1.54776E+04  
  1.20500E+03  1.86560E+04  
  1.20600E+03  2.25410E+04  
  1.20700E+03  2.67028E+04  
  1.20800E+03  3.01274E+04  
  1.20900E+03  3.18358E+04  
  1.21000E+03  3.20179E+04  
  1.21100E+03  3.18392E+04  
  1.21200E+03  3.20410E+04  
  1.21300E+03  3.22346E+04  
  1.21400E+03  3.14724E+04  
  1.21500E+03  2.94340E+04  
  1.21600E+03  2.66157E+04  
  1.21700E+03  2.35381E+04  
  1.21800E+03  2.05377E+04  
  1.21900E+03  1.79236E+04  
  1.22000E+03  1.58856E+04  
  1.22100E+03  1.44405E+04  
  1.22200E+03  1.35120E+04  
  1.22300E+03  1.30096E+04  
  1.22400E+03  1.28630E+04  
  1.22500E+03  1.30130E+04  
  1.22600E+03  1.33676E+04  
  1.22700E+03  1.37597E+04  
  1.22800E+03  1.40046E+04  
  1.22900E+03  1.40377E+04  
  1.23000E+03  1.38791E+04  
  1.23100E+03  1.35190E+04  
  1.23200E+03  1.30116E+04  
  1.23300E+03  1.25263E+04  
  1.23400E+03  1.22059E+04  
  1.23500E+03  1.20767E+04  
  1.23600E+03  1.20897E+04  
  1.23700E+03  1.22100E+04  
  1.23800E+03  1.24612E+04  
  1.23900E+03  1.28806E+04  
  1.24000E+03  1.34197E+04  
  1.24100E+03  1.38817E+04  
  1.24200E+03  1.40291E+04  
  1.24300E+03  1.38371E+04  
  1.24400E+03  1.35224E+04  
  1.24500E+03  1.32925E+04  
  1.24600E+03  1.31929E+04  
  1.24700E+03  1.31425E+04  
  1.24800E+03  1.30631E+04  
  1.24900E+03  1.29752E+04  
  1.25000E+03  1.29580E+04  
  1.25100E+03  1.30645E+04  
  1.25200E+03  1.32999E+04  
  1.25300E+03  1.36435E+04  
  1.25400E+03  1.40844E+04  
  1.25500E+03  1.46448E+04  
  1.25600E+03  1.53652E+04  
  1.25700E+03  1.62692E+04  
  1.25800E+03  1.73281E+04  
  1.25900E+03  1.84329E+04  
  1.26000E+03  1.94482E+04  
  1.26100E+03  2.03730E+04  
  1.26200E+03  2.13950E+04  
  1.26300E+03  2.27415E+04  
  1.26400E+03  2.45287E+04  
  1.26500E+03  2.66707E+04  
  1.26600E+03  2.88022E+04  
  1.26700E+03  3.04160E+04  
  1.26800E+03  3.13670E+04  
  1.26900E+03  3.21165E+04  
  1.27000E+03  3.33045E+04  
  1.27100E+03  3.53321E+04  
  1.27200E+03  3.82646E+04  
  1.27300E+03  4.17588E+04  
  1.27400E+03  4.50348E+04  
  1.27500E+03  4.73976E+04  
  1.27600E+03  4.90942E+04  
  1.27700E+03  5.11891E+04  
  1.27800E+03  5.46493E+04  
  1.27900E+03  5.98135E+04  
  1.28000E+03  6.61017E+04  
  1.28100E+03  7.17196E+04  
  1.28200E+03  7.43916E+04  
  1.28300E+03  7.35693E+04  
  1.28400E+03  7.11536E+04  
  1.28500E+03  6.94807E+04  
  1.28600E+03  6.98051E+04  
  1.28700E+03  7.23168E+04  
  1.28800E+03  7.64347E+04  
  1.28900E+03  8.10542E+04  
  1.29000E+03  8.53654E+04  
  1.29100E+03  8.98068E+04  
  1.29200E+03  9.56311E+04  
  1.29300E+03  1.03793E+05  
  1.29400E+03  1.14706E+05  
  1.29500E+03  1.28133E+05  
  1.29600E+03  1.42317E+05  
  1.29700E+03  1.53869E+05  
  1.29800E+03  1.59858E+05  
  1.29900E+03  1.60382E+05  
  1.30000E+03  1.58944E+05  
  1.30100E+03  1.59799E+05  
  1.30200E+03  1.65051E+05  
  1.30300E+03  1.74033E+05  
  1.30400E+03  1.84714E+05  
  1.30500E+03  1.96157E+05  
  1.30600E+03  2.09157E+05  
  1.30700E+03  2.24509E+05  
  1.30800E+03  2.41772E+05  
  1.30900E+03  2.58028E+05  
  1.31000E+03  2.68204E+05  
  1.31100E+03  2.70371E+05  
  1.31200E+03  2.68604E+05  
  1.31300E+03  2.67947E+05  
  1.31400E+03  2.70562E+05  
  1.31500E+03  2.77129E+05  
  1.31600E+03  2.88750E+05  
  1.31700E+03  3.07492E+05  
  1.31800E+03  3.35620E+05  
  1.31900E+03  3.74228E+05  
  1.32000E+03  4.22813E+05  
  1.32100E+03  4.80860E+05  
  1.32200E+03  5.50696E+05  
  1.32300E+03  6.38923E+05  
  1.32400E+03  7.55291E+05  
  1.32500E+03  9.09615E+05  
  1.32600E+03  1.10898E+06  
  1.32700E+03  1.35657E+06  
  1.32800E+03  1.64685E+06  
  1.32900E+03  1.95110E+06  
  1.33000E+03  2.20671E+06  
  1.33100E+03  2.33265E+06  
  1.33200E+03  2.27025E+06  
  1.33300E+03  2.02863E+06  
  1.33400E+03  1.69116E+06  
  1.33500E+03  1.35328E+06  
  1.33600E+03  1.06719E+06  
  1.33700E+03  8.43447E+05  
  1.33800E+03  6.73823E+05  
  1.33900E+03  5.46084E+05  
  1.34000E+03  4.49368E+05  
  1.34100E+03  3.75342E+05  
  1.34200E+03  3.17971E+05  
  1.34300E+03  2.72982E+05  
  1.34400E+03  2.37356E+05  
  1.34500E+03  2.08900E+05  
  1.34600E+03  1.85873E+05  
  1.34700E+03  1.66680E+05  
  1.34800E+03  1.49880E+05  
  1.34900E+03  1.34653E+05  
  1.35000E+03  1.20940E+05  
  1.35100E+03  1.08897E+05  
  1.35200E+03  9.84941E+04  
  1.35300E+03  8.95413E+04  
  1.35400E+03  8.18058E+04  
  1.35500E+03  7.50771E+04  
  1.35600E+03  6.91818E+04  
  1.35700E+03  6.39816E+04  
  1.35800E+03  5.93662E+04  
  1.35900E+03  5.52476E+04  
  1.36000E+03  5.15541E+04  
  1.36100E+03  4.82275E+04  
  1.36200E+03  4.52192E+04  
  1.36300E+03  4.24890E+04  
  1.36400E+03  4.00029E+04  
  1.36500E+03  3.77320E+04  
  1.36600E+03  3.56520E+04  
  1.36700E+03  3.37415E+04  
  1.36800E+03  3.19825E+04  
  1.36900E+03  3.03592E+04  
  1.37000E+03  2.88578E+04  
  1.37100E+03  2.74663E+04  
  1.37200E+03  2.61741E+04  
  1.37300E+03  2.49719E+04  
  1.37400E+03  2.38515E+04  
  1.37500E+03  2.28056E+04  
  1.37600E+03  2.18276E+04  
  1.37700E+03  2.09117E+04  
  1.37800E+03  2.00529E+04  
  1.37900E+03  1.92463E+04  
  1.38000E+03  1.84878E+04  
  1.38100E+03  1.77737E+04  
  1.38200E+03  1.71006E+04  
  1.38300E+03  1.64652E+04  
  1.38400E+03  1.58649E+04  
  1.38500E+03  1.52971E+04  
  1.38600E+03  1.47595E+04  
  1.38700E+03  1.42500E+04  
  1.38800E+03  1.37666E+04  
  1.38900E+03  1.33075E+04  
  1.39000E+03  1.28712E+04  
  1.39100E+03  1.24562E+04  
  1.39200E+03  1.20611E+04  
  1.39300E+03  1.16846E+04  
  1.39400E+03  1.13256E+04  
  1.39500E+03  1.09830E+04  
  1.39600E+03  1.06559E+04  
  1.39700E+03  1.03432E+04  
  1.39800E+03  1.00442E+04  
  1.39900E+03  9.75805E+03  
  1.40000E+03  9.48404E+03  
  1.40100E+03  9.22150E+03  
  1.40200E+03  8.96977E+03  
  1.40300E+03  8.72828E+03  
  1.40400E+03  8.49648E+03  
  1.40500E+03  8.27385E+03  
  1.40600E+03  8.05991E+03  
  1.40700E+03  7.85421E+03  
  1.40800E+03  7.65634E+03  
  1.40900E+03  7.46589E+03  
  1.41000E+03  7.28251E+03  
  1.41100E+03  7.10584E+03  
  1.41200E+03  6.93557E+03  
  1.41300E+03  6.77137E+03  
  1.41400E+03  6.61298E+03  
  1.41500E+03  6.46011E+03  
  1.41600E+03  6.31251E+03  
  1.41700E+03  6.16994E+03  
  1.41800E+03  6.03217E+03  
  1.41900E+03  5.89899E+03  
  1.42000E+03  5.77020E+03  
  1.42100E+03  5.64560E+03  
  1.42200E+03  5.52502E+03  
  1.42300E+03  5.40828E+03  
  1.42400E+03  5.29523E+03  
  1.42500E+03  5.18570E+03  
  1.42600E+03  5.07955E+03  
  1.42700E+03  4.97664E+03  
  1.42800E+03  4.87685E+03  
  1.42900E+03  4.78004E+03  
  1.43000E+03  4.68611E+03  
  1.43100E+03  4.59493E+03  
  1.43200E+03  4.50639E+03  
  1.43300E+03  4.42041E+03  
  1.43400E+03  4.33687E+03  
  1.43500E+03  4.25570E+03  
  1.43600E+03  4.17679E+03  
  1.43700E+03  4.10006E+03  
  1.43800E+03  4.02545E+03  
  1.43900E+03  3.95286E+03  
  1.44000E+03  3.88222E+03  
  1.44100E+03  3.81347E+03  
  1.44200E+03  3.74654E+03  
  1.44300E+03  3.68136E+03  
  1.44400E+03  3.61788E+03  
  1.44500E+03  3.55604E+03  
  1.44600E+03  3.49577E+03  
  1.44700E+03  3.43703E+03  
  1.44800E+03  3.37976E+03  
  1.44900E+03  3.32392E+03  
  1.45000E+03  3.26946E+03  
  1.45100E+03  3.21633E+03  
  1.45200E+03  3.16449E+03  
  1.45300E+03  3.11390E+03  
  1.45400E+03  3.06452E+03  
  1.45500E+03  3.01631E+03  
  1.45600E+03  2.96924E+03  
  1.45700E+03  2.92326E+03  
  1.45800E+03  2.87834E+03  
  1.45900E+03  2.83446E+03  
  1.46000E+03  2.79158E+03  
  1.46100E+03  2.74966E+03  
  1.46200E+03  2.70869E+03  
  1.46300E+03  2.66863E+03  
  1.46400E+03  2.62946E+03  
  1.46500E+03  2.59114E+03  
  1.46600E+03  2.55366E+03  
  1.46700E+03  2.51699E+03  
  1.46800E+03  2.48111E+03  
  1.46900E+03  2.44599E+03  
  1.47000E+03  2.41162E+03  
  1.47100E+03  2.37797E+03  
  1.47200E+03  2.34502E+03  
  1.47300E+03  2.31275E+03  
  1.47400E+03  2.28115E+03  
  1.47500E+03  2.25019E+03  
  1.47600E+03  2.21986E+03  
  1.47700E+03  2.19014E+03  
  1.47800E+03  2.16102E+03  
  1.47900E+03  2.13248E+03  
  1.48000E+03  2.10450E+03  
  1.48100E+03  2.07707E+03  
  1.48200E+03  2.05017E+03  
  1.48300E+03  2.02380E+03  
  1.48400E+03  1.99793E+03  
  1.48500E+03  1.97255E+03  
  1.48600E+03  1.94766E+03  
  1.48700E+03  1.92324E+03  
  1.48800E+03  1.89928E+03  
  1.48900E+03  1.87576E+03  
  1.49000E+03  1.85268E+03  
  1.49100E+03  1.83002E+03  
  1.49200E+03  1.80778E+03  
  1.49300E+03  1.78595E+03  
  1.49400E+03  1.76450E+03  
  1.49500E+03  1.74344E+03  
  1.49600E+03  1.72276E+03  
  1.49700E+03  1.70245E+03  
  1.49800E+03  1.68249E+03  
  1.49900E+03  1.66288E+03  
  1.50000E+03  1.64362E+03  
  1.50100E+03  1.62469E+03  
  1.50200E+03  1.60608E+03  
  1.50300E+03  1.58780E+03  
  1.50400E+03  1.56982E+03  
  1.50500E+03  1.55215E+03  
  1.50600E+03  1.53478E+03  
  1.50700E+03  1.51770E+03  
  1.50800E+03  1.50090E+03  
  1.50900E+03  1.48438E+03  
  1.51000E+03  1.46814E+03  
  1.51100E+03  1.45216E+03  
  1.51200E+03  1.43644E+03  
  1.51300E+03  1.42097E+03  
  1.51400E+03  1.40575E+03  
  1.51500E+03  1.39078E+03  
  1.51600E+03  1.37605E+03  
  1.51700E+03  1.36155E+03  
  1.51800E+03  1.34727E+03  
  1.51900E+03  1.33323E+03  
  1.52000E+03  1.31940E+03  
  1.52100E+03  1.30578E+03  
  1.52200E+03  1.29238E+03  
  1.52300E+03  1.27918E+03  
  1.52400E+03  1.26618E+03  
  1.52500E+03  1.25339E+03  
  1.52600E+03  1.24078E+03  
  1.52700E+03  1.22837E+03  
  1.52800E+03  1.21614E+03  
  1.52900E+03  1.20409E+03  
  1.53000E+03  1.19222E+03  
  1.53100E+03  1.18053E+03  
  1.53200E+03  1.16900E+03  
  1.53300E+03  1.15765E+03  
  1.53400E+03  1.14646E+03  
  1.53500E+03  1.13543E+03  
  1.53600E+03  1.12457E+03  
  1.53700E+03  1.11385E+03  
  1.53800E+03  1.10329E+03  
  1.53900E+03  1.09288E+03  
  1.54000E+03  1.08262E+03  
  1.54100E+03  1.07250E+03  
  1.54200E+03  1.06253E+03  
  1.54300E+03  1.05269E+03  
  1.54400E+03  1.04299E+03  
  1.54500E+03  1.03342E+03  
  1.54600E+03  1.02398E+03  
  1.54700E+03  1.01467E+03  
  1.54800E+03  1.00549E+03  
  1.54900E+03  9.96437E+02  
  1.55000E+03  9.87503E+02  
  1.55100E+03  9.78688E+02  
  1.55200E+03  9.69991E+02  
  1.55300E+03  9.61410E+02  
  1.55400E+03  9.52943E+02  
  1.55500E+03  9.44587E+02  
  1.55600E+03  9.36341E+02  
  1.55700E+03  9.28203E+02  
  1.55800E+03  9.20170E+02  
  1.55900E+03  9.12242E+02  
  1.56000E+03  9.04415E+02  
  1.56100E+03  8.96690E+02  
  1.56200E+03  8.89063E+02  
  1.56300E+03  8.81533E+02  
  1.56400E+03  8.74099E+02  
  1.56500E+03  8.66758E+02  
  1.56600E+03  8.59510E+02  
  1.56700E+03  8.52353E+02  
  1.56800E+03  8.45285E+02  
  1.56900E+03  8.38304E+02  
  1.57000E+03  8.31410E+02  
  1.57100E+03  8.24601E+02  
  1.57200E+03  8.17875E+02  
  1.57300E+03  8.11231E+02  
  1.57400E+03  8.04669E+02  
  1.57500E+03  7.98185E+02  
  1.57600E+03  7.91780E+02  
  1.57700E+03  7.85452E+02  
  1.57800E+03  7.79199E+02  
  1.57900E+03  7.73021E+02  
  1.58000E+03  7.66917E+02  
  1.58100E+03  7.60884E+02  
  1.58200E+03  7.54923E+02  
  1.58300E+03  7.49032E+02  
  1.58400E+03  7.43209E+02  
  1.58500E+03  7.37454E+02  
  1.58600E+03  7.31766E+02  
  1.58700E+03  7.26143E+02  
  1.58800E+03  7.20586E+02  
  1.58900E+03  7.15092E+02  
  1.59000E+03  7.09660E+02  
  1.59100E+03  7.04291E+02  
  1.59200E+03  6.98982E+02  
  1.59300E+03  6.93733E+02  
  1.59400E+03  6.88543E+02  
  1.59500E+03  6.83411E+02  
  1.59600E+03  6.78337E+02  
  1.59700E+03  6.73319E+02  
  1.59800E+03  6.68357E+02  
  1.59900E+03  6.63449E+02  
  1.60000E+03  6.58595E+02  
  1.60100E+03  6.53795E+02  
  1.60200E+03  6.49046E+02  
  1.60300E+03  6.44350E+02  
  1.60400E+03  6.39704E+02  
  1.60500E+03  6.35109E+02  
  1.60600E+03  6.30563E+02  
  1.60700E+03  6.26065E+02  
  1.60800E+03  6.21616E+02  
  1.60900E+03  6.17214E+02  
  1.61000E+03  6.12859E+02  
  1.61100E+03  6.08550E+02  
  1.61200E+03  6.04286E+02  
  1.61300E+03  6.00067E+02  
  1.61400E+03  5.95892E+02  
  1.61500E+03  5.91760E+02  
  1.61600E+03  5.87672E+02  
  1.61700E+03  5.83625E+02  
  1.61800E+03  5.79621E+02  
  1.61900E+03  5.75657E+02  
  1.62000E+03  5.71734E+02  
  1.62100E+03  5.67852E+02  
  1.62200E+03  5.64008E+02  
  1.62300E+03  5.60204E+02  
  1.62400E+03  5.56438E+02  
  1.62500E+03  5.52710E+02  
  1.62600E+03  5.49019E+02  
  1.62700E+03  5.45365E+02  
  1.62800E+03  5.41748E+02  
  1.62900E+03  5.38167E+02  
  1.63000E+03  5.34621E+02  
  1.63100E+03  5.31110E+02  
  1.63200E+03  5.27633E+02  
  1.63300E+03  5.24191E+02  
  1.63400E+03  5.20782E+02  
  1.63500E+03  5.17407E+02  
  1.63600E+03  5.14064E+02  
  1.63700E+03  5.10754E+02  
  1.63800E+03  5.07475E+02  
  1.63900E+03  5.04228E+02  
  1.64000E+03  5.01012E+02  
  1.64100E+03  4.97827E+02  
  1.64200E+03  4.94672E+02  
  1.64300E+03  4.91547E+02  
  1.64400E+03  4.88452E+02  
  1.64500E+03  4.85386E+02  
  1.64600E+03  4.82349E+02  
  1.64700E+03  4.79340E+02  
  1.64800E+03  4.76359E+02  
  1.64900E+03  4.73406E+02  
  1.65000E+03  4.70481E+02  
  1.65100E+03  4.67582E+02  
  1.65200E+03  4.64710E+02  
  1.65300E+03  4.61865E+02  
  1.65400E+03  4.59046E+02  
  1.65500E+03  4.56252E+02  
  1.65600E+03  4.53485E+02  
  1.65700E+03  4.50742E+02  
  1.65800E+03  4.48024E+02  
  1.65900E+03  4.45330E+02  
  1.66000E+03  4.42661E+02  
  1.66100E+03  4.40016E+02  
  1.66200E+03  4.37394E+02  
  1.66300E+03  4.34796E+02  
  1.66400E+03  4.32221E+02  
  1.66500E+03  4.29669E+02  
  1.66600E+03  4.27139E+02  
  1.66700E+03  4.24632E+02  
  1.66800E+03  4.22147E+02  
  1.66900E+03  4.19683E+02  
  1.67000E+03  4.17241E+02  
  1.67100E+03  4.14820E+02  
  1.67200E+03  4.12421E+02  
  1.67300E+03  4.10042E+02  
  1.67400E+03  4.07684E+02  
  1.67500E+03  4.05346E+02  
  1.67600E+03  4.03028E+02  
  1.67700E+03  4.00730E+02  
  1.67800E+03  3.98451E+02  
  1.67900E+03  3.96192E+02  
  1.68000E+03  3.93952E+02  
  1.68100E+03  3.91732E+02  
  1.68200E+03  3.89529E+02  
  1.68300E+03  3.87346E+02  
  1.68400E+03  3.85181E+02  
  1.68500E+03  3.83033E+02  
  1.68600E+03  3.80904E+02  
  1.68700E+03  3.78793E+02  
  1.68800E+03  3.76699E+02  
  1.68900E+03  3.74622E+02  
  1.69000E+03  3.72563E+02  
  1.69100E+03  3.70520E+02  
  1.69200E+03  3.68495E+02  
  1.69300E+03  3.66486E+02  
  1.69400E+03  3.64493E+02  
  1.69500E+03  3.62516E+02  
  1.69600E+03  3.60556E+02  
  1.69700E+03  3.58611E+02  
  1.69800E+03  3.56682E+02  
  1.69900E+03  3.54769E+02  
  1.70000E+03  3.52871E+02  
  1.70100E+03  3.50989E+02  
  1.70200E+03  3.49121E+02  
  1.70300E+03  3.47268E+02  
  1.70400E+03  3.45430E+02  
  1.70500E+03  3.43607E+02  
  1.70600E+03  3.41797E+02  
  1.70700E+03  3.40003E+02  
  1.70800E+03  3.38222E+02  
  1.70900E+03  3.36455E+02  
  1.71000E+03  3.34702E+02  
  1.71100E+03  3.32963E+02  
  1.71200E+03  3.31237E+02  
  1.71300E+03  3.29525E+02  
  1.71400E+03  3.27826E+02  
  1.71500E+03  3.26140E+02  
  1.71600E+03  3.24467E+02  
  1.71700E+03  3.22807E+02  
  1.71800E+03  3.21160E+02  
  1.71900E+03  3.19525E+02  
  1.72000E+03  3.17903E+02  
  1.72100E+03  3.16293E+02  
  1.72200E+03  3.14695E+02  
  1.72300E+03  3.13110E+02  
  1.72400E+03  3.11536E+02  
  1.72500E+03  3.09974E+02  
  1.72600E+03  3.08424E+02  
  1.72700E+03  3.06886E+02  
  1.72800E+03  3.05359E+02  
  1.72900E+03  3.03843E+02  
  1.73000E+03  3.02339E+02  
  1.73100E+03  3.00846E+02  
  1.73200E+03  2.99363E+02  
  1.73300E+03  2.97892E+02  
  1.73400E+03  2.96432E+02  
  1.73500E+03  2.94982E+02  
  1.73600E+03  2.93543E+02  
  1.73700E+03  2.92115E+02  
  1.73800E+03  2.90697E+02  
  1.73900E+03  2.89289E+02  
  1.74000E+03  2.87891E+02  
  1.74100E+03  2.86504E+02  
  1.74200E+03  2.85127E+02  
  1.74300E+03  2.83759E+02  
  1.74400E+03  2.82401E+02  
  1.74500E+03  2.81053E+02  
  1.74600E+03  2.79715E+02  
  1.74700E+03  2.78386E+02  
  1.74800E+03  2.77067E+02  
  1.74900E+03  2.75757E+02  
  1.75000E+03  2.74456E+02  
  1.75100E+03  2.73165E+02  
  1.75200E+03  2.71883E+02  
  1.75300E+03  2.70609E+02  
