# Supplementary material for: Quantifying hexagonal stacking in diamond
Source: Sci Rep. 2019 Jul 17;9:10334. doi: 10.1038/s41598-019-46556-3 (PMC6637244; doi:10.1038/s41598-019-46556-3)
Supplement: Supplementary file 2 — Supplementary Dataset 1 [file 41598_2019_46556_MOESM2_ESM.zip › hchc.txt]

0.000000000 33.127920000
1.000000000 33.179160000
2.000000000 33.230190000
3.000000000 33.281640000
4.000000000 33.333090000
5.000000000 33.384540000
6.000000000 33.436200000
7.000000000 33.488070000
8.000000000 33.539940000
9.000000000 33.592020000
10.000000000 33.644310000
11.000000000 33.696600000
12.000000000 33.748890000
13.000000000 33.801390000
14.000000000 33.854100000
15.000000000 33.906810000
16.000000000 33.959730000
17.000000000 34.012860000
18.000000000 34.065990000
19.000000000 34.119330000
20.000000000 34.172670000
21.000000000 34.226220000
22.000000000 34.279770000
23.000000000 34.333530000
24.000000000 34.387500000
25.000000000 34.441470000
26.000000000 34.495650000
27.000000000 34.550040000
28.000000000 34.604430000
29.000000000 34.659030000
30.000000000 34.713630000
31.000000000 34.768440000
32.000000000 34.823460000
33.000000000 34.878480000
34.000000000 34.933710000
35.000000000 34.988940000
36.000000000 35.044590000
37.000000000 35.100030000
38.000000000 35.155890000
39.000000000 35.211750000
40.000000000 35.267610000
41.000000000 35.323890000
42.000000000 35.380170000
43.000000000 35.436450000
44.000000000 35.492940000
45.000000000 35.549640000
46.000000000 35.606550000
47.000000000 35.663460000
48.000000000 35.720580000
49.000000000 35.777700000
50.000000000 35.835030000
51.000000000 35.892570000
52.000000000 35.950320000
53.000000000 36.008070000
54.000000000 36.066030000
55.000000000 36.123990000
56.000000000 36.182160000
57.000000000 36.240540000
58.000000000 36.299130000
59.000000000 36.357720000
60.000000000 36.416520000
61.000000000 36.475320000
62.000000000 36.534330000
63.000000000 36.593550000
64.000000000 36.652980000
65.000000000 36.712410000
66.000000000 36.772050000
67.000000000 36.831900000
68.000000000 36.891750000
69.000000000 36.951810000
70.000000000 37.012080000
71.000000000 37.072350000
72.000000000 37.132830000
73.000000000 37.193520000
74.000000000 37.254420000
75.000000000 37.315320000
76.000000000 37.376430000
77.000000000 37.437750000
78.000000000 37.499070000
79.000000000 37.560810000
80.000000000 37.622340000
81.000000000 37.684290000
82.000000000 37.746240000
83.000000000 37.808610000
84.000000000 37.870770000
85.000000000 37.933350000
86.000000000 37.995930000
87.000000000 38.058720000
88.000000000 38.121720000
89.000000000 38.184930000
90.000000000 38.248140000
91.000000000 38.311560000
92.000000000 38.375190000
93.000000000 38.438820000
94.000000000 38.502870000
95.000000000 38.566920000
96.000000000 38.631180000
97.000000000 38.695440000
98.000000000 38.760120000
99.000000000 38.824800000
100.000000000 38.889690000
101.000000000 38.954790000
102.000000000 39.019890000
103.000000000 39.085200000
104.000000000 39.150720000
105.000000000 39.216450000
106.000000000 39.282390000
107.000000000 39.348330000
108.000000000 39.414690000
109.000000000 39.481050000
110.000000000 39.547620000
111.000000000 39.614190000
112.000000000 39.681180000
113.000000000 39.748170000
114.000000000 39.815370000
115.000000000 39.882780000
116.000000000 39.950400000
117.000000000 40.018020000
118.000000000 40.086060000
119.000000000 40.154100000
120.000000000 40.222350000
121.000000000 40.290810000
122.000000000 40.359480000
123.000000000 40.428150000
124.000000000 40.497030000
125.000000000 40.566330000
126.000000000 40.635630000
127.000000000 40.705140000
128.000000000 40.774860000
129.000000000 40.844580000
130.000000000 40.914720000
131.000000000 40.984860000
132.000000000 41.055210000
133.000000000 41.125770000
134.000000000 41.196540000
135.000000000 41.267520000
136.000000000 41.338710000
137.000000000 41.410110000
138.000000000 41.481510000
139.000000000 41.553330000
140.000000000 41.625150000
141.000000000 41.697180000
142.000000000 41.769420000
143.000000000 41.841870000
144.000000000 41.914530000
145.000000000 41.987400000
146.000000000 42.060480000
147.000000000 42.133560000
148.000000000 42.207060000
149.000000000 42.280560000
150.000000000 42.354480000
151.000000000 42.428400000
152.000000000 42.502530000
153.000000000 42.576870000
154.000000000 42.651420000
155.000000000 42.726390000
156.000000000 42.801360000
157.000000000 42.876330000
158.000000000 42.951720000
159.000000000 43.027320000
160.000000000 43.103130000
161.000000000 43.179150000
162.000000000 43.255380000
163.000000000 43.331610000
164.000000000 43.408260000
165.000000000 43.485120000
166.000000000 43.561980000
167.000000000 43.639260000
168.000000000 43.716540000
169.000000000 43.794240000
170.000000000 43.872150000
171.000000000 43.950060000
172.000000000 44.028390000
173.000000000 44.106720000
174.000000000 44.185470000
175.000000000 44.264430000
176.000000000 44.343390000
177.000000000 44.422770000
178.000000000 44.502360000
179.000000000 44.581950000
180.000000000 44.661960000
181.000000000 44.742180000
182.000000000 44.822610000
183.000000000 44.903040000
184.000000000 44.983890000
185.000000000 45.064950000
186.000000000 45.146220000
187.000000000 45.227700000
188.000000000 45.309600000
189.000000000 45.391500000
190.000000000 45.473610000
191.000000000 45.555930000
192.000000000 45.638670000
193.000000000 45.721410000
194.000000000 45.804570000
195.000000000 45.887940000
196.000000000 45.971310000
197.000000000 46.055100000
198.000000000 46.139100000
199.000000000 46.223310000
200.000000000 46.307730000
201.000000000 46.392570000
202.000000000 46.477410000
203.000000000 46.562670000
204.000000000 46.647930000
205.000000000 46.733610000
206.000000000 46.819500000
207.000000000 46.905600000
208.000000000 46.992120000
209.000000000 47.078640000
210.000000000 47.165580000
211.000000000 47.252520000
212.000000000 47.339880000
213.000000000 47.427450000
214.000000000 47.515440000
215.000000000 47.603430000
216.000000000 47.691840000
217.000000000 47.780250000
218.000000000 47.869080000
219.000000000 47.958330000
220.000000000 48.047580000
221.000000000 48.137250000
222.000000000 48.226920000
223.000000000 48.317010000
224.000000000 48.407520000
225.000000000 48.498030000
226.000000000 48.588960000
227.000000000 48.680100000
228.000000000 48.771450000
229.000000000 48.863220000
230.000000000 48.954990000
231.000000000 49.047180000
232.000000000 49.139790000
233.000000000 49.232400000
234.000000000 49.325430000
235.000000000 49.418670000
236.000000000 49.512120000
237.000000000 49.605990000
238.000000000 49.700070000
239.000000000 49.794360000
240.000000000 49.889070000
241.000000000 49.983780000
242.000000000 50.079120000
243.000000000 50.174460000
244.000000000 50.270220000
245.000000000 50.366190000
246.000000000 50.462580000
247.000000000 50.559180000
248.000000000 50.655990000
249.000000000 50.753010000
250.000000000 50.850450000
251.000000000 50.948310000
252.000000000 51.046170000
253.000000000 51.144450000
254.000000000 51.243150000
255.000000000 51.342060000
256.000000000 51.441180000
257.000000000 51.540720000
258.000000000 51.640470000
259.000000000 51.740430000
260.000000000 51.840810000
261.000000000 51.941610000
262.000000000 52.042410000
263.000000000 52.143840000
264.000000000 52.245270000
265.000000000 52.347330000
266.000000000 52.449390000
267.000000000 52.551870000
268.000000000 52.654770000
269.000000000 52.757880000
270.000000000 52.861410000
271.000000000 52.965150000
272.000000000 53.069310000
273.000000000 53.173680000
274.000000000 53.278260000
275.000000000 53.383470000
276.000000000 53.488680000
277.000000000 53.594520000
278.000000000 53.700570000
279.000000000 53.806830000
280.000000000 53.913510000
281.000000000 54.020610000
282.000000000 54.127920000
283.000000000 54.235650000
284.000000000 54.343590000
285.000000000 54.451950000
286.000000000 54.560730000
287.000000000 54.669720000
288.000000000 54.779130000
289.000000000 54.888960000
290.000000000 54.999000000
291.000000000 55.109460000
292.000000000 55.220130000
293.000000000 55.331430000
294.000000000 55.442940000
295.000000000 55.554660000
296.000000000 55.667010000
297.000000000 55.779570000
298.000000000 55.892550000
299.000000000 56.005950000
300.000000000 56.119560000
301.000000000 56.233800000
302.000000000 56.348250000
303.000000000 56.462910000
304.000000000 56.578200000
305.000000000 56.693910000
306.000000000 56.809830000
307.000000000 56.926170000
308.000000000 57.042930000
309.000000000 57.160110000
310.000000000 57.277710000
311.000000000 57.395730000
312.000000000 57.513960000
313.000000000 57.632820000
314.000000000 57.752100000
315.000000000 57.871590000
316.000000000 57.991710000
317.000000000 58.112040000
318.000000000 58.233000000
319.000000000 58.354170000
320.000000000 58.475970000
321.000000000 58.598190000
322.000000000 58.720830000
323.000000000 58.843890000
324.000000000 58.967370000
325.000000000 59.091270000
326.000000000 59.215590000
327.000000000 59.340540000
328.000000000 59.465910000
329.000000000 59.591700000
330.000000000 59.717910000
331.000000000 59.844750000
332.000000000 59.972010000
333.000000000 60.099690000
334.000000000 60.228000000
335.000000000 60.356730000
336.000000000 60.486090000
337.000000000 60.615870000
338.000000000 60.746280000
339.000000000 60.877110000
340.000000000 61.008570000
341.000000000 61.140450000
342.000000000 61.272960000
343.000000000 61.406100000
344.000000000 61.539870000
345.000000000 61.674060000
346.000000000 61.809090000
347.000000000 61.944540000
348.000000000 62.080620000
349.000000000 62.217330000
350.000000000 62.354880000
351.000000000 62.492850000
352.000000000 62.631660000
353.000000000 62.771100000
354.000000000 62.911380000
355.000000000 63.052290000
356.000000000 63.193830000
357.000000000 63.336420000
358.000000000 63.479640000
359.000000000 63.623700000
360.000000000 63.768600000
361.000000000 63.914340000
362.000000000 64.060920000
363.000000000 64.208550000
364.000000000 64.357230000
365.000000000 64.506750000
366.000000000 64.657320000
367.000000000 64.808940000
368.000000000 64.961820000
369.000000000 65.115750000
370.000000000 65.271150000
371.000000000 65.427600000
372.000000000 65.585310000
373.000000000 65.744700000
374.000000000 65.905350000
375.000000000 66.067680000
376.000000000 66.231690000
377.000000000 66.397380000
378.000000000 66.564960000
379.000000000 66.734640000
380.000000000 66.906420000
381.000000000 67.080300000
382.000000000 67.256910000
383.000000000 67.435830000
384.000000000 67.617690000
385.000000000 67.802700000
386.000000000 67.990860000
387.000000000 68.182590000
388.000000000 68.378310000
389.000000000 68.578440000
390.000000000 68.782980000
391.000000000 68.992980000
392.000000000 69.208440000
393.000000000 69.430410000
394.000000000 69.659310000
395.000000000 69.896190000
396.000000000 70.141890000
397.000000000 70.397670000
398.000000000 70.664580000
399.000000000 70.944510000
400.000000000 71.239140000
401.000000000 71.550570000
402.000000000 71.881530000
403.000000000 72.235380000
404.000000000 72.615900000
405.000000000 73.027710000
406.000000000 73.476690000
407.000000000 73.970400000
408.000000000 74.517870000
409.000000000 75.130650000
410.000000000 75.824070000
411.000000000 76.617030000
412.000000000 77.535570000
413.000000000 78.613500000
414.000000000 79.896600000
415.000000000 81.447450000
416.000000000 83.352990000
417.000000000 85.735230000
418.000000000 88.767420000
419.000000000 92.695260000
420.000000000 97.865040000
421.000000000 104.740440000
422.000000000 113.864940000
423.000000000 125.621580000
424.000000000 139.509300000
425.000000000 152.827710000
426.000000000 160.293420000
427.000000000 157.706220000
428.000000000 146.763540000
429.000000000 132.966120000
430.000000000 120.378510000
431.000000000 110.367600000
432.000000000 102.835740000
433.000000000 97.264230000
434.000000000 93.139410000
435.000000000 90.060180000
436.000000000 87.736530000
437.000000000 85.963920000
438.000000000 84.598710000
439.000000000 83.539050000
440.000000000 82.711650000
441.000000000 82.063800000
442.000000000 81.556230000
443.000000000 81.159750000
444.000000000 80.852310000
445.000000000 80.617110000
446.000000000 80.441130000
447.000000000 80.313870000
448.000000000 80.227140000
449.000000000 80.174850000
450.000000000 80.151330000
451.000000000 80.152380000
452.000000000 80.174640000
453.000000000 80.215380000
454.000000000 80.271870000
455.000000000 80.342220000
456.000000000 80.424960000
457.000000000 80.518410000
458.000000000 80.621520000
459.000000000 80.733030000
460.000000000 80.852520000
461.000000000 80.978730000
462.000000000 81.111240000
463.000000000 81.249420000
464.000000000 81.392850000
465.000000000 81.540900000
466.000000000 81.693570000
467.000000000 81.850230000
468.000000000 82.010460000
469.000000000 82.174470000
470.000000000 82.341630000
471.000000000 82.511730000
472.000000000 82.684980000
473.000000000 82.860750000
474.000000000 83.039250000
475.000000000 83.220060000
476.000000000 83.403390000
477.000000000 83.588820000
478.000000000 83.776350000
479.000000000 83.966190000
480.000000000 84.157920000
481.000000000 84.351540000
482.000000000 84.547050000
483.000000000 84.744450000
484.000000000 84.943740000
485.000000000 85.144710000
486.000000000 85.347360000
487.000000000 85.551900000
488.000000000 85.757910000
489.000000000 85.965600000
490.000000000 86.174970000
491.000000000 86.386020000
492.000000000 86.598750000
493.000000000 86.812950000
494.000000000 87.029040000
495.000000000 87.246600000
496.000000000 87.465630000
497.000000000 87.686550000
498.000000000 87.909150000
499.000000000 88.133220000
500.000000000 88.359180000
501.000000000 88.586820000
502.000000000 88.816140000
503.000000000 89.047350000
504.000000000 89.280450000
505.000000000 89.515440000
506.000000000 89.752320000
507.000000000 89.991090000
508.000000000 90.232170000
509.000000000 90.475140000
510.000000000 90.720420000
511.000000000 90.968010000
512.000000000 91.217910000
513.000000000 91.470330000
514.000000000 91.725270000
515.000000000 91.983150000
516.000000000 92.243760000
517.000000000 92.507520000
518.000000000 92.774430000
519.000000000 93.044700000
520.000000000 93.318750000
521.000000000 93.596790000
522.000000000 93.878820000
523.000000000 94.165470000
524.000000000 94.457160000
525.000000000 94.753890000
526.000000000 95.056500000
527.000000000 95.365410000
528.000000000 95.681250000
529.000000000 96.004860000
530.000000000 96.336660000
531.000000000 96.678120000
532.000000000 97.029870000
533.000000000 97.393380000
534.000000000 97.770330000
535.000000000 98.162400000
536.000000000 98.571480000
537.000000000 99.000300000
538.000000000 99.451800000
539.000000000 99.929970000
540.000000000 100.438800000
541.000000000 100.983960000
542.000000000 101.572170000
543.000000000 102.212040000
544.000000000 102.914070000
545.000000000 103.691910000
546.000000000 104.562780000
547.000000000 105.549570000
548.000000000 106.682100000
549.000000000 107.999850000
550.000000000 109.556790000
551.000000000 111.426840000
552.000000000 113.712270000
553.000000000 116.557980000
554.000000000 120.168720000
555.000000000 124.835970000
556.000000000 130.967130000
557.000000000 139.099170000
558.000000000 149.829540000
559.000000000 163.474080000
560.000000000 179.119920000
561.000000000 193.149180000
562.000000000 199.474590000
563.000000000 194.488560000
564.000000000 181.367760000
565.000000000 166.239990000
566.000000000 152.957910000
567.000000000 142.581180000
568.000000000 134.842680000
569.000000000 129.148320000
570.000000000 124.952940000
571.000000000 121.839690000
572.000000000 119.509530000
573.000000000 117.752250000
574.000000000 116.419590000
575.000000000 115.406340000
576.000000000 114.637110000
577.000000000 114.056880000
578.000000000 113.624910000
579.000000000 113.310750000
580.000000000 113.091510000
581.000000000 112.949340000
582.000000000 112.870590000
583.000000000 112.844130000
584.000000000 112.861770000
585.000000000 112.916370000
586.000000000 113.002260000
587.000000000 113.115450000
588.000000000 113.251740000
589.000000000 113.408190000
590.000000000 113.582280000
591.000000000 113.771910000
592.000000000 113.975400000
593.000000000 114.191070000
594.000000000 114.417660000
595.000000000 114.654120000
596.000000000 114.899400000
597.000000000 115.152870000
598.000000000 115.413480000
599.000000000 115.681020000
600.000000000 115.954650000
601.000000000 116.234160000
602.000000000 116.519130000
603.000000000 116.808930000
604.000000000 117.103350000
605.000000000 117.402180000
606.000000000 117.705210000
607.000000000 118.012230000
608.000000000 118.323030000
609.000000000 118.637190000
610.000000000 118.954920000
611.000000000 119.275800000
612.000000000 119.599830000
613.000000000 119.926800000
614.000000000 120.256920000
615.000000000 120.589770000
616.000000000 120.925350000
617.000000000 121.263450000
618.000000000 121.604490000
619.000000000 121.947840000
620.000000000 122.293920000
621.000000000 122.642310000
622.000000000 122.993010000
623.000000000 123.346230000
624.000000000 123.701760000
625.000000000 124.059600000
626.000000000 124.419750000
627.000000000 124.782210000
628.000000000 125.146770000
629.000000000 125.513640000
630.000000000 125.882610000
631.000000000 126.253890000
632.000000000 126.627270000
633.000000000 127.002960000
634.000000000 127.380540000
635.000000000 127.760430000
636.000000000 128.142420000
637.000000000 128.526510000
638.000000000 128.912700000
639.000000000 129.300990000
640.000000000 129.691590000
641.000000000 130.084080000
642.000000000 130.478880000
643.000000000 130.875570000
644.000000000 131.274570000
645.000000000 131.675670000
646.000000000 132.078870000
647.000000000 132.484170000
648.000000000 132.891570000
649.000000000 133.301070000
650.000000000 133.712880000
651.000000000 134.126790000
652.000000000 134.542800000
653.000000000 134.960910000
654.000000000 135.381120000
655.000000000 135.803640000
656.000000000 136.228470000
657.000000000 136.655190000
658.000000000 137.084430000
659.000000000 137.515560000
660.000000000 137.949000000
661.000000000 138.384750000
662.000000000 138.822810000
663.000000000 139.262970000
664.000000000 139.705440000
665.000000000 140.150220000
666.000000000 140.597100000
667.000000000 141.046500000
668.000000000 141.498000000
669.000000000 141.952020000
670.000000000 142.408140000
671.000000000 142.866780000
672.000000000 143.327730000
673.000000000 143.790990000
674.000000000 144.256770000
675.000000000 144.724860000
676.000000000 145.195260000
677.000000000 145.668180000
678.000000000 146.143620000
679.000000000 146.621370000
680.000000000 147.101640000
681.000000000 147.584220000
682.000000000 148.069530000
683.000000000 148.557360000
684.000000000 149.047500000
685.000000000 149.540370000
686.000000000 150.035760000
687.000000000 150.533670000
688.000000000 151.034100000
689.000000000 151.537260000
690.000000000 152.043150000
691.000000000 152.551560000
692.000000000 153.062490000
693.000000000 153.576360000
694.000000000 154.092750000
695.000000000 154.611870000
696.000000000 155.133720000
697.000000000 155.658300000
698.000000000 156.185610000
699.000000000 156.715860000
700.000000000 157.248840000
701.000000000 157.784550000
702.000000000 158.323200000
703.000000000 158.864790000
704.000000000 159.409110000
705.000000000 159.956370000
706.000000000 160.506570000
707.000000000 161.059710000
708.000000000 161.616000000
709.000000000 162.175020000
710.000000000 162.737190000
711.000000000 163.302300000
712.000000000 163.870350000
713.000000000 164.441760000
714.000000000 165.016110000
715.000000000 165.593610000
716.000000000 166.174050000
717.000000000 166.757850000
718.000000000 167.344800000
719.000000000 167.934900000
720.000000000 168.528360000
721.000000000 169.124970000
722.000000000 169.724940000
723.000000000 170.328060000
724.000000000 170.934750000
725.000000000 171.544590000
726.000000000 172.157790000
727.000000000 172.774560000
728.000000000 173.394690000
729.000000000 174.018180000
730.000000000 174.645240000
731.000000000 175.275870000
732.000000000 175.909860000
733.000000000 176.547630000
734.000000000 177.188760000
735.000000000 177.833670000
736.000000000 178.482150000
737.000000000 179.134410000
738.000000000 179.790240000
739.000000000 180.449850000
740.000000000 181.113030000
741.000000000 181.780200000
742.000000000 182.451150000
743.000000000 183.126090000
744.000000000 183.804810000
745.000000000 184.487310000
746.000000000 185.173800000
747.000000000 185.864280000
748.000000000 186.558750000
749.000000000 187.257420000
750.000000000 187.959870000
751.000000000 188.666730000
752.000000000 189.377580000
753.000000000 190.092420000
754.000000000 190.811670000
755.000000000 191.535120000
756.000000000 192.262770000
757.000000000 192.994830000
758.000000000 193.731300000
759.000000000 194.471970000
760.000000000 195.217050000
761.000000000 195.966750000
762.000000000 196.720860000
763.000000000 197.479380000
764.000000000 198.242520000
765.000000000 199.010280000
766.000000000 199.782660000
767.000000000 200.559660000
768.000000000 201.341490000
769.000000000 202.128150000
770.000000000 202.919430000
771.000000000 203.715540000
772.000000000 204.516690000
773.000000000 205.322670000
774.000000000 206.133480000
775.000000000 206.949540000
776.000000000 207.770430000
777.000000000 208.596570000
778.000000000 209.427750000
779.000000000 210.264600000
780.000000000 211.106700000
781.000000000 211.953000000
782.000000000 212.805600000
783.000000000 213.662400000
784.000000000 214.525500000
785.000000000 215.394900000
786.000000000 216.268500000
787.000000000 217.148400000
788.000000000 218.032500000
789.000000000 218.922900000
790.000000000 219.819600000
791.000000000 220.722600000
792.000000000 221.631900000
793.000000000 222.545400000
794.000000000 223.465200000
795.000000000 224.391300000
796.000000000 225.323700000
797.000000000 226.260300000
798.000000000 227.205300000
799.000000000 228.156600000
800.000000000 229.112100000
801.000000000 230.076000000
802.000000000 231.046200000
803.000000000 232.020600000
804.000000000 233.003400000
805.000000000 233.992500000
806.000000000 234.987900000
807.000000000 235.991700000
808.000000000 236.999700000
809.000000000 238.016100000
810.000000000 239.038800000
811.000000000 240.067800000
812.000000000 241.105200000
813.000000000 242.148900000
814.000000000 243.201000000
815.000000000 244.259400000
816.000000000 245.324100000
817.000000000 246.397200000
818.000000000 247.478700000
819.000000000 248.566500000
820.000000000 249.662700000
821.000000000 250.765200000
822.000000000 251.876100000
823.000000000 252.995400000
824.000000000 254.123100000
825.000000000 255.259200000
826.000000000 256.401600000
827.000000000 257.552400000
828.000000000 258.711600000
829.000000000 259.881300000
830.000000000 261.057300000
831.000000000 262.241700000
832.000000000 263.436600000
833.000000000 264.637800000
834.000000000 265.849500000
835.000000000 267.069600000
836.000000000 268.298100000
837.000000000 269.537100000
838.000000000 270.784500000
839.000000000 272.040300000
840.000000000 273.306600000
841.000000000 274.583400000
842.000000000 275.868600000
843.000000000 277.164300000
844.000000000 278.468400000
845.000000000 279.783000000
846.000000000 281.108100000
847.000000000 282.443700000
848.000000000 283.789800000
849.000000000 285.144300000
850.000000000 286.511400000
851.000000000 287.889000000
852.000000000 289.277100000
853.000000000 290.675700000
854.000000000 292.084800000
855.000000000 293.506500000
856.000000000 294.938700000
857.000000000 296.383500000
858.000000000 297.838800000
859.000000000 299.306700000
860.000000000 300.785100000
861.000000000 302.276100000
862.000000000 303.779700000
863.000000000 305.295900000
864.000000000 306.824700000
865.000000000 308.364000000
866.000000000 309.918000000
867.000000000 311.484600000
868.000000000 313.065900000
869.000000000 314.657700000
870.000000000 316.264200000
871.000000000 317.885400000
872.000000000 319.519200000
873.000000000 321.167700000
874.000000000 322.830900000
875.000000000 324.506700000
876.000000000 326.199300000
877.000000000 327.904500000
878.000000000 329.626500000
879.000000000 331.363200000
880.000000000 333.114600000
881.000000000 334.882800000
882.000000000 336.667800000
883.000000000 338.467500000
884.000000000 340.281900000
885.000000000 342.115200000
886.000000000 343.965300000
887.000000000 345.832200000
888.000000000 347.715900000
889.000000000 349.616400000
890.000000000 351.535800000
891.000000000 353.474100000
892.000000000 355.429200000
893.000000000 357.403200000
894.000000000 359.398200000
895.000000000 361.410000000
896.000000000 363.442800000
897.000000000 365.494500000
898.000000000 367.567200000
899.000000000 369.660900000
900.000000000 371.773500000
901.000000000 373.909200000
902.000000000 376.065900000
903.000000000 378.243600000
904.000000000 380.444400000
905.000000000 382.666200000
906.000000000 384.913200000
907.000000000 387.183300000
908.000000000 389.476500000
909.000000000 391.794900000
910.000000000 394.136400000
911.000000000 396.505200000
912.000000000 398.899200000
913.000000000 401.318400000
914.000000000 403.762800000
915.000000000 406.236600000
916.000000000 408.737700000
917.000000000 411.266100000
918.000000000 413.821800000
919.000000000 416.409000000
920.000000000 419.025600000
921.000000000 421.671600000
922.000000000 424.349100000
923.000000000 427.058100000
924.000000000 429.798600000
925.000000000 432.572700000
926.000000000 435.380400000
927.000000000 438.223800000
928.000000000 441.098700000
929.000000000 444.011400000
930.000000000 446.961900000
931.000000000 449.948100000
932.000000000 452.972100000
933.000000000 456.036000000
934.000000000 459.139800000
935.000000000 462.285600000
936.000000000 465.471300000
937.000000000 468.701100000
938.000000000 471.972900000
939.000000000 475.290900000
940.000000000 478.655100000
941.000000000 482.067600000
942.000000000 485.526300000
943.000000000 489.035400000
944.000000000 492.597000000
945.000000000 496.209000000
946.000000000 499.873500000
947.000000000 503.594700000
948.000000000 507.372600000
949.000000000 511.209300000
950.000000000 515.104800000
951.000000000 519.061200000
952.000000000 523.080600000
953.000000000 527.167200000
954.000000000 531.318900000
955.000000000 535.539900000
956.000000000 539.832300000
957.000000000 544.198200000
958.000000000 548.639700000
959.000000000 553.158900000
960.000000000 557.757900000
961.000000000 562.440900000
962.000000000 567.210000000
963.000000000 572.069400000
964.000000000 577.019100000
965.000000000 582.063300000
966.000000000 587.208300000
967.000000000 592.454100000
968.000000000 597.804900000
969.000000000 603.267000000
970.000000000 608.842500000
971.000000000 614.535600000
972.000000000 620.352600000
973.000000000 626.297700000
974.000000000 632.373000000
975.000000000 638.589000000
976.000000000 644.949900000
977.000000000 651.459900000
978.000000000 658.125300000
979.000000000 664.954500000
980.000000000 671.955900000
981.000000000 679.135800000
982.000000000 686.502600000
983.000000000 694.064700000
984.000000000 701.830500000
985.000000000 709.812600000
986.000000000 718.019400000
987.000000000 726.463500000
988.000000000 735.157500000
989.000000000 744.111900000
990.000000000 753.343500000
991.000000000 762.867000000
992.000000000 772.697100000
993.000000000 782.852700000
994.000000000 793.350600000
995.000000000 804.211800000
996.000000000 815.457300000
997.000000000 827.114400000
998.000000000 839.204100000
999.000000000 851.755800000
1000.000000000 864.798900000
1001.000000000 878.364900000
1002.000000000 892.493700000
1003.000000000 907.218900000
1004.000000000 922.584600000
1005.000000000 938.639100000
1006.000000000 955.428600000
1007.000000000 973.011900000
1008.000000000 991.449900000
1009.000000000 1010.809800000
1010.000000000 1031.163000000
1011.000000000 1052.595600000
1012.000000000 1075.195800000
1013.000000000 1099.068600000
1014.000000000 1124.323200000
1015.000000000 1151.085600000
1016.000000000 1179.496500000
1017.000000000 1209.717600000
1018.000000000 1241.921100000
1019.000000000 1276.312800000
1020.000000000 1313.115300000
1021.000000000 1352.589000000
1022.000000000 1395.023700000
1023.000000000 1440.757500000
1024.000000000 1490.174700000
1025.000000000 1543.716300000
1026.000000000 1601.892600000
1027.000000000 1665.297900000
1028.000000000 1734.625200000
1029.000000000 1810.680900000
1030.000000000 1894.420500000
1031.000000000 1986.973800000
1032.000000000 2089.680600000
1033.000000000 2204.160000000
1034.000000000 2332.323000000
1035.000000000 2476.530000000
1036.000000000 2639.679000000
1037.000000000 2825.277000000
1038.000000000 3037.734000000
1039.000000000 3282.531000000
1040.000000000 3566.661000000
1041.000000000 3899.028000000
1042.000000000 4291.119000000
1043.000000000 4758.033000000
1044.000000000 5319.699000000
1045.000000000 6002.892000000
1046.000000000 6844.110000000
1047.000000000 7893.690000000
1048.000000000 9222.024000000
1049.000000000 10928.736000000
1050.000000000 13155.513000000
1051.000000000 16102.758000000
1052.000000000 20045.046000000
1053.000000000 25324.530000000
1054.000000000 32255.160000000
1055.000000000 40781.790000000
1056.000000000 49726.740000000
1057.000000000 56122.080000000
1058.000000000 56591.220000000
1059.000000000 50847.300000000
1060.000000000 42050.820000000
1061.000000000 33377.400000000
1062.000000000 26227.320000000
1063.000000000 20754.825000000
1064.000000000 16667.679000000
1065.000000000 13618.710000000
1066.000000000 11322.780000000
1067.000000000 9570.246000000
1068.000000000 8212.470000000
1069.000000000 7145.040000000
1070.000000000 6294.183000000
1071.000000000 5607.273000000
1072.000000000 5046.237000000
1073.000000000 4583.166000000
1074.000000000 4197.333000000
1075.000000000 3873.114000000
1076.000000000 3598.560000000
1077.000000000 3364.452000000
1078.000000000 3163.629000000
1079.000000000 2990.400000000
1080.000000000 2840.250000000
1081.000000000 2709.504000000
1082.000000000 2595.264000000
1083.000000000 2495.094000000
1084.000000000 2406.999000000
1085.000000000 2329.362000000
1086.000000000 2260.797000000
1087.000000000 2200.170000000
1088.000000000 2146.473000000
1089.000000000 2098.910100000
1090.000000000 2056.775700000
1091.000000000 2019.462900000
1092.000000000 1986.459300000
1093.000000000 1957.315500000
1094.000000000 1931.647200000
1095.000000000 1909.114200000
1096.000000000 1889.424600000
1097.000000000 1872.320100000
1098.000000000 1857.576000000
1099.000000000 1844.992800000
1100.000000000 1834.394100000
1101.000000000 1825.624500000
1102.000000000 1818.547500000
1103.000000000 1813.037100000
1104.000000000 1808.988300000
1105.000000000 1806.302400000
1106.000000000 1804.893300000
1107.000000000 1804.681200000
1108.000000000 1805.596800000
1109.000000000 1807.579200000
1110.000000000 1810.573800000
1111.000000000 1814.528100000
1112.000000000 1819.398000000
1113.000000000 1825.143600000
1114.000000000 1831.727100000
1115.000000000 1839.119100000
1116.000000000 1847.290200000
1117.000000000 1856.213100000
1118.000000000 1865.866800000
1119.000000000 1876.228200000
1120.000000000 1887.282600000
1121.000000000 1899.013200000
1122.000000000 1911.405300000
1123.000000000 1924.448400000
1124.000000000 1938.129900000
1125.000000000 1952.443500000
1126.000000000 1967.382900000
1127.000000000 1982.939700000
1128.000000000 1999.111800000
1129.000000000 2015.895000000
1130.000000000 2033.287200000
1131.000000000 2051.288400000
1132.000000000 2069.896500000
1133.000000000 2089.117800000
1134.000000000 2108.946000000
1135.000000000 2129.400000000
1136.000000000 2150.463000000
1137.000000000 2172.156000000
1138.000000000 2194.479000000
1139.000000000 2217.432000000
1140.000000000 2241.036000000
1141.000000000 2265.312000000
1142.000000000 2290.218000000
1143.000000000 2315.817000000
1144.000000000 2342.088000000
1145.000000000 2369.073000000
1146.000000000 2396.751000000
1147.000000000 2425.164000000
1148.000000000 2454.291000000
1149.000000000 2484.195000000
1150.000000000 2514.855000000
1151.000000000 2546.292000000
1152.000000000 2578.548000000
1153.000000000 2611.623000000
1154.000000000 2645.538000000
1155.000000000 2680.314000000
1156.000000000 2715.972000000
1157.000000000 2752.533000000
1158.000000000 2790.039000000
1159.000000000 2828.511000000
1160.000000000 2867.949000000
1161.000000000 2908.416000000
1162.000000000 2949.912000000
1163.000000000 2992.500000000
1164.000000000 3036.180000000
1165.000000000 3081.015000000
1166.000000000 3127.005000000
1167.000000000 3174.213000000
1168.000000000 3222.681000000
1169.000000000 3272.430000000
1170.000000000 3323.523000000
1171.000000000 3376.002000000
1172.000000000 3429.888000000
1173.000000000 3485.265000000
1174.000000000 3542.154000000
1175.000000000 3600.639000000
1176.000000000 3660.762000000
1177.000000000 3722.565000000
1178.000000000 3786.132000000
1179.000000000 3851.526000000
1180.000000000 3918.831000000
1181.000000000 3988.089000000
1182.000000000 4059.384000000
1183.000000000 4132.800000000
1184.000000000 4208.442000000
1185.000000000 4286.352000000
1186.000000000 4366.677000000
1187.000000000 4449.480000000
1188.000000000 4534.887000000
1189.000000000 4622.982000000
1190.000000000 4713.912000000
1191.000000000 4807.782000000
1192.000000000 4904.718000000
1193.000000000 5004.888000000
1194.000000000 5108.397000000
1195.000000000 5215.413000000
1196.000000000 5326.125000000
1197.000000000 5440.680000000
1198.000000000 5559.267000000
1199.000000000 5682.096000000
1200.000000000 5809.356000000
1201.000000000 5941.278000000
1202.000000000 6078.114000000
1203.000000000 6220.116000000
1204.000000000 6367.536000000
1205.000000000 6520.668000000
1206.000000000 6679.848000000
1207.000000000 6845.370000000
1208.000000000 7017.612000000
1209.000000000 7196.952000000
1210.000000000 7383.789000000
1211.000000000 7578.585000000
1212.000000000 7781.823000000
1213.000000000 7993.965000000
1214.000000000 8215.620000000
1215.000000000 8447.355000000
1216.000000000 8689.821000000
1217.000000000 8943.732000000
1218.000000000 9209.823000000
1219.000000000 9488.955000000
1220.000000000 9782.031000000
1221.000000000 10089.996000000
1222.000000000 10413.942000000
1223.000000000 10755.066000000
1224.000000000 11114.628000000
1225.000000000 11494.035000000
1226.000000000 11894.883000000
1227.000000000 12318.852000000
1228.000000000 12767.853000000
1229.000000000 13243.965000000
1230.000000000 13749.540000000
1231.000000000 14287.161000000
1232.000000000 14859.684000000
1233.000000000 15470.364000000
1234.000000000 16122.813000000
1235.000000000 16821.063000000
1236.000000000 17569.713000000
1237.000000000 18373.929000000
1238.000000000 19239.570000000
1239.000000000 20173.293000000
1240.000000000 21182.700000000
1241.000000000 22276.590000000
1242.000000000 23464.980000000
1243.000000000 24759.420000000
1244.000000000 26173.350000000
1245.000000000 27722.520000000
1246.000000000 29425.410000000
1247.000000000 31303.230000000
1248.000000000 33382.020000000
1249.000000000 35691.810000000
1250.000000000 38269.350000000
1251.000000000 41158.320000000
1252.000000000 44412.480000000
1253.000000000 48096.720000000
1254.000000000 52291.680000000
1255.000000000 57097.110000000
1256.000000000 62638.800000000
1257.000000000 69075.930000000
1258.000000000 76611.780000000
1259.000000000 85510.740000000
1260.000000000 96118.890000000
1261.000000000 108895.500000000
1262.000000000 124459.440000000
1263.000000000 143655.330000000
1264.000000000 167652.030000000
1265.000000000 198089.220000000
1266.000000000 237289.500000000
1267.000000000 288556.800000000
1268.000000000 356544.300000000
1269.000000000 447549.900000000
1270.000000000 569121.000000000
1271.000000000 727215.300000000
1272.000000000 917076.300000000
1273.000000000 1105421.100000000
1274.000000000 1221286.500000000
1275.000000000 1199984.100000000
1276.000000000 1055067.300000000
1277.000000000 861508.200000000
1278.000000000 680471.400000000
1279.000000000 534685.200000000
1280.000000000 424212.600000000
1281.000000000 342056.400000000
1282.000000000 280912.800000000
1283.000000000 234994.200000000
1284.000000000 200094.720000000
1285.000000000 173249.160000000
1286.000000000 152375.790000000
1287.000000000 136006.080000000
1288.000000000 123093.600000000
1289.000000000 112885.080000000
1290.000000000 104832.840000000
1291.000000000 98535.360000000
1292.000000000 93697.590000000
1293.000000000 90103.020000000
1294.000000000 87595.200000000
1295.000000000 86064.300000000
1296.000000000 85439.550000000
1297.000000000 85682.100000000
1298.000000000 86782.920000000
1299.000000000 88762.170000000
1300.000000000 91669.410000000
1301.000000000 95586.540000000
1302.000000000 100634.520000000
1303.000000000 106979.880000000
1304.000000000 114848.580000000
1305.000000000 124543.860000000
1306.000000000 136470.810000000
1307.000000000 151175.010000000
1308.000000000 169396.710000000
1309.000000000 192150.000000000
1310.000000000 220842.300000000
1311.000000000 257447.400000000
1312.000000000 304764.600000000
1313.000000000 366775.500000000
1314.000000000 449099.700000000
1315.000000000 559379.100000000
1316.000000000 706920.900000000
1317.000000000 899549.700000000
1318.000000000 1133166.300000000
1319.000000000 1370300.400000000
1320.000000000 1526038.500000000
1321.000000000 1515956.400000000
1322.000000000 1347899.700000000
1323.000000000 1112311.200000000
1324.000000000 888646.500000000
1325.000000000 708535.800000000
1326.000000000 573650.700000000
1327.000000000 475874.700000000
1328.000000000 406446.600000000
1329.000000000 358551.900000000
1330.000000000 327570.600000000
1331.000000000 310745.400000000
1332.000000000 306879.300000000
1333.000000000 316176.000000000
1334.000000000 340221.000000000
1335.000000000 381952.200000000
1336.000000000 445206.300000000
1337.000000000 532528.500000000
1338.000000000 638862.000000000
1339.000000000 740436.900000000
1340.000000000 792332.100000000
1341.000000000 760479.300000000
1342.000000000 660809.100000000
1343.000000000 539469.000000000
1344.000000000 429525.600000000
1345.000000000 341693.100000000
1346.000000000 274848.000000000
1347.000000000 224557.200000000
1348.000000000 186506.040000000
1349.000000000 157337.250000000
1350.000000000 134622.810000000
1351.000000000 116647.020000000
1352.000000000 102199.230000000
1353.000000000 90418.440000000
1354.000000000 80684.310000000
1355.000000000 72544.710000000
1356.000000000 65663.640000000
1357.000000000 59789.310000000
1358.000000000 54729.570000000
1359.000000000 50336.160000000
1360.000000000 46493.580000000
1361.000000000 43110.060000000
1362.000000000 40112.940000000
1363.000000000 37443.000000000
1364.000000000 35052.780000000
1365.000000000 32902.590000000
1366.000000000 30960.090000000
1367.000000000 29198.400000000
1368.000000000 27594.630000000
1369.000000000 26129.460000000
1370.000000000 24787.140000000
1371.000000000 23553.180000000
1372.000000000 22416.030000000
1373.000000000 21365.400000000
1374.000000000 20392.113000000
1375.000000000 19488.567000000
1376.000000000 18647.937000000
1377.000000000 17864.259000000
1378.000000000 17132.283000000
1379.000000000 16447.347000000
1380.000000000 15805.335000000
1381.000000000 15202.593000000
1382.000000000 14635.845000000
1383.000000000 14102.151000000
1384.000000000 13598.907000000
1385.000000000 13123.719000000
1386.000000000 12674.445000000
1387.000000000 12249.195000000
1388.000000000 11846.205000000
1389.000000000 11463.879000000
1390.000000000 11100.789000000
1391.000000000 10755.591000000
1392.000000000 10427.109000000
1393.000000000 10114.230000000
1394.000000000 9815.946000000
1395.000000000 9531.312000000
1396.000000000 9259.509000000
1397.000000000 8999.739000000
1398.000000000 8751.267000000
1399.000000000 8513.442000000
1400.000000000 8285.613000000
1401.000000000 8067.234000000
1402.000000000 7857.780000000
1403.000000000 7656.726000000
1404.000000000 7463.631000000
1405.000000000 7278.054000000
1406.000000000 7099.638000000
1407.000000000 6927.942000000
1408.000000000 6762.672000000
1409.000000000 6603.492000000
1410.000000000 6450.087000000
1411.000000000 6302.184000000
1412.000000000 6159.489000000
1413.000000000 6021.792000000
1414.000000000 5888.841000000
1415.000000000 5760.384000000
1416.000000000 5636.253000000
1417.000000000 5516.238000000
1418.000000000 5400.171000000
1419.000000000 5287.842000000
1420.000000000 5179.104000000
1421.000000000 5073.789000000
1422.000000000 4971.771000000
1423.000000000 4872.924000000
1424.000000000 4777.080000000
1425.000000000 4684.113000000
1426.000000000 4593.939000000
1427.000000000 4506.432000000
1428.000000000 4421.466000000
1429.000000000 4338.957000000
1430.000000000 4258.800000000
1431.000000000 4180.932000000
1432.000000000 4105.227000000
1433.000000000 4031.643000000
1434.000000000 3960.054000000
1435.000000000 3890.418000000
1436.000000000 3822.651000000
1437.000000000 3756.711000000
1438.000000000 3692.493000000
1439.000000000 3629.955000000
1440.000000000 3569.034000000
1441.000000000 3509.667000000
1442.000000000 3451.812000000
1443.000000000 3395.427000000
1444.000000000 3340.449000000
1445.000000000 3286.815000000
1446.000000000 3234.504000000
1447.000000000 3183.453000000
1448.000000000 3133.641000000
1449.000000000 3085.026000000
1450.000000000 3037.545000000
1451.000000000 2991.198000000
1452.000000000 2945.922000000
1453.000000000 2901.675000000
1454.000000000 2858.457000000
1455.000000000 2816.205000000
1456.000000000 2774.919000000
1457.000000000 2734.557000000
1458.000000000 2695.077000000
1459.000000000 2656.458000000
1460.000000000 2618.700000000
1461.000000000 2581.761000000
1462.000000000 2545.599000000
1463.000000000 2510.214000000
1464.000000000 2475.585000000
1465.000000000 2441.670000000
1466.000000000 2408.469000000
1467.000000000 2375.940000000
1468.000000000 2344.104000000
1469.000000000 2312.898000000
1470.000000000 2282.322000000
1471.000000000 2252.376000000
1472.000000000 2223.018000000
1473.000000000 2194.248000000
1474.000000000 2166.024000000
1475.000000000 2138.367000000
1476.000000000 2111.256000000
1477.000000000 2084.646900000
1478.000000000 2058.556500000
1479.000000000 2032.959600000
1480.000000000 2007.847800000
1481.000000000 1983.206400000
1482.000000000 1959.022800000
1483.000000000 1935.288600000
1484.000000000 1911.989100000
1485.000000000 1889.115900000
1486.000000000 1866.656400000
1487.000000000 1844.602200000
1488.000000000 1822.944900000
1489.000000000 1801.671900000
1490.000000000 1780.774800000
1491.000000000 1760.247300000
1492.000000000 1740.076800000
1493.000000000 1720.257000000
1494.000000000 1700.779500000
1495.000000000 1681.635900000
1496.000000000 1662.817800000
1497.000000000 1644.321000000
1498.000000000 1626.132900000
1499.000000000 1608.251400000
1500.000000000 1590.668100000
1501.000000000 1573.376700000
1502.000000000 1556.368800000
1503.000000000 1539.638100000
1504.000000000 1523.182500000
1505.000000000 1506.991500000
1506.000000000 1491.060900000
1507.000000000 1475.384400000
1508.000000000 1459.959900000
1509.000000000 1444.776900000
1510.000000000 1429.833300000
1511.000000000 1415.124900000
1512.000000000 1400.645400000
1513.000000000 1386.388500000
1514.000000000 1372.352100000
1515.000000000 1358.532000000
1516.000000000 1344.919800000
1517.000000000 1331.515500000
1518.000000000 1318.312800000
1519.000000000 1305.309600000
1520.000000000 1292.497500000
1521.000000000 1279.878600000
1522.000000000 1267.444500000
1523.000000000 1255.193100000
1524.000000000 1243.120200000
1525.000000000 1231.223700000
1526.000000000 1219.497300000
1527.000000000 1207.941000000
1528.000000000 1196.550600000
1529.000000000 1185.324000000
1530.000000000 1174.254900000
1531.000000000 1163.341200000
1532.000000000 1152.580800000
1533.000000000 1141.971600000
1534.000000000 1131.511500000
1535.000000000 1121.194200000
1536.000000000 1111.019700000
1537.000000000 1100.983800000
1538.000000000 1091.084400000
1539.000000000 1081.321500000
1540.000000000 1071.688800000
1541.000000000 1062.186300000
1542.000000000 1052.811900000
1543.000000000 1043.561400000
1544.000000000 1034.432700000
1545.000000000 1025.425800000
1546.000000000 1016.538600000
1547.000000000 1007.764800000
1548.000000000 999.106500000
1549.000000000 990.561600000
1550.000000000 982.125900000
1551.000000000 973.799400000
1552.000000000 965.577900000
1553.000000000 957.463500000
1554.000000000 949.449900000
1555.000000000 941.539200000
1556.000000000 933.727200000
1557.000000000 926.011800000
1558.000000000 918.395100000
1559.000000000 910.870800000
1560.000000000 903.441000000
1561.000000000 896.101500000
1562.000000000 888.852300000
1563.000000000 881.691300000
1564.000000000 874.618500000
1565.000000000 867.629700000
1566.000000000 860.724900000
1567.000000000 853.904100000
1568.000000000 847.165200000
1569.000000000 840.506100000
1570.000000000 833.924700000
1571.000000000 827.423100000
1572.000000000 820.997100000
1573.000000000 814.646700000
1574.000000000 808.369800000
1575.000000000 802.164300000
1576.000000000 796.032300000
1577.000000000 789.971700000
1578.000000000 783.980400000
1579.000000000 778.056300000
1580.000000000 772.199400000
1581.000000000 766.411800000
1582.000000000 760.687200000
1583.000000000 755.027700000
1584.000000000 749.431200000
1585.000000000 743.897700000
1586.000000000 738.425100000
1587.000000000 733.013400000
1588.000000000 727.662600000
1589.000000000 722.370600000
1590.000000000 717.135300000
1591.000000000 711.956700000
1592.000000000 706.836900000
1593.000000000 701.771700000
1594.000000000 696.759000000
1595.000000000 691.803000000
1596.000000000 686.899500000
1597.000000000 682.046400000
1598.000000000 677.247900000
1599.000000000 672.497700000
1600.000000000 667.800000000
1601.000000000 663.150600000
1602.000000000 658.549500000
1603.000000000 653.996700000
1604.000000000 649.492200000
1605.000000000 645.033900000
1606.000000000 640.619700000
1607.000000000 636.253800000
1608.000000000 631.932000000
1609.000000000 627.654300000
1610.000000000 623.418600000
1611.000000000 619.229100000
1612.000000000 615.079500000
1613.000000000 610.971900000
1614.000000000 606.906300000
1615.000000000 602.882700000
1616.000000000 598.896900000
1617.000000000 594.953100000
1618.000000000 591.047100000
1619.000000000 587.178900000
1620.000000000 583.350600000
1621.000000000 579.558000000
1622.000000000 575.803200000
1623.000000000 572.086200000
1624.000000000 568.404900000
1625.000000000 564.759300000
1626.000000000 561.147300000
1627.000000000 557.571000000
1628.000000000 554.030400000
1629.000000000 550.521300000
1630.000000000 547.047900000
1631.000000000 543.606000000
1632.000000000 540.197700000
1633.000000000 536.820900000
1634.000000000 533.475600000
1635.000000000 530.161800000
1636.000000000 526.879500000
1637.000000000 523.626600000
1638.000000000 520.405200000
1639.000000000 517.213200000
1640.000000000 514.050600000
1641.000000000 510.917400000
1642.000000000 507.813600000
1643.000000000 504.737100000
1644.000000000 501.687900000
1645.000000000 498.668100000
1646.000000000 495.675600000
1647.000000000 492.708300000
1648.000000000 489.768300000
1649.000000000 486.855600000
1650.000000000 483.970200000
1651.000000000 481.107900000
1652.000000000 478.272900000
1653.000000000 475.461000000
1654.000000000 472.676400000
1655.000000000 469.914900000
1656.000000000 467.178600000
1657.000000000 464.465400000
1658.000000000 461.775300000
1659.000000000 459.110400000
1660.000000000 456.466500000
1661.000000000 453.847800000
1662.000000000 451.250100000
1663.000000000 448.675500000
1664.000000000 446.121900000
1665.000000000 443.591400000
1666.000000000 441.081900000
1667.000000000 438.595500000
1668.000000000 436.128000000
1669.000000000 433.681500000
1670.000000000 431.256000000
1671.000000000 428.851500000
1672.000000000 426.468000000
1673.000000000 424.101300000
1674.000000000 421.757700000
1675.000000000 419.430900000
1676.000000000 417.125100000
1677.000000000 414.838200000
1678.000000000 412.570200000
1679.000000000 410.321100000
1680.000000000 408.088800000
1681.000000000 405.875400000
1682.000000000 403.680900000
1683.000000000 401.503200000
1684.000000000 399.344400000
1685.000000000 397.202400000
1686.000000000 395.077200000
1687.000000000 392.970900000
1688.000000000 390.879300000
1689.000000000 388.804500000
1690.000000000 386.748600000
1691.000000000 384.707400000
1692.000000000 382.683000000
1693.000000000 380.673300000
1694.000000000 378.680400000
1695.000000000 376.702200000
1696.000000000 374.740800000
1697.000000000 372.794100000
1698.000000000 370.864200000
1699.000000000 368.946900000
1700.000000000 367.046400000
1701.000000000 365.160600000
1702.000000000 363.287400000
1703.000000000 361.431000000
1704.000000000 359.587200000
1705.000000000 357.758100000
1706.000000000 355.941600000
1707.000000000 354.141900000
1708.000000000 352.352700000
1709.000000000 350.580300000
1710.000000000 348.818400000
1711.000000000 347.071200000
1712.000000000 345.336600000
1713.000000000 343.616700000
1714.000000000 341.907300000
1715.000000000 340.212600000
1716.000000000 338.530500000
1717.000000000 336.858900000
1718.000000000 335.202000000
1719.000000000 333.555600000
1720.000000000 331.921800000
1721.000000000 330.300600000
1722.000000000 328.692000000
1723.000000000 327.093900000
1724.000000000 325.506300000
1725.000000000 323.933400000
1726.000000000 322.368900000
1727.000000000 320.817000000
1728.000000000 319.277700000
1729.000000000 317.746800000
1730.000000000 316.228500000
1731.000000000 314.722800000
1732.000000000 313.225500000
1733.000000000 311.738700000
1734.000000000 310.264500000
1735.000000000 308.798700000
1736.000000000 307.343400000
1737.000000000 305.900700000
1738.000000000 304.466400000
1739.000000000 303.042600000
1740.000000000 301.627200000
1741.000000000 300.224400000
1742.000000000 298.830000000
1743.000000000 297.446100000
