# Supplementary material for: Quantifying hexagonal stacking in diamond
Source: Sci Rep. 2019 Jul 17;9:10334. doi: 10.1038/s41598-019-46556-3 (PMC6637244; doi:10.1038/s41598-019-46556-3)
Supplement: Supplementary file 2 — Supplementary Dataset 1 [file 41598_2019_46556_MOESM2_ESM.zip › hh.txt]

0.000000000 29.489250000
1.000000000 29.535450000
2.000000000 29.581860000
3.000000000 29.628270000
4.000000000 29.674680000
5.000000000 29.721510000
6.000000000 29.768340000
7.000000000 29.815170000
8.000000000 29.862210000
9.000000000 29.909250000
10.000000000 29.956500000
11.000000000 30.003750000
12.000000000 30.051210000
13.000000000 30.098880000
14.000000000 30.146550000
15.000000000 30.194220000
16.000000000 30.242310000
17.000000000 30.290190000
18.000000000 30.338280000
19.000000000 30.386580000
20.000000000 30.434880000
21.000000000 30.483390000
22.000000000 30.532110000
23.000000000 30.580830000
24.000000000 30.629550000
25.000000000 30.678480000
26.000000000 30.727620000
27.000000000 30.776760000
28.000000000 30.826110000
29.000000000 30.875460000
30.000000000 30.925020000
31.000000000 30.974790000
32.000000000 31.024560000
33.000000000 31.074330000
34.000000000 31.124310000
35.000000000 31.174500000
36.000000000 31.224900000
37.000000000 31.275090000
38.000000000 31.325700000
39.000000000 31.376310000
40.000000000 31.427130000
41.000000000 31.477950000
42.000000000 31.528980000
43.000000000 31.580010000
44.000000000 31.631250000
45.000000000 31.682700000
46.000000000 31.734150000
47.000000000 31.785810000
48.000000000 31.837470000
49.000000000 31.889340000
50.000000000 31.941420000
51.000000000 31.993500000
52.000000000 32.045790000
53.000000000 32.098290000
54.000000000 32.150790000
55.000000000 32.203290000
56.000000000 32.256210000
57.000000000 32.309130000
58.000000000 32.362050000
59.000000000 32.415180000
60.000000000 32.468520000
61.000000000 32.522070000
62.000000000 32.575620000
63.000000000 32.629170000
64.000000000 32.683140000
65.000000000 32.737110000
66.000000000 32.791080000
67.000000000 32.845260000
68.000000000 32.899650000
69.000000000 32.954250000
70.000000000 33.008850000
71.000000000 33.063660000
72.000000000 33.118470000
73.000000000 33.173490000
74.000000000 33.228720000
75.000000000 33.283950000
76.000000000 33.339600000
77.000000000 33.395040000
78.000000000 33.450900000
79.000000000 33.506760000
80.000000000 33.562830000
81.000000000 33.618900000
82.000000000 33.675180000
83.000000000 33.731670000
84.000000000 33.788160000
85.000000000 33.844860000
86.000000000 33.901770000
87.000000000 33.958890000
88.000000000 34.016010000
89.000000000 34.073340000
90.000000000 34.130670000
91.000000000 34.188210000
92.000000000 34.245960000
93.000000000 34.303920000
94.000000000 34.361880000
95.000000000 34.420050000
96.000000000 34.478430000
97.000000000 34.537020000
98.000000000 34.595610000
99.000000000 34.654410000
100.000000000 34.713210000
101.000000000 34.772430000
102.000000000 34.831650000
103.000000000 34.890870000
104.000000000 34.950510000
105.000000000 35.010150000
106.000000000 35.070000000
107.000000000 35.130060000
108.000000000 35.190120000
109.000000000 35.250390000
110.000000000 35.310870000
111.000000000 35.371560000
112.000000000 35.432250000
113.000000000 35.493150000
114.000000000 35.554260000
115.000000000 35.615370000
116.000000000 35.676900000
117.000000000 35.738430000
118.000000000 35.800170000
119.000000000 35.862120000
120.000000000 35.924070000
121.000000000 35.986230000
122.000000000 36.048600000
123.000000000 36.111180000
124.000000000 36.173760000
125.000000000 36.236760000
126.000000000 36.299760000
127.000000000 36.362760000
128.000000000 36.426180000
129.000000000 36.489810000
130.000000000 36.553440000
131.000000000 36.617280000
132.000000000 36.681330000
133.000000000 36.745380000
134.000000000 36.809850000
135.000000000 36.874320000
136.000000000 36.939000000
137.000000000 37.003890000
138.000000000 37.068780000
139.000000000 37.134090000
140.000000000 37.199400000
141.000000000 37.264920000
142.000000000 37.330650000
143.000000000 37.396590000
144.000000000 37.462740000
145.000000000 37.528890000
146.000000000 37.595250000
147.000000000 37.661820000
148.000000000 37.728600000
149.000000000 37.795590000
150.000000000 37.862790000
151.000000000 37.929990000
152.000000000 37.997610000
153.000000000 38.065230000
154.000000000 38.133060000
155.000000000 38.201100000
156.000000000 38.269350000
157.000000000 38.337810000
158.000000000 38.406270000
159.000000000 38.475150000
160.000000000 38.544030000
161.000000000 38.613120000
162.000000000 38.682420000
163.000000000 38.751930000
164.000000000 38.821650000
165.000000000 38.891580000
166.000000000 38.961720000
167.000000000 39.031860000
168.000000000 39.102420000
169.000000000 39.172980000
170.000000000 39.243960000
171.000000000 39.314940000
172.000000000 39.386130000
173.000000000 39.457530000
174.000000000 39.529140000
175.000000000 39.600960000
176.000000000 39.672990000
177.000000000 39.745230000
178.000000000 39.817680000
179.000000000 39.890340000
180.000000000 39.963000000
181.000000000 40.036080000
182.000000000 40.109160000
183.000000000 40.182660000
184.000000000 40.256160000
185.000000000 40.330080000
186.000000000 40.404000000
187.000000000 40.478340000
188.000000000 40.552680000
189.000000000 40.627230000
190.000000000 40.702200000
191.000000000 40.777170000
192.000000000 40.852350000
193.000000000 40.927950000
194.000000000 41.003550000
195.000000000 41.079360000
196.000000000 41.155590000
197.000000000 41.231820000
198.000000000 41.308260000
199.000000000 41.385120000
200.000000000 41.461980000
201.000000000 41.539050000
202.000000000 41.616540000
203.000000000 41.694030000
204.000000000 41.771940000
205.000000000 41.849850000
206.000000000 41.928180000
207.000000000 42.006720000
208.000000000 42.085260000
209.000000000 42.164220000
210.000000000 42.243390000
211.000000000 42.322770000
212.000000000 42.402360000
213.000000000 42.482160000
214.000000000 42.562170000
215.000000000 42.642390000
216.000000000 42.722820000
217.000000000 42.803460000
218.000000000 42.884520000
219.000000000 42.965580000
220.000000000 43.047060000
221.000000000 43.128750000
222.000000000 43.210650000
223.000000000 43.292550000
224.000000000 43.375080000
225.000000000 43.457610000
226.000000000 43.540350000
227.000000000 43.623300000
228.000000000 43.706670000
229.000000000 43.790250000
230.000000000 43.874040000
231.000000000 43.958040000
232.000000000 44.042250000
233.000000000 44.126670000
234.000000000 44.211300000
235.000000000 44.296350000
236.000000000 44.381610000
237.000000000 44.467080000
238.000000000 44.552760000
239.000000000 44.638650000
240.000000000 44.724960000
241.000000000 44.811480000
242.000000000 44.898210000
243.000000000 44.985150000
244.000000000 45.072300000
245.000000000 45.159870000
246.000000000 45.247440000
247.000000000 45.335430000
248.000000000 45.423630000
249.000000000 45.512250000
250.000000000 45.601080000
251.000000000 45.689910000
252.000000000 45.779370000
253.000000000 45.868830000
254.000000000 45.958710000
255.000000000 46.048800000
256.000000000 46.139100000
257.000000000 46.229610000
258.000000000 46.320540000
259.000000000 46.411680000
260.000000000 46.503030000
261.000000000 46.594800000
262.000000000 46.686780000
263.000000000 46.778970000
264.000000000 46.871370000
265.000000000 46.964190000
266.000000000 47.057220000
267.000000000 47.150670000
268.000000000 47.244120000
269.000000000 47.337990000
270.000000000 47.432280000
271.000000000 47.526780000
272.000000000 47.621490000
273.000000000 47.716410000
274.000000000 47.811750000
275.000000000 47.907300000
276.000000000 48.003270000
277.000000000 48.099450000
278.000000000 48.195840000
279.000000000 48.292650000
280.000000000 48.389670000
281.000000000 48.486900000
282.000000000 48.584550000
283.000000000 48.682410000
284.000000000 48.780690000
285.000000000 48.879180000
286.000000000 48.978090000
287.000000000 49.077210000
288.000000000 49.176540000
289.000000000 49.276290000
290.000000000 49.376250000
291.000000000 49.476630000
292.000000000 49.577220000
293.000000000 49.678230000
294.000000000 49.779450000
295.000000000 49.881090000
296.000000000 49.982940000
297.000000000 50.085210000
298.000000000 50.187690000
299.000000000 50.290380000
300.000000000 50.393490000
301.000000000 50.497020000
302.000000000 50.600760000
303.000000000 50.704920000
304.000000000 50.809290000
305.000000000 50.914080000
306.000000000 51.019080000
307.000000000 51.124500000
308.000000000 51.230130000
309.000000000 51.336180000
310.000000000 51.442650000
311.000000000 51.549330000
312.000000000 51.656430000
313.000000000 51.763740000
314.000000000 51.871470000
315.000000000 51.979620000
316.000000000 52.087980000
317.000000000 52.196760000
318.000000000 52.305750000
319.000000000 52.415160000
320.000000000 52.524990000
321.000000000 52.635030000
322.000000000 52.745490000
323.000000000 52.856370000
324.000000000 52.967460000
325.000000000 53.078970000
326.000000000 53.190690000
327.000000000 53.303040000
328.000000000 53.415600000
329.000000000 53.528580000
330.000000000 53.641770000
331.000000000 53.755380000
332.000000000 53.869410000
333.000000000 53.983860000
334.000000000 54.098520000
335.000000000 54.213600000
336.000000000 54.329100000
337.000000000 54.445020000
338.000000000 54.561150000
339.000000000 54.677700000
340.000000000 54.794670000
341.000000000 54.912060000
342.000000000 55.029870000
343.000000000 55.147890000
344.000000000 55.266330000
345.000000000 55.385190000
346.000000000 55.504470000
347.000000000 55.624170000
348.000000000 55.744080000
349.000000000 55.864620000
350.000000000 55.985370000
351.000000000 56.106540000
352.000000000 56.228130000
353.000000000 56.350140000
354.000000000 56.472570000
355.000000000 56.595210000
356.000000000 56.718480000
357.000000000 56.841960000
358.000000000 56.966070000
359.000000000 57.090390000
360.000000000 57.215340000
361.000000000 57.340500000
362.000000000 57.466080000
363.000000000 57.592080000
364.000000000 57.718710000
365.000000000 57.845550000
366.000000000 57.972810000
367.000000000 58.100490000
368.000000000 58.228590000
369.000000000 58.357320000
370.000000000 58.486260000
371.000000000 58.615620000
372.000000000 58.745610000
373.000000000 58.875810000
374.000000000 59.006640000
375.000000000 59.137680000
376.000000000 59.269350000
377.000000000 59.401440000
378.000000000 59.533950000
379.000000000 59.666880000
380.000000000 59.800230000
381.000000000 59.934000000
382.000000000 60.068400000
383.000000000 60.203010000
384.000000000 60.338250000
385.000000000 60.473910000
386.000000000 60.609990000
387.000000000 60.746490000
388.000000000 60.883620000
389.000000000 61.021170000
390.000000000 61.159140000
391.000000000 61.297530000
392.000000000 61.436340000
393.000000000 61.575780000
394.000000000 61.715640000
395.000000000 61.855920000
396.000000000 61.996830000
397.000000000 62.138160000
398.000000000 62.279910000
399.000000000 62.422080000
400.000000000 62.564880000
401.000000000 62.708100000
402.000000000 62.851950000
403.000000000 62.996010000
404.000000000 63.140910000
405.000000000 63.286020000
406.000000000 63.431760000
407.000000000 63.578130000
408.000000000 63.724710000
409.000000000 63.872130000
410.000000000 64.019760000
411.000000000 64.168230000
412.000000000 64.316910000
413.000000000 64.466220000
414.000000000 64.616160000
415.000000000 64.766520000
416.000000000 64.917300000
417.000000000 65.068920000
418.000000000 65.220750000
419.000000000 65.373210000
420.000000000 65.526300000
421.000000000 65.679810000
422.000000000 65.833950000
423.000000000 65.988720000
424.000000000 66.143910000
425.000000000 66.299520000
426.000000000 66.455970000
427.000000000 66.612840000
428.000000000 66.770130000
429.000000000 66.928260000
430.000000000 67.086810000
431.000000000 67.245780000
432.000000000 67.405590000
433.000000000 67.565820000
434.000000000 67.726680000
435.000000000 67.887960000
436.000000000 68.050080000
437.000000000 68.212620000
438.000000000 68.375580000
439.000000000 68.539380000
440.000000000 68.703810000
441.000000000 68.868660000
442.000000000 69.034140000
443.000000000 69.200250000
444.000000000 69.366990000
445.000000000 69.534360000
446.000000000 69.702150000
447.000000000 69.870780000
448.000000000 70.039830000
449.000000000 70.209720000
450.000000000 70.380030000
451.000000000 70.551180000
452.000000000 70.722750000
453.000000000 70.894950000
454.000000000 71.067990000
455.000000000 71.241450000
456.000000000 71.415540000
457.000000000 71.590470000
458.000000000 71.765820000
459.000000000 71.942010000
460.000000000 72.118830000
461.000000000 72.296070000
462.000000000 72.474150000
463.000000000 72.652860000
464.000000000 72.832410000
465.000000000 73.012380000
466.000000000 73.193190000
467.000000000 73.374630000
468.000000000 73.556700000
469.000000000 73.739400000
470.000000000 73.922730000
471.000000000 74.106900000
472.000000000 74.291700000
473.000000000 74.477340000
474.000000000 74.663610000
475.000000000 74.850510000
476.000000000 75.038040000
477.000000000 75.226410000
478.000000000 75.415410000
479.000000000 75.605250000
480.000000000 75.795720000
481.000000000 75.986820000
482.000000000 76.178760000
483.000000000 76.371540000
484.000000000 76.564950000
485.000000000 76.758990000
486.000000000 76.953870000
487.000000000 77.149590000
488.000000000 77.345940000
489.000000000 77.542920000
490.000000000 77.740950000
491.000000000 77.939610000
492.000000000 78.138900000
493.000000000 78.339030000
494.000000000 78.540000000
495.000000000 78.741810000
496.000000000 78.944250000
497.000000000 79.147530000
498.000000000 79.351650000
499.000000000 79.556610000
500.000000000 79.762200000
501.000000000 79.968630000
502.000000000 80.175900000
503.000000000 80.384010000
504.000000000 80.592960000
505.000000000 80.802540000
506.000000000 81.013170000
507.000000000 81.224430000
508.000000000 81.436740000
509.000000000 81.649680000
510.000000000 81.863670000
511.000000000 82.078290000
512.000000000 82.293960000
513.000000000 82.510260000
514.000000000 82.727610000
515.000000000 82.945800000
516.000000000 83.164830000
517.000000000 83.384700000
518.000000000 83.605410000
519.000000000 83.826960000
520.000000000 84.049560000
521.000000000 84.273000000
522.000000000 84.497280000
523.000000000 84.722400000
524.000000000 84.948570000
525.000000000 85.175580000
526.000000000 85.403430000
527.000000000 85.632330000
528.000000000 85.862070000
529.000000000 86.092860000
530.000000000 86.324490000
531.000000000 86.556960000
532.000000000 86.790690000
533.000000000 87.025050000
534.000000000 87.260460000
535.000000000 87.496920000
536.000000000 87.734220000
537.000000000 87.972570000
538.000000000 88.211970000
539.000000000 88.452210000
540.000000000 88.693500000
541.000000000 88.935630000
542.000000000 89.179020000
543.000000000 89.423250000
544.000000000 89.668530000
545.000000000 89.914860000
546.000000000 90.162030000
547.000000000 90.410460000
548.000000000 90.659730000
549.000000000 90.910260000
550.000000000 91.161630000
551.000000000 91.414050000
552.000000000 91.667730000
553.000000000 91.922250000
554.000000000 92.178030000
555.000000000 92.434650000
556.000000000 92.692530000
557.000000000 92.951460000
558.000000000 93.211440000
559.000000000 93.472470000
560.000000000 93.734760000
561.000000000 93.998100000
562.000000000 94.262490000
563.000000000 94.527930000
564.000000000 94.794630000
565.000000000 95.062590000
566.000000000 95.331390000
567.000000000 95.601450000
568.000000000 95.872770000
569.000000000 96.145140000
570.000000000 96.418770000
571.000000000 96.693450000
572.000000000 96.969390000
573.000000000 97.246590000
574.000000000 97.524840000
575.000000000 97.804350000
576.000000000 98.085120000
577.000000000 98.367150000
578.000000000 98.650230000
579.000000000 98.934780000
580.000000000 99.220380000
581.000000000 99.507240000
582.000000000 99.795360000
583.000000000 100.084740000
584.000000000 100.375380000
585.000000000 100.667280000
586.000000000 100.960440000
587.000000000 101.255070000
588.000000000 101.550750000
589.000000000 101.847900000
590.000000000 102.146310000
591.000000000 102.445980000
592.000000000 102.747120000
593.000000000 103.049520000
594.000000000 103.353180000
595.000000000 103.658310000
596.000000000 103.964700000
597.000000000 104.272560000
598.000000000 104.581680000
599.000000000 104.892270000
600.000000000 105.204120000
601.000000000 105.517650000
602.000000000 105.832230000
603.000000000 106.148490000
604.000000000 106.466010000
605.000000000 106.785210000
606.000000000 107.105670000
607.000000000 107.427600000
608.000000000 107.751000000
609.000000000 108.075870000
610.000000000 108.402210000
611.000000000 108.730020000
612.000000000 109.059300000
613.000000000 109.390260000
614.000000000 109.722480000
615.000000000 110.056380000
616.000000000 110.391750000
617.000000000 110.728800000
618.000000000 111.067320000
619.000000000 111.407310000
620.000000000 111.748980000
621.000000000 112.092120000
622.000000000 112.436940000
623.000000000 112.783440000
624.000000000 113.131410000
625.000000000 113.481060000
626.000000000 113.832390000
627.000000000 114.185190000
628.000000000 114.539880000
629.000000000 114.896040000
630.000000000 115.253880000
631.000000000 115.613400000
632.000000000 115.974810000
633.000000000 116.337690000
634.000000000 116.702460000
635.000000000 117.068910000
636.000000000 117.437040000
637.000000000 117.806850000
638.000000000 118.178550000
639.000000000 118.552140000
640.000000000 118.927200000
641.000000000 119.304360000
642.000000000 119.682990000
643.000000000 120.063720000
644.000000000 120.446130000
645.000000000 120.830430000
646.000000000 121.216620000
647.000000000 121.604700000
648.000000000 121.994460000
649.000000000 122.386320000
650.000000000 122.780070000
651.000000000 123.175710000
652.000000000 123.573240000
653.000000000 123.972660000
654.000000000 124.373970000
655.000000000 124.777380000
656.000000000 125.182680000
657.000000000 125.590080000
658.000000000 125.999370000
659.000000000 126.410760000
660.000000000 126.824040000
661.000000000 127.239630000
662.000000000 127.657110000
663.000000000 128.076690000
664.000000000 128.498160000
665.000000000 128.921940000
666.000000000 129.347820000
667.000000000 129.775800000
668.000000000 130.205880000
669.000000000 130.638060000
670.000000000 131.072550000
671.000000000 131.509140000
672.000000000 131.948040000
673.000000000 132.389040000
674.000000000 132.832350000
675.000000000 133.277760000
676.000000000 133.725480000
677.000000000 134.175510000
678.000000000 134.627850000
679.000000000 135.082500000
680.000000000 135.539460000
681.000000000 135.998730000
682.000000000 136.460310000
683.000000000 136.924410000
684.000000000 137.390610000
685.000000000 137.859540000
686.000000000 138.330570000
687.000000000 138.804330000
688.000000000 139.280400000
689.000000000 139.758990000
690.000000000 140.239890000
691.000000000 140.723520000
692.000000000 141.209670000
693.000000000 141.698130000
694.000000000 142.189320000
695.000000000 142.683030000
696.000000000 143.179470000
697.000000000 143.678220000
698.000000000 144.179910000
699.000000000 144.684120000
700.000000000 145.191060000
701.000000000 145.700520000
702.000000000 146.212710000
703.000000000 146.727840000
704.000000000 147.245490000
705.000000000 147.766080000
706.000000000 148.289190000
707.000000000 148.815450000
708.000000000 149.344230000
709.000000000 149.875950000
710.000000000 150.410610000
711.000000000 150.948000000
712.000000000 151.488540000
713.000000000 152.031810000
714.000000000 152.578020000
715.000000000 153.127380000
716.000000000 153.679470000
717.000000000 154.234710000
718.000000000 154.793100000
719.000000000 155.354430000
720.000000000 155.918910000
721.000000000 156.486330000
722.000000000 157.057110000
723.000000000 157.630830000
724.000000000 158.207700000
725.000000000 158.787930000
726.000000000 159.371310000
727.000000000 159.957840000
728.000000000 160.547730000
729.000000000 161.140980000
730.000000000 161.737590000
731.000000000 162.337350000
732.000000000 162.940470000
733.000000000 163.547160000
734.000000000 164.157210000
735.000000000 164.770620000
736.000000000 165.387600000
737.000000000 166.007940000
738.000000000 166.632060000
739.000000000 167.259540000
740.000000000 167.890590000
741.000000000 168.525210000
742.000000000 169.163610000
743.000000000 169.805580000
744.000000000 170.451120000
745.000000000 171.100650000
746.000000000 171.753750000
747.000000000 172.410630000
748.000000000 173.071290000
749.000000000 173.735940000
750.000000000 174.404370000
751.000000000 175.076580000
752.000000000 175.752780000
753.000000000 176.432970000
754.000000000 177.117150000
755.000000000 177.805320000
756.000000000 178.497690000
757.000000000 179.194050000
758.000000000 179.894400000
759.000000000 180.598950000
760.000000000 181.307700000
761.000000000 182.020860000
762.000000000 182.738010000
763.000000000 183.459570000
764.000000000 184.185330000
765.000000000 184.915500000
766.000000000 185.650080000
767.000000000 186.389070000
768.000000000 187.132470000
769.000000000 187.880490000
770.000000000 188.632920000
771.000000000 189.389970000
772.000000000 190.151640000
773.000000000 190.917930000
774.000000000 191.688840000
775.000000000 192.464580000
776.000000000 193.244940000
777.000000000 194.030130000
778.000000000 194.820360000
779.000000000 195.615210000
780.000000000 196.415100000
781.000000000 197.220030000
782.000000000 198.029790000
783.000000000 198.844590000
784.000000000 199.664640000
785.000000000 200.489730000
786.000000000 201.320070000
787.000000000 202.155450000
788.000000000 202.996290000
789.000000000 203.842170000
790.000000000 204.693510000
791.000000000 205.550310000
792.000000000 206.412570000
793.000000000 207.280290000
794.000000000 208.153470000
795.000000000 209.032320000
796.000000000 209.916840000
797.000000000 210.806400000
798.000000000 211.703100000
799.000000000 212.604000000
800.000000000 213.511200000
801.000000000 214.424700000
802.000000000 215.344500000
803.000000000 216.270600000
804.000000000 217.200900000
805.000000000 218.137500000
806.000000000 219.082500000
807.000000000 220.031700000
808.000000000 220.987200000
809.000000000 221.949000000
810.000000000 222.919200000
811.000000000 223.893600000
812.000000000 224.874300000
813.000000000 225.863400000
814.000000000 226.856700000
815.000000000 227.858400000
816.000000000 228.866400000
817.000000000 229.880700000
818.000000000 230.903400000
819.000000000 231.932400000
820.000000000 232.967700000
821.000000000 234.009300000
822.000000000 235.059300000
823.000000000 236.115600000
824.000000000 237.180300000
825.000000000 238.251300000
826.000000000 239.330700000
827.000000000 240.416400000
828.000000000 241.508400000
829.000000000 242.610900000
830.000000000 243.719700000
831.000000000 244.834800000
832.000000000 245.960400000
833.000000000 247.092300000
834.000000000 248.230500000
835.000000000 249.379200000
836.000000000 250.536300000
837.000000000 251.699700000
838.000000000 252.871500000
839.000000000 254.051700000
840.000000000 255.242400000
841.000000000 256.439400000
842.000000000 257.644800000
843.000000000 258.858600000
844.000000000 260.082900000
845.000000000 261.315600000
846.000000000 262.556700000
847.000000000 263.806200000
848.000000000 265.066200000
849.000000000 266.334600000
850.000000000 267.611400000
851.000000000 268.898700000
852.000000000 270.194400000
853.000000000 271.500600000
854.000000000 272.815200000
855.000000000 274.140300000
856.000000000 275.475900000
857.000000000 276.819900000
858.000000000 278.174400000
859.000000000 279.539400000
860.000000000 280.914900000
861.000000000 282.298800000
862.000000000 283.695300000
863.000000000 285.102300000
864.000000000 286.517700000
865.000000000 287.945700000
866.000000000 289.384200000
867.000000000 290.833200000
868.000000000 292.294800000
869.000000000 293.764800000
870.000000000 295.247400000
871.000000000 296.742600000
872.000000000 298.248300000
873.000000000 299.766600000
874.000000000 301.295400000
875.000000000 302.836800000
876.000000000 304.388700000
877.000000000 305.955300000
878.000000000 307.532400000
879.000000000 309.122100000
880.000000000 310.724400000
881.000000000 312.339300000
882.000000000 313.966800000
883.000000000 315.609000000
884.000000000 317.261700000
885.000000000 318.929100000
886.000000000 320.609100000
887.000000000 322.303800000
888.000000000 324.011100000
889.000000000 325.733100000
890.000000000 327.469800000
891.000000000 329.219100000
892.000000000 330.983100000
893.000000000 332.761800000
894.000000000 334.553100000
895.000000000 336.361200000
896.000000000 338.184000000
897.000000000 340.021500000
898.000000000 341.873700000
899.000000000 343.742700000
900.000000000 345.626400000
901.000000000 347.526900000
902.000000000 349.442100000
903.000000000 351.374100000
904.000000000 353.322900000
905.000000000 355.286400000
906.000000000 357.268800000
907.000000000 359.265900000
908.000000000 361.281900000
909.000000000 363.314700000
910.000000000 365.364300000
911.000000000 367.432800000
912.000000000 369.518100000
913.000000000 371.622300000
914.000000000 373.745400000
915.000000000 375.885300000
916.000000000 378.044100000
917.000000000 380.223900000
918.000000000 382.420500000
919.000000000 384.638100000
920.000000000 386.874600000
921.000000000 389.132100000
922.000000000 391.408500000
923.000000000 393.705900000
924.000000000 396.024300000
925.000000000 398.361600000
926.000000000 400.722000000
927.000000000 403.103400000
928.000000000 405.507900000
929.000000000 407.931300000
930.000000000 410.379900000
931.000000000 412.849500000
932.000000000 415.342200000
933.000000000 417.858000000
934.000000000 420.396900000
935.000000000 422.958900000
936.000000000 425.546100000
937.000000000 428.156400000
938.000000000 430.791900000
939.000000000 433.452600000
940.000000000 436.138500000
941.000000000 438.849600000
942.000000000 441.588000000
943.000000000 444.349500000
944.000000000 447.140400000
945.000000000 449.956500000
946.000000000 452.802000000
947.000000000 455.672700000
948.000000000 458.572800000
949.000000000 461.500200000
950.000000000 464.457000000
951.000000000 467.443200000
952.000000000 470.458800000
953.000000000 473.503800000
954.000000000 476.578200000
955.000000000 479.686200000
956.000000000 482.823600000
957.000000000 485.992500000
958.000000000 489.192900000
959.000000000 492.426900000
960.000000000 495.692400000
961.000000000 498.993600000
962.000000000 502.326300000
963.000000000 505.694700000
964.000000000 509.096700000
965.000000000 512.534400000
966.000000000 516.007800000
967.000000000 519.519000000
968.000000000 523.065900000
969.000000000 526.650600000
970.000000000 530.271000000
971.000000000 533.931300000
972.000000000 537.631500000
973.000000000 541.371600000
974.000000000 545.149500000
975.000000000 548.969400000
976.000000000 552.831300000
977.000000000 556.733100000
978.000000000 560.679000000
979.000000000 564.669000000
980.000000000 568.701000000
981.000000000 572.779200000
982.000000000 576.901500000
983.000000000 581.070000000
984.000000000 585.284700000
985.000000000 589.545600000
986.000000000 593.856900000
987.000000000 598.214400000
988.000000000 602.624400000
989.000000000 607.082700000
990.000000000 611.591400000
991.000000000 616.154700000
992.000000000 620.768400000
993.000000000 625.436700000
994.000000000 630.159600000
995.000000000 634.937100000
996.000000000 639.769200000
997.000000000 644.660100000
998.000000000 649.609800000
999.000000000 654.618300000
1000.000000000 659.685600000
1001.000000000 664.813800000
1002.000000000 670.005000000
1003.000000000 675.257100000
1004.000000000 680.574300000
1005.000000000 685.956600000
1006.000000000 691.406100000
1007.000000000 696.920700000
1008.000000000 702.506700000
1009.000000000 708.159900000
1010.000000000 713.884500000
1011.000000000 719.680500000
1012.000000000 725.552100000
1013.000000000 731.495100000
1014.000000000 737.515800000
1015.000000000 743.614200000
1016.000000000 749.790300000
1017.000000000 756.046200000
1018.000000000 762.384000000
1019.000000000 768.803700000
1020.000000000 775.309500000
1021.000000000 781.899300000
1022.000000000 788.579400000
1023.000000000 795.345600000
1024.000000000 802.204200000
1025.000000000 809.155200000
1026.000000000 816.198600000
1027.000000000 823.338600000
1028.000000000 830.577300000
1029.000000000 837.914700000
1030.000000000 845.355000000
1031.000000000 852.898200000
1032.000000000 860.544300000
1033.000000000 868.301700000
1034.000000000 876.166200000
1035.000000000 884.142000000
1036.000000000 892.233300000
1037.000000000 900.440100000
1038.000000000 908.766600000
1039.000000000 917.212800000
1040.000000000 925.782900000
1041.000000000 934.476900000
1042.000000000 943.301100000
1043.000000000 952.255500000
1044.000000000 961.344300000
1045.000000000 970.569600000
1046.000000000 979.935600000
1047.000000000 989.442300000
1048.000000000 999.093900000
1049.000000000 1008.894600000
1050.000000000 1018.846500000
1051.000000000 1028.953800000
1052.000000000 1039.220700000
1053.000000000 1049.647200000
1054.000000000 1060.239600000
1055.000000000 1071.002100000
1056.000000000 1081.936800000
1057.000000000 1093.047900000
1058.000000000 1104.339600000
1059.000000000 1115.814000000
1060.000000000 1127.479500000
1061.000000000 1139.338200000
1062.000000000 1151.394300000
1063.000000000 1163.654100000
1064.000000000 1176.119700000
1065.000000000 1188.797400000
1066.000000000 1201.693500000
1067.000000000 1214.810100000
1068.000000000 1228.155600000
1069.000000000 1241.734200000
1070.000000000 1255.552200000
1071.000000000 1269.615900000
1072.000000000 1283.929500000
1073.000000000 1298.499300000
1074.000000000 1313.335800000
1075.000000000 1328.441100000
1076.000000000 1343.823600000
1077.000000000 1359.491700000
1078.000000000 1375.451700000
1079.000000000 1391.712000000
1080.000000000 1408.281000000
1081.000000000 1425.165000000
1082.000000000 1442.372400000
1083.000000000 1459.913700000
1084.000000000 1477.799400000
1085.000000000 1496.035800000
1086.000000000 1514.633400000
1087.000000000 1533.602700000
1088.000000000 1552.954200000
1089.000000000 1572.700500000
1090.000000000 1592.850000000
1091.000000000 1613.415300000
1092.000000000 1634.411100000
1093.000000000 1655.845800000
1094.000000000 1677.736200000
1095.000000000 1700.094900000
1096.000000000 1722.934500000
1097.000000000 1746.271800000
1098.000000000 1770.121500000
1099.000000000 1794.498300000
1100.000000000 1819.421100000
1101.000000000 1844.904600000
1102.000000000 1870.969800000
1103.000000000 1897.631400000
1104.000000000 1924.914600000
1105.000000000 1952.834100000
1106.000000000 1981.415100000
1107.000000000 2010.678600000
1108.000000000 2040.647700000
1109.000000000 2071.347600000
1110.000000000 2102.793000000
1111.000000000 2135.028000000
1112.000000000 2168.082000000
1113.000000000 2201.976000000
1114.000000000 2236.731000000
1115.000000000 2272.368000000
1116.000000000 2308.971000000
1117.000000000 2346.519000000
1118.000000000 2385.075000000
1119.000000000 2424.681000000
1120.000000000 2465.379000000
1121.000000000 2507.211000000
1122.000000000 2550.198000000
1123.000000000 2594.403000000
1124.000000000 2639.889000000
1125.000000000 2686.677000000
1126.000000000 2734.851000000
1127.000000000 2784.453000000
1128.000000000 2835.567000000
1129.000000000 2888.235000000
1130.000000000 2942.520000000
1131.000000000 2998.506000000
1132.000000000 3056.277000000
1133.000000000 3115.896000000
1134.000000000 3177.447000000
1135.000000000 3241.056000000
1136.000000000 3306.765000000
1137.000000000 3374.742000000
1138.000000000 3445.029000000
1139.000000000 3517.794000000
1140.000000000 3593.121000000
1141.000000000 3671.157000000
1142.000000000 3752.070000000
1143.000000000 3835.965000000
1144.000000000 3923.010000000
1145.000000000 4013.415000000
1146.000000000 4107.306000000
1147.000000000 4204.935000000
1148.000000000 4306.470000000
1149.000000000 4412.142000000
1150.000000000 4522.224000000
1151.000000000 4636.947000000
1152.000000000 4756.626000000
1153.000000000 4881.513000000
1154.000000000 5011.986000000
1155.000000000 5148.402000000
1156.000000000 5291.097000000
1157.000000000 5440.533000000
1158.000000000 5597.172000000
1159.000000000 5761.476000000
1160.000000000 5933.991000000
1161.000000000 6115.326000000
1162.000000000 6306.090000000
1163.000000000 6507.039000000
1164.000000000 6718.908000000
1165.000000000 6942.537000000
1166.000000000 7178.892000000
1167.000000000 7429.002000000
1168.000000000 7693.980000000
1169.000000000 7975.128000000
1170.000000000 8273.811000000
1171.000000000 8591.625000000
1172.000000000 8930.292000000
1173.000000000 9291.744000000
1174.000000000 9678.207000000
1175.000000000 10092.096000000
1176.000000000 10536.204000000
1177.000000000 11013.639000000
1178.000000000 11527.971000000
1179.000000000 12083.211000000
1180.000000000 12684.000000000
1181.000000000 13335.588000000
1182.000000000 14044.086000000
1183.000000000 14816.487000000
1184.000000000 15660.939000000
1185.000000000 16586.913000000
1186.000000000 17605.518000000
1187.000000000 18729.795000000
1188.000000000 19975.179000000
1189.000000000 21359.940000000
1190.000000000 22906.380000000
1191.000000000 24640.350000000
1192.000000000 26594.400000000
1193.000000000 28807.380000000
1194.000000000 31327.380000000
1195.000000000 34214.250000000
1196.000000000 37542.540000000
1197.000000000 41407.170000000
1198.000000000 45928.260000000
1199.000000000 51261.840000000
1200.000000000 57611.190000000
1201.000000000 65245.950000000
1202.000000000 74527.110000000
1203.000000000 85945.020000000
1204.000000000 100176.510000000
1205.000000000 118166.790000000
1206.000000000 141250.830000000
1207.000000000 171328.290000000
1208.000000000 211089.900000000
1209.000000000 264238.800000000
1210.000000000 335458.200000000
1211.000000000 429277.800000000
1212.000000000 545804.700000000
1213.000000000 670811.400000000
1214.000000000 765420.600000000
1215.000000000 781237.800000000
1216.000000000 708542.100000000
1217.000000000 588350.700000000
1218.000000000 466563.300000000
1219.000000000 364994.700000000
1220.000000000 286910.400000000
1221.000000000 228543.000000000
1222.000000000 185035.200000000
1223.000000000 152325.180000000
1224.000000000 127407.000000000
1225.000000000 108145.800000000
1226.000000000 93041.130000000
1227.000000000 81034.590000000
1228.000000000 71371.650000000
1229.000000000 63507.990000000
1230.000000000 57044.400000000
1231.000000000 51685.830000000
1232.000000000 47209.470000000
1233.000000000 43446.270000000
1234.000000000 40265.610000000
1235.000000000 37566.060000000
1236.000000000 35267.820000000
1237.000000000 33307.680000000
1238.000000000 31635.030000000
1239.000000000 30209.130000000
1240.000000000 28997.010000000
1241.000000000 27971.580000000
1242.000000000 27111.420000000
1243.000000000 26398.470000000
1244.000000000 25818.240000000
1245.000000000 25358.550000000
1246.000000000 25010.160000000
1247.000000000 24765.090000000
1248.000000000 24617.460000000
1249.000000000 24562.860000000
1250.000000000 24597.930000000
1251.000000000 24720.570000000
1252.000000000 24930.150000000
1253.000000000 25226.250000000
1254.000000000 25610.550000000
1255.000000000 26085.150000000
1256.000000000 26653.410000000
1257.000000000 27319.530000000
1258.000000000 28089.180000000
1259.000000000 28969.920000000
1260.000000000 29969.730000000
1261.000000000 31098.900000000
1262.000000000 32370.030000000
1263.000000000 33797.190000000
1264.000000000 35397.600000000
1265.000000000 37191.840000000
1266.000000000 39203.850000000
1267.000000000 41462.400000000
1268.000000000 44001.510000000
1269.000000000 46862.130000000
1270.000000000 50093.820000000
1271.000000000 53756.010000000
1272.000000000 57921.780000000
1273.000000000 62679.750000000
1274.000000000 68140.380000000
1275.000000000 74440.800000000
1276.000000000 81753.420000000
1277.000000000 90297.060000000
1278.000000000 100352.280000000
1279.000000000 112282.800000000
1280.000000000 126566.160000000
1281.000000000 143836.350000000
1282.000000000 164948.280000000
1283.000000000 191069.130000000
1284.000000000 223815.900000000
1285.000000000 265454.700000000
1286.000000000 319200.000000000
1287.000000000 389625.600000000
1288.000000000 483170.100000000
1289.000000000 608525.400000000
1290.000000000 776073.900000000
1291.000000000 993848.100000000
1292.000000000 1254733.200000000
1293.000000000 1511844.600000000
1294.000000000 1666891.800000000
1295.000000000 1632531.600000000
1296.000000000 1430152.500000000
1297.000000000 1163339.100000000
1298.000000000 914934.300000000
1299.000000000 715140.300000000
1300.000000000 563637.900000000
1301.000000000 450735.600000000
1302.000000000 366433.200000000
1303.000000000 302830.500000000
1304.000000000 254190.300000000
1305.000000000 216465.900000000
1306.000000000 186811.170000000
1307.000000000 163219.350000000
1308.000000000 144254.670000000
1309.000000000 128879.730000000
1310.000000000 116336.220000000
1311.000000000 106063.440000000
1312.000000000 97644.120000000
1313.000000000 90765.990000000
1314.000000000 85196.580000000
1315.000000000 80764.740000000
1316.000000000 77348.250000000
1317.000000000 74866.680000000
1318.000000000 73275.720000000
1319.000000000 72566.760000000
1320.000000000 72766.680000000
1321.000000000 73942.680000000
1322.000000000 76210.680000000
1323.000000000 79747.500000000
1324.000000000 84811.020000000
1325.000000000 91771.260000000
1326.000000000 101155.320000000
1327.000000000 113716.470000000
1328.000000000 130533.480000000
1329.000000000 153150.480000000
1330.000000000 183748.740000000
1331.000000000 225273.300000000
1332.000000000 281223.600000000
1333.000000000 354223.800000000
1334.000000000 441590.100000000
1335.000000000 526942.500000000
1336.000000000 576741.900000000
1337.000000000 562258.200000000
1338.000000000 491996.400000000
1339.000000000 401154.600000000
1340.000000000 317123.100000000
1341.000000000 249622.800000000
1342.000000000 198356.550000000
1343.000000000 160020.000000000
1344.000000000 131252.940000000
1345.000000000 109410.210000000
1346.000000000 92573.880000000
1347.000000000 79389.870000000
1348.000000000 68906.250000000
1349.000000000 60447.870000000
1350.000000000 53531.940000000
1351.000000000 47807.340000000
1352.000000000 43015.350000000
1353.000000000 38962.770000000
1354.000000000 35503.650000000
1355.000000000 32525.640000000
1356.000000000 29942.010000000
1357.000000000 27684.510000000
1358.000000000 25698.960000000
1359.000000000 23942.100000000
1360.000000000 22378.860000000
1361.000000000 20981.016000000
1362.000000000 19724.901000000
1363.000000000 18591.258000000
1364.000000000 17563.959000000
1365.000000000 16629.501000000
1366.000000000 15776.481000000
1367.000000000 14995.218000000
1368.000000000 14277.459000000
1369.000000000 13616.127000000
1370.000000000 13005.153000000
1371.000000000 12439.245000000
1372.000000000 11913.804000000
1373.000000000 11424.861000000
1374.000000000 10968.888000000
1375.000000000 10542.819000000
1376.000000000 10143.924000000
1377.000000000 9769.809000000
1378.000000000 9418.311000000
1379.000000000 9087.540000000
1380.000000000 8775.795000000
1381.000000000 8481.543000000
1382.000000000 8203.440000000
1383.000000000 7940.205000000
1384.000000000 7690.767000000
1385.000000000 7454.097000000
1386.000000000 7229.292000000
1387.000000000 7015.512000000
1388.000000000 6812.022000000
1389.000000000 6618.108000000
1390.000000000 6433.140000000
1391.000000000 6256.530000000
1392.000000000 6087.795000000
1393.000000000 5926.410000000
1394.000000000 5771.913000000
1395.000000000 5623.947000000
1396.000000000 5482.071000000
1397.000000000 5345.970000000
1398.000000000 5215.287000000
1399.000000000 5089.749000000
1400.000000000 4969.062000000
1401.000000000 4852.953000000
1402.000000000 4741.212000000
1403.000000000 4633.566000000
1404.000000000 4529.847000000
1405.000000000 4429.824000000
1406.000000000 4333.329000000
1407.000000000 4240.173000000
1408.000000000 4150.230000000
1409.000000000 4063.311000000
1410.000000000 3979.290000000
1411.000000000 3898.020000000
1412.000000000 3819.396000000
1413.000000000 3743.292000000
1414.000000000 3669.582000000
1415.000000000 3598.182000000
1416.000000000 3528.987000000
1417.000000000 3461.871000000
1418.000000000 3396.792000000
1419.000000000 3333.645000000
1420.000000000 3272.346000000
1421.000000000 3212.811000000
1422.000000000 3154.998000000
1423.000000000 3098.823000000
1424.000000000 3044.223000000
1425.000000000 2991.135000000
1426.000000000 2939.496000000
1427.000000000 2889.264000000
1428.000000000 2840.376000000
1429.000000000 2792.790000000
1430.000000000 2746.464000000
1431.000000000 2701.335000000
1432.000000000 2657.361000000
1433.000000000 2614.500000000
1434.000000000 2572.731000000
1435.000000000 2532.012000000
1436.000000000 2492.301000000
1437.000000000 2453.556000000
1438.000000000 2415.735000000
1439.000000000 2378.859000000
1440.000000000 2342.844000000
1441.000000000 2307.669000000
1442.000000000 2273.334000000
1443.000000000 2239.776000000
1444.000000000 2206.995000000
1445.000000000 2174.970000000
1446.000000000 2143.659000000
1447.000000000 2113.062000000
1448.000000000 2083.132800000
1449.000000000 2053.863000000
1450.000000000 2025.233700000
1451.000000000 1997.223900000
1452.000000000 1969.814700000
1453.000000000 1942.989300000
1454.000000000 1916.730900000
1455.000000000 1891.020600000
1456.000000000 1865.847900000
1457.000000000 1841.191800000
1458.000000000 1817.039700000
1459.000000000 1793.379000000
1460.000000000 1770.197100000
1461.000000000 1747.475100000
1462.000000000 1725.206700000
1463.000000000 1703.375100000
1464.000000000 1681.971900000
1465.000000000 1660.984500000
1466.000000000 1640.400300000
1467.000000000 1620.208800000
1468.000000000 1600.403700000
1469.000000000 1580.970300000
1470.000000000 1561.902300000
1471.000000000 1543.187100000
1472.000000000 1524.818400000
1473.000000000 1506.787800000
1474.000000000 1489.084800000
1475.000000000 1471.701000000
1476.000000000 1454.630100000
1477.000000000 1437.865800000
1478.000000000 1421.397600000
1479.000000000 1405.219200000
1480.000000000 1389.326400000
1481.000000000 1373.706600000
1482.000000000 1358.359800000
1483.000000000 1343.275500000
1484.000000000 1328.447400000
1485.000000000 1313.873400000
1486.000000000 1299.543000000
1487.000000000 1285.454100000
1488.000000000 1271.598300000
1489.000000000 1257.971400000
1490.000000000 1244.571300000
1491.000000000 1231.387500000
1492.000000000 1218.420000000
1493.000000000 1205.660400000
1494.000000000 1193.106600000
1495.000000000 1180.752300000
1496.000000000 1168.595400000
1497.000000000 1156.629600000
1498.000000000 1144.850700000
1499.000000000 1133.256600000
1500.000000000 1121.843100000
1501.000000000 1110.603900000
1502.000000000 1099.539000000
1503.000000000 1088.642100000
1504.000000000 1077.909000000
1505.000000000 1067.339700000
1506.000000000 1056.927900000
1507.000000000 1046.673600000
1508.000000000 1036.568400000
1509.000000000 1026.614400000
1510.000000000 1016.807400000
1511.000000000 1007.141100000
1512.000000000 997.617600000
1513.000000000 988.230600000
1514.000000000 978.978000000
1515.000000000 969.857700000
1516.000000000 960.869700000
1517.000000000 952.005600000
1518.000000000 943.269600000
1519.000000000 934.653300000
1520.000000000 926.158800000
1521.000000000 917.781900000
1522.000000000 909.520500000
1523.000000000 901.372500000
1524.000000000 893.335800000
1525.000000000 885.408300000
1526.000000000 877.587900000
1527.000000000 869.872500000
1528.000000000 862.262100000
1529.000000000 854.752500000
1530.000000000 847.341600000
1531.000000000 840.029400000
1532.000000000 832.813800000
1533.000000000 825.692700000
1534.000000000 818.664000000
1535.000000000 811.727700000
1536.000000000 804.879600000
1537.000000000 798.119700000
1538.000000000 791.445900000
1539.000000000 784.858200000
1540.000000000 778.352400000
1541.000000000 771.930600000
1542.000000000 765.588600000
1543.000000000 759.324300000
1544.000000000 753.139800000
1545.000000000 747.033000000
1546.000000000 740.999700000
1547.000000000 735.042000000
1548.000000000 729.155700000
1549.000000000 723.340800000
1550.000000000 717.597300000
1551.000000000 711.923100000
1552.000000000 706.318200000
1553.000000000 700.780500000
1554.000000000 695.307900000
1555.000000000 689.898300000
1556.000000000 684.555900000
1557.000000000 679.274400000
1558.000000000 674.055900000
1559.000000000 668.898300000
1560.000000000 663.799500000
1561.000000000 658.761600000
1562.000000000 653.780400000
1563.000000000 648.855900000
1564.000000000 643.990200000
1565.000000000 639.177000000
1566.000000000 634.420500000
1567.000000000 629.716500000
1568.000000000 625.067100000
1569.000000000 620.468100000
1570.000000000 615.921600000
1571.000000000 611.425500000
1572.000000000 606.979800000
1573.000000000 602.582400000
1574.000000000 598.233300000
1575.000000000 593.930400000
1576.000000000 589.675800000
1577.000000000 585.467400000
1578.000000000 581.305200000
1579.000000000 577.187100000
1580.000000000 573.115200000
1581.000000000 569.085300000
1582.000000000 565.097400000
1583.000000000 561.153600000
1584.000000000 557.249700000
1585.000000000 553.389900000
1586.000000000 549.567900000
1587.000000000 545.787900000
1588.000000000 542.045700000
1589.000000000 538.343400000
1590.000000000 534.678900000
1591.000000000 531.052200000
1592.000000000 527.463300000
1593.000000000 523.910100000
1594.000000000 520.394700000
1595.000000000 516.912900000
1596.000000000 513.468900000
1597.000000000 510.058500000
1598.000000000 506.681700000
1599.000000000 503.340600000
1600.000000000 500.031000000
1601.000000000 496.755000000
1602.000000000 493.512600000
1603.000000000 490.301700000
1604.000000000 487.122300000
1605.000000000 483.972300000
1606.000000000 480.855900000
1607.000000000 477.768900000
1608.000000000 474.711300000
1609.000000000 471.683100000
1610.000000000 468.686400000
1611.000000000 465.717000000
1612.000000000 462.774900000
1613.000000000 459.862200000
1614.000000000 456.976800000
1615.000000000 454.120800000
1616.000000000 451.290000000
1617.000000000 448.486500000
1618.000000000 445.708200000
1619.000000000 442.957200000
1620.000000000 440.231400000
1621.000000000 437.530800000
1622.000000000 434.855400000
1623.000000000 432.205200000
1624.000000000 429.578100000
1625.000000000 426.976200000
1626.000000000 424.399500000
1627.000000000 421.843800000
1628.000000000 419.313300000
1629.000000000 416.803800000
1630.000000000 414.319500000
1631.000000000 411.856200000
1632.000000000 409.413900000
1633.000000000 406.994700000
1634.000000000 404.598600000
1635.000000000 402.221400000
1636.000000000 399.867300000
1637.000000000 397.532100000
1638.000000000 395.217900000
1639.000000000 392.924700000
1640.000000000 390.652500000
1641.000000000 388.399200000
1642.000000000 386.164800000
1643.000000000 383.951400000
1644.000000000 381.756900000
1645.000000000 379.579200000
1646.000000000 377.422500000
1647.000000000 375.284700000
1648.000000000 373.163700000
1649.000000000 371.061600000
1650.000000000 368.976300000
1651.000000000 366.909900000
1652.000000000 364.860300000
1653.000000000 362.827500000
1654.000000000 360.813600000
1655.000000000 358.816500000
1656.000000000 356.834100000
1657.000000000 354.870600000
1658.000000000 352.921800000
1659.000000000 350.989800000
1660.000000000 349.072500000
1661.000000000 347.172000000
1662.000000000 345.288300000
1663.000000000 343.417200000
1664.000000000 341.565000000
1665.000000000 339.725400000
1666.000000000 337.900500000
1667.000000000 336.092400000
1668.000000000 334.296900000
1669.000000000 332.518200000
1670.000000000 330.752100000
1671.000000000 329.000700000
1672.000000000 327.261900000
1673.000000000 325.537800000
1674.000000000 323.828400000
1675.000000000 322.131600000
1676.000000000 320.449500000
1677.000000000 318.780000000
1678.000000000 317.123100000
1679.000000000 315.478800000
1680.000000000 313.847100000
1681.000000000 312.230100000
1682.000000000 310.623600000
1683.000000000 309.031800000
1684.000000000 307.450500000
1685.000000000 305.881800000
1686.000000000 304.325700000
1687.000000000 302.782200000
1688.000000000 301.249200000
1689.000000000 299.726700000
1690.000000000 298.218900000
1691.000000000 296.719500000
1692.000000000 295.234800000
1693.000000000 293.758500000
1694.000000000 292.294800000
1695.000000000 290.841600000
1696.000000000 289.398900000
1697.000000000 287.966700000
1698.000000000 286.547100000
1699.000000000 285.135900000
1700.000000000 283.737300000
1701.000000000 282.347100000
1702.000000000 280.967400000
1703.000000000 279.600300000
1704.000000000 278.241600000
1705.000000000 276.891300000
1706.000000000 275.553600000
1707.000000000 274.224300000
1708.000000000 272.903400000
1709.000000000 271.593000000
1710.000000000 270.293100000
1711.000000000 269.001600000
1712.000000000 267.720600000
1713.000000000 266.448000000
1714.000000000 265.183800000
1715.000000000 263.930100000
1716.000000000 262.684800000
1717.000000000 261.447900000
1718.000000000 260.219400000
1719.000000000 258.999300000
1720.000000000 257.789700000
1721.000000000 256.588500000
1722.000000000 255.393600000
1723.000000000 254.209200000
1724.000000000 253.031100000
1725.000000000 251.863500000
1726.000000000 250.702200000
1727.000000000 249.549300000
1728.000000000 248.404800000
1729.000000000 247.268700000
1730.000000000 246.141000000
1731.000000000 245.019600000
1732.000000000 243.906600000
1733.000000000 242.799900000
1734.000000000 241.701600000
1735.000000000 240.611700000
1736.000000000 239.528100000
1737.000000000 238.452900000
1738.000000000 237.384000000
