# Supplementary material for: Quantifying hexagonal stacking in diamond
Source: Sci Rep. 2019 Jul 17;9:10334. doi: 10.1038/s41598-019-46556-3 (PMC6637244; doi:10.1038/s41598-019-46556-3)
Supplement: Supplementary file 3 — Supplementary Dataset 2 [file 41598_2019_46556_MOESM3_ESM.zip]

Archive with 10 entries (10 files):
- ccc.cif
- diamond1.cif
- diamond2.cif
- diamond3.cif
- diamond4.cif
- diamond5.cif
- diamond6.cif
- diamond7.cif
- hchc.cif
- hh.cif
