# Supplementary material for: Quantifying hexagonal stacking in diamond
Source: Sci Rep. 2019 Jul 17;9:10334. doi: 10.1038/s41598-019-46556-3 (PMC6637244; doi:10.1038/s41598-019-46556-3)
Supplement: Supplementary file 3 — Supplementary Dataset 2 [file 41598_2019_46556_MOESM3_ESM.zip › diamond2.cif]

data_ice1sd
_symmetry_space_group_name_H-M    P1
_symmetry_Int_Tables_number       1
_symmetry_cell_setting            triclinic
loop_
_symmetry_equiv_pos_as_xyz
  x,y,z
_cell_length_a                    2.5200
_cell_length_b                    2.5200
_cell_length_c                    98.8800
_cell_angle_alpha                 90.0000
_cell_angle_beta                  90.0000
_cell_angle_gamma                 120.0000
loop_
_atom_site_label
_atom_site_type_symbol
_atom_site_fract_x
_atom_site_fract_y
_atom_site_fract_z
_atom_site_occupancy
C1     C     0.33330   0.66670   0.00781   1.00
C2     C     0.66670   0.33330   0.01302   1.00
C1     C     1.66660   1.33340   0.02865   1.00
C2     C     1.00000   1.00000   0.03385   1.00
C1     C     1.99990   1.00010   0.04948   1.00
C2     C     1.33330   1.66670   0.05469   1.00
C1     C     1.99990   1.00010   0.07552   1.00
C2     C     1.33330   1.66670   0.07031   1.00
C1     C     1.66660   1.33340   0.09635   1.00
C2     C     2.00000   1.00000   0.09115   1.00
C1     C     1.33330   1.66670   0.11719   1.00
C2     C     1.66670   1.33330   0.11198   1.00
C1     C     2.00000   2.00000   0.13802   1.00
C2     C     1.33340   1.66660   0.13281   1.00
C1     C     1.66670   1.33330   0.15885   1.00
C2     C     1.00010   1.99990   0.15365   1.00
C1     C     1.66670   1.33330   0.17448   1.00
C2     C     1.00010   1.99990   0.17969   1.00
C1     C     1.66670   1.33330   0.20052   1.00
C2     C     1.00010   1.99990   0.19531   1.00
C1     C     1.33340   1.66660   0.22135   1.00
C2     C     1.66680   1.33320   0.21615   1.00
C1     C     1.00010   1.99990   0.24219   1.00
C2     C     1.33350   1.66650   0.23698   1.00
C1     C     1.66680   1.33320   0.26302   1.00
C2     C     1.00020   1.99980   0.25781   1.00
C1     C     1.33350   1.66650   0.28385   1.00
C2     C     1.66690   1.33310   0.27865   1.00
C1     C     1.00020   1.99980   0.30469   1.00
C2     C     1.33360   1.66640   0.29948   1.00
C1     C     1.00020   1.99980   0.32031   1.00
C2     C     1.33360   1.66640   0.32552   1.00
C1     C     1.00020   1.99980   0.34635   1.00
C2     C     1.33360   1.66640   0.34115   1.00
C1     C     1.00020   1.99980   0.36198   1.00
C2     C     1.33360   1.66640   0.36719   1.00
C1     C     1.33350   1.66650   0.38281   1.00
C2     C     1.66690   1.33310   0.38802   1.00
C1     C     1.66680   1.33320   0.40365   1.00
C2     C     1.00020   1.99980   0.40885   1.00
C1     C     1.00010   1.99990   0.42448   1.00
C2     C     1.33350   1.66650   0.42969   1.00
C1     C     1.33340   1.66660   0.44531   1.00
C2     C     1.66680   1.33320   0.45052   1.00
C1     C     1.66670   1.33330   0.46615   1.00
C2     C     1.00010   1.99990   0.47135   1.00
C1     C     1.00000   2.00000   0.48698   1.00
C2     C     1.33340   1.66660   0.49219   1.00
C1     C     1.33330   1.66670   0.50781   1.00
C2     C     1.66670   1.33330   0.51302   1.00
C1     C     1.33330   1.66670   0.53385   1.00
C2     C     1.66670   1.33330   0.52865   1.00
C1     C     2.00000   1.00000   0.55469   1.00
C2     C     1.33340   1.66660   0.54948   1.00
C1     C     1.66670   1.33330   0.57552   1.00
C2     C     1.00010   1.99990   0.57031   1.00
C1     C     1.66670   1.33330   0.59115   1.00
C2     C     1.00010   1.99990   0.59635   1.00
C1     C     1.00000   2.00000   0.61198   1.00
C2     C     1.33340   1.66660   0.61719   1.00
C1     C     1.33330   1.66670   0.63281   1.00
C2     C     1.66670   1.33330   0.63802   1.00
C1     C     1.33330   1.66670   0.65885   1.00
C2     C     1.66670   1.33330   0.65365   1.00
C1     C     2.00000   1.00000   0.67969   1.00
C2     C     1.33340   1.66660   0.67448   1.00
C1     C     2.00000   1.00000   0.69531   1.00
C2     C     1.33340   1.66660   0.70052   1.00
C1     C     1.33330   1.66670   0.71615   1.00
C2     C     1.66670   1.33330   0.72135   1.00
C1     C     1.66660   1.33340   0.73698   1.00
C2     C     1.00000   2.00000   0.74219   1.00
C1     C     1.99990   1.00010   0.75781   1.00
C2     C     1.33330   1.66670   0.76302   1.00
C1     C     1.99990   1.00010   0.78385   1.00
C2     C     1.33330   1.66670   0.77865   1.00
C1     C     1.66660   1.33340   0.80469   1.00
C2     C     2.00000   1.00000   0.79948   1.00
C1     C     1.33330   1.66670   0.82552   1.00
C2     C     1.66670   1.33330   0.82031   1.00
C1     C     2.00000   1.00000   0.84635   1.00
C2     C     1.33340   1.66660   0.84115   1.00
C1     C     1.66670   1.33330   0.86719   1.00
C2     C     1.00010   1.99990   0.86198   1.00
C1     C     1.33340   1.66660   0.88802   1.00
C2     C     1.66680   1.33320   0.88281   1.00
C1     C     1.00010   1.99990   0.90885   1.00
C2     C     1.33350   1.66650   0.90365   1.00
C1     C     1.00010   1.99990   0.92448   1.00
C2     C     1.33350   1.66650   0.92969   1.00
C1     C     1.33340   1.66660   0.94531   1.00
C2     C     1.66680   1.33320   0.95052   1.00
C1     C     1.66670   1.33330   0.96615   1.00
C2     C     1.00010   1.99990   0.97135   1.00
C1     C     1.00000   2.00000   0.98698   1.00
C2     C     1.33340   1.66660   0.99219   1.00
