# Supplementary material for: Quantifying hexagonal stacking in diamond
Source: Sci Rep. 2019 Jul 17;9:10334. doi: 10.1038/s41598-019-46556-3 (PMC6637244; doi:10.1038/s41598-019-46556-3)
Supplement: Supplementary file 3 — Supplementary Dataset 2 [file 41598_2019_46556_MOESM3_ESM.zip › hchc.cif]

data_ice1sd
_symmetry_space_group_name_H-M    P1
_symmetry_Int_Tables_number       1
_symmetry_cell_setting            triclinic
loop_
_symmetry_equiv_pos_as_xyz
  x,y,z
_cell_length_a                    2.5200
_cell_length_b                    2.5200
_cell_length_c                    8.2400
_cell_angle_alpha                 90.0000
_cell_angle_beta                  90.0000
_cell_angle_gamma                 120.0000
loop_
_atom_site_label
_atom_site_type_symbol
_atom_site_fract_x
_atom_site_fract_y
_atom_site_fract_z
_atom_site_occupancy
C1     C     0.33330   0.66670   0.09375   1.00
C2     C     0.66670   0.33330   0.15625   1.00
C3     C     0.33330   0.66670   0.40625   1.00
C4     C     0.66670   0.33330   0.34375   1.00
C5     C     1.00000   1.00000   0.65625   1.00
C6     C     1.33340   1.66660   0.59375   1.00
C7     C     1.00000   1.00000   0.84375   1.00
C8     C     1.33340   1.66660   0.90625   1.00
